# Supplementary material for: Phage homing endonuclease amplifies anti-defense genes to evade bacterial immunity
Source: Nat Commun. 2026 Apr 20;17:3468. doi: 10.1038/s41467-026-71036-4 (PMC13096335; doi:10.1038/s41467-026-71036-4)
Supplement: Supplementary file 3 — Supplementary Data 1–8 [file 41467_2026_71036_MOESM3_ESM.xlsx]

## Sheet: Supplementary Data 1
Supplementary Data 1 | 5prime differential peaks
chrom	start	end	name	score	log2FC	SegB_CPM	Mock_CPM	SegB_rep1	SegB_rep2	SegB_rep3	Mock_rep1	Mock_rep2	Mock_rep3
T6J	255	258	5pPeak_1	743.8	2.438	157.886	29.132	107	63	115	95	91	124
T6J	3420	3423	5pPeak_2	707.9	2.079	53.501	12.661	26	16	36	18	27	44
T6J	4697	4700	5pPeak_3	906.8	4.068	206.862	12.336	43	35	56	58	40	77
T6J	5489	5492	5pPeak_4	749.6	2.496	18.108	3.208	39	53	147	7	6	18
T6J	5698	5701	5pPeak_5	756.2	2.562	74.966	12.694	16	13	15	31	27	38
T6J	5731	5734	5pPeak_6	843.5	3.435	115.903	10.716	14	18	26	29	15	18
T6J	6671	6674	5pPeak_7	771.4	2.714	100.374	15.296	33	25	22	53	39	48
T6J	7456	7459	5pPeak_8	752	2.52	52.748	9.197	35	23	42	47	44	47
T6J	7480	7483	5pPeak_9	754.6	2.546	57.739	9.883	118	135	224	9	10	12
T6J	7487	7490	5pPeak_10	830	3.3	115.89	11.768	435	461	967	26	10	17
T6J	10702	10705	5pPeak_11	800.5	3.005	286.117	35.629	737	1139	2058	57	44	60
T6J	16812	16815	5pPeak_12	805.2	3.052	65.565	7.905	151	167	314	13	13	21
T6J	19323	19326	5pPeak_13	753.4	2.534	60.105	10.38	223	312	434	18	24	33
T6J	21693	21696	5pPeak_14	757.8	2.578	182.588	30.584	85	73	65	91	67	101
T6J	31084	31087	5pPeak_15	881.7	3.817	135.631	9.623	21	18	15	25	29	11
T6J	31088	31091	5pPeak_16	1000	5.001	132.009	4.123	9	9	10	12	6	13
T6J	34000	34003	5pPeak_17	808.6	3.086	10.39	1.223	8	14	17	1	2	4
T6J	34027	34030	5pPeak_18	873.6	3.736	195.034	14.64	48	28	28	99	64	80
T6J	34031	34034	5pPeak_19	805.8	3.058	202.068	24.266	83	47	63	108	112	124
T6J	37568	37571	5pPeak_20	718.8	2.188	81.122	17.799	275	357	628	10	14	17
T6J	39230	39233	5pPeak_21	709.7	2.097	47.525	11.108	67	51	54	47	31	45
T6J	46396	46399	5pPeak_22	754.1	2.541	89.101	15.31	323	467	654	22	15	18
T6J	48875	48878	5pPeak_23	737.7	2.377	63.642	12.253	263	285	474	8	11	17
T6J	56368	56371	5pPeak_24	893	3.93	202.357	13.279	202	207	457	17	10	18
T6J	56372	56375	5pPeak_25	971.4	4.714	608.28	23.173	1871	2247	4638	29	25	32
T6J	56401	56404	5pPeak_26	819.3	3.193	77.777	8.507	91	67	168	33	23	45
T6J	56405	56408	5pPeak_27	998.5	4.985	544.142	17.176	2073	2292	4934	66	58	97
T6J	60284	60287	5pPeak_28	741.3	2.413	18.033	3.385	6	6	3	5	6	9
T6J	65665	65668	5pPeak_29	1000	8.476	4355.82	12.233	19796	25763	37590	40	37	48
T6J	65669	65672	5pPeak_30	705.2	2.052	22.852	5.509	17	16	12	10	11	15
T6J	65698	65701	5pPeak_31	1000	5.902	742.686	12.419	3407	4208	6340	45	50	38
T6J	66455	66458	5pPeak_32	762	2.62	132.925	21.625	709	740	1042	48	36	44
T6J	66551	66554	5pPeak_33	722.3	2.223	16.495	3.533	134	33	166	6	5	4
T6J	66662	66665	5pPeak_34	756.6	2.566	66.662	11.257	540	209	582	42	39	52
T6J	66749	66752	5pPeak_35	722.6	2.226	260.843	55.764	1753	968	2392	16	15	17
T6J	66857	66860	5pPeak_36	706.5	2.065	34.423	8.223	87	56	135	41	31	20
T6J	66919	66922	5pPeak_37	949.2	4.492	82.882	3.681	76	100	173	3	2	6
T6J	67420	67423	5pPeak_38	713.7	2.137	37.383	8.497	39	21	50	27	23	37
T6J	73327	73330	5pPeak_39	733.3	2.333	80.871	16.049	66	44	67	68	39	89
T6J	73535	73538	5pPeak_40	823.9	3.239	223.18	23.644	837	1252	1737	76	66	95
T6J	75771	75774	5pPeak_41	948.4	4.484	120.556	5.386	24	19	12	21	14	14
T6J	75775	75778	5pPeak_42	732	2.32	137.567	27.559	155	93	132	164	168	213
T6J	78054	78057	5pPeak_43	717.3	2.173	39.259	8.707	23	11	14	23	10	22
T6J	84512	84515	5pPeak_44	840.7	3.407	101.013	9.522	27	16	44	26	14	23
T6J	86711	86714	5pPeak_45	805.1	3.051	429.362	51.81	119	99	133	151	128	172
T6J	86740	86743	5pPeak_46	786.7	2.867	159.832	21.904	50	46	47	79	71	104
T6J	88368	88371	5pPeak_47	712.4	2.124	99.779	22.887	336	431	838	118	81	119
T6J	90839	90842	5pPeak_48	937.3	4.373	251.111	12.115	855	1168	2549	34	28	45
T6J	90869	90872	5pPeak_49	1000	5.624	615.826	12.486	87	94	167	66	40	49
T6J	90873	90876	5pPeak_50	1000	5.617	626.411	12.76	158	99	212	48	39	33
T6J	96047	96050	5pPeak_51	819.4	3.194	74.629	8.154	217	320	428	25	12	29
T6J	96066	96069	5pPeak_52	964.1	4.641	298.275	11.956	1181	1609	2700	8	7	20
T6J	96084	96087	5pPeak_53	705.8	2.058	32.669	7.845	39	36	28	29	9	29
T6J	96097	96100	5pPeak_54	727.5	2.275	81.089	16.754	71	79	126	80	63	115
T6J	107050	107053	5pPeak_55	903.9	4.039	292.733	17.808	983	1859	2378	37	34	37
T6J	108283	108286	5pPeak_56	758	2.58	73.01	12.206	85	81	115	30	34	32
T6J	108806	108809	5pPeak_57	725.2	2.252	68.173	14.314	27	29	27	23	29	20
T6J	113188	113191	5pPeak_58	829.7	3.297	96.44	9.811	11	11	17	14	11	12
T6J	113218	113221	5pPeak_59	920.7	4.207	437.985	23.717	1556	2421	4030	36	40	54
T6J	114207	114210	5pPeak_60	920.5	4.205	420.898	22.818	1710	2214	3795	57	51	62
T6J	114237	114240	5pPeak_61	772.7	2.727	131.829	19.91	40	27	40	70	59	84
T6J	120071	120074	5pPeak_62	703.8	2.038	102.31	24.909	83	65	103	133	81	108
T6J	120941	120944	5pPeak_63	822.8	3.228	43.862	4.68	10	8	15	27	9	13
T6J	122856	122859	5pPeak_64	709.5	2.095	31.517	7.378	11	14	13	16	10	16
T6J	127819	127822	5pPeak_65	707.3	2.073	25.075	5.957	13	9	11	13	11	11
T6J	128254	128257	5pPeak_66	727	2.27	42.469	8.805	8	11	10	10	3	6
T6J	128258	128261	5pPeak_67	720.4	2.204	42.13	9.14	20	7	10	14	15	13
T6J	128713	128716	5pPeak_68	730.4	2.304	17.496	3.542	73	74	86	9	9	13
T6J	129514	129517	5pPeak_69	774.7	2.747	19.056	2.837	8	5	5	4	5	8
T6J	136663	136666	5pPeak_70	835.6	3.356	129.007	12.598	418	568	1270	36	21	37
T6J	136694	136697	5pPeak_71	861.2	3.612	149.683	12.245	25	10	18	36	27	28
T6J	136698	136701	5pPeak_72	848.1	3.481	143.032	12.808	44	64	87	18	16	23
T6J	139240	139243	5pPeak_73	745.7	2.457	51.284	9.342	126	250	437	12	14	22
T6J	139725	139728	5pPeak_74	777.5	2.775	28.426	4.153	54	88	115	2	2	1
T6J	146348	146351	5pPeak_75	817.2	3.172	195.557	21.703	734	968	1684	55	35	79
T6J	157292	157295	5pPeak_76	712.8	2.128	17.559	4.015	18	15	24	23	23	19
T6J	158833	158836	5pPeak_77	1000	6.045	745.194	11.283	31	20	24	43	37	43
T6J	158865	158868	5pPeak_78	1000	6.941	2319.33	18.877	12833	11358	20536	69	36	67
T6J	159311	159314	5pPeak_79	729.8	2.298	93.25	18.958	318	418	757	34	28	38
T6J	159499	159502	5pPeak_80	705.6	2.056	69.544	16.72	262	338	582	57	47	59
T6J	167545	167548	5pPeak_81	741.8	2.418	95.534	17.87	265	460	840	43	48	46
T6J	168382	168385	5pPeak_82	703.6	2.036	39.822	9.707	105	108	244	17	14	24
T6J	168410	168413	5pPeak_83	829.5	3.295	64.695	6.593	46	41	52	22	13	16

## Sheet: Supplementary Data 2
	Supplementary Data 2 | Homologs of the T6 phage SegB identified by HMM-based search across viral proteomes
target name	target length	query HMM name	query length	E-value	bit score	alignment bias	domain #	of total #	conditional Evalue	independent Evalue	domain bit score	domain alignment bias	query from	query to	target from	target to	envelope from	envelope to	accuracy	description of target
QOC55332.1	221	aligned_SegB_sequences	221	2.2e-101	346.3	14.9	1	1	2.3e-104	2.4e-101	346.1	14.9	1	221	1	221	1	221	0.99	homing endonuclease [Escherichia phage JEP6]
ANN87026.1	221	aligned_SegB_sequences	221	3.7e-101	345.6	17.7	1	1	3.8e-104	4.1e-101	345.4	17.7	1	221	1	221	1	221	0.99	homing endonuclease [Shigella phage SHFML-26]
QPB12454.1	221	aligned_SegB_sequences	221	5.4e-101	345	15.6	1	1	5.6e-104	6e-101	344.8	15.6	1	221	1	221	1	221	0.99	homing endonuclease [Providencia phage PSTCR6]
UVX66465.1	235	aligned_SegB_sequences	221	6.5e-101	344.7	15.3	1	1	6.7e-104	7.2e-101	344.6	15.3	1	221	15	235	15	235	0.99	MAG: GIY-YIG catalytic domain protein [Bacteriophage sp.]
UJD20081.1	221	aligned_SegB_sequences	221	9.9e-101	344.1	14.5	1	1	1e-103	1.1e-100	344	14.5	1	221	1	221	1	221	0.99	GIY-YIG nuclease family protein [Escherichia phage T4]
UIU46883.1	225	aligned_SegB_sequences	221	2.4e-100	342.9	14.9	1	1	2.6e-103	2.7e-100	342.7	14.9	1	220	1	220	1	221	0.99	homing endonuclease [Escherichia phage EP01]
AYN56277.1	222	aligned_SegB_sequences	221	1.2e-97	334.1	21.7	1	1	1.2e-100	1.3e-97	333.9	21.7	1	221	1	221	1	221	0.99	hypothetical protein KEPCLCAE_00102 [Escherichia phage p000v]
QJA42669.1	221	aligned_SegB_sequences	221	4.1e-97	332.3	19	1	1	4.3e-100	4.6e-97	332.1	19	1	221	1	221	1	221	0.99	homing endonuclease [Enterobacteria phage vB_EcoM_IME540]
ADG36121.1	214	aligned_SegB_sequences	221	9.4e-39	141.5	12.4	1	1	2.8e-40	3e-37	136.6	4	2	91	4	93	3	96	0.99	putative Seg-like homing DNA endonuclease [Acinetobacter phage Acj61]
UJD20383.1	102	aligned_SegB_sequences	221	1.6e-38	140.7	6.2	1	1	1.7e-41	1.9e-38	140.5	6.2	1	90	1	90	1	93	0.99	homing endonuclease [Escherichia phage T4]
UJD20345.1	33	aligned_SegB_sequences	221	3e-12	54.8	5.1	1	1	3.1e-15	3.3e-12	54.7	5.1	1	30	1	30	1	31	0.99	GIY-YIG nuclease family protein [Escherichia phage T4]
ADJ19452.1	228	aligned_SegB_sequences	221	3.4e-94	322.8	12.9	1	1	3.6e-97	3.8e-94	322.6	12.9	1	221	1	228	1	228	0.98	putative Seg-like homing endonuclease GIY-YIG family [Acinetobacter phage 133]
WZW72986.1	217	aligned_SegB_sequences	221	1.5e-82	284.7	9.2	1	1	1.5e-85	1.7e-82	284.5	9.2	1	221	1	217	1	217	0.98	homing endonuclease [Vibrio phage TCU-VP03-AIR1]
WBF78789.1	227	aligned_SegB_sequences	221	5e-94	322.2	9.2	1	1	5.3e-97	5.7e-94	322	9.2	1	221	1	226	1	226	0.97	endonuclease [Acinetobacter phage vB_AbaM_DLP2]
AWY10288.1	220	aligned_SegB_sequences	221	1.9e-93	320.3	14.4	1	1	2e-96	2.2e-93	320.1	14.4	1	221	1	218	1	218	0.97	putative Seg-like homing endonuclease [Acinetobacter phage AM101]
AZU98596.1	220	aligned_SegB_sequences	221	3e-92	316.4	13.3	1	1	3.1e-95	3.4e-92	316.2	13.3	1	221	1	219	1	219	0.97	putative GIY-YIG family Seg-like homing endonuclease [Acinetobacter phage AbTZA1]
WKV23384.1	47	aligned_SegB_sequences	221	5.9e-06	34.2	3.9	1	1	6.4e-09	6.8e-06	34	3.9	2	30	13	41	12	43	0.97	hypothetical protein SEA1_gp0036 [Salmonella phage SEA1]
WIL78955.1	206	aligned_SegB_sequences	221	3.6e-82	283.5	11.8	1	1	3.8e-85	4e-82	283.3	11.8	1	221	1	206	1	206	0.96	endonuclease [Escherichia phage vB_EcoM_11B_SA_NWU]
QNO11262.1	310	aligned_SegB_sequences	221	3e-81	280.4	16.3	1	1	5.1e-84	5.4e-81	279.6	16.3	1	217	1	217	1	221	0.96	putative Seg-like homing endonuclease [Acinetobacter phage Meroveus]
USL86122.1	204	aligned_SegB_sequences	221	2.4e-77	267.7	12.5	1	1	2.5e-80	2.7e-77	267.5	12.5	1	221	1	204	1	204	0.96	GIY-YIG nuclease family protein [Enterobacter phage fGh-Ecl04]
UJD20095.1	198	aligned_SegB_sequences	221	7.5e-41	148.3	13.1	1	1	2.4e-42	2.6e-39	143.3	10.1	2	96	8	102	7	108	0.96	homing endonuclease [Escherichia phage T4]
ADI96317.1	248	aligned_SegB_sequences	221	7.8e-33	122.1	10.8	1	1	9.5e-34	1e-30	115.2	2.2	1	91	1	92	1	97	0.96	putative GIY-YIG family homing endonuclease [Acinetobacter phage Ac42]
ADG60050.1	83	aligned_SegB_sequences	221	1.8e-32	120.9	17.3	1	2	1.1e-17	1.2e-14	62.7	7.4	1	39	1	39	1	41	0.96	putative truncated Seg-like homing endonuclease [Acinetobacter phage Acj9]
ADG36130.1	47	aligned_SegB_sequences	221	1.1e-11	53	4.1	1	1	1.2e-14	1.2e-11	52.8	4.1	1	42	1	42	1	44	0.96	putative truncated Seg-like homing endonuclease [Acinetobacter phage Acj61]
QAU04005.1	220	aligned_SegB_sequences	221	4e-93	319.3	15.2	1	1	4.2e-96	4.5e-93	319.1	15.2	1	221	1	218	1	218	0.95	putative Seg-like homing endonuclease GIY-YIG family [Acinetobacter phage Henu6]
DAF56646.1	224	aligned_SegB_sequences	221	1.1e-77	268.8	22.8	1	1	1.1e-80	1.2e-77	268.7	22.8	1	221	1	224	1	224	0.95	MAG TPA: intron associated endonuclease [Myoviridae sp. ctWb16]
ADI96381.1	134	aligned_SegB_sequences	221	1.8e-48	173.3	4	1	1	1.9e-51	2.1e-48	173.1	4	1	130	1	130	1	133	0.95	putative GIY-YIG family Seg-like homing endonuclease [Acinetobacter phage Ac42]
XFC52735.1	192	aligned_SegB_sequences	221	2.2e-38	140.3	10.5	1	1	1.6e-40	1.7e-37	137.3	4	2	96	8	101	7	108	0.95	putative homing endonuclease [Enterobacter phage vB_EluP_RZH]
UOL51169.1	242	aligned_SegB_sequences	221	5.6e-30	112.8	8.5	1	1	2.7e-29	2.9e-26	100.7	4.2	2	88	8	96	7	99	0.95	hypothetical protein [Vibrio phage XZ1]
UDY80688.1	241	aligned_SegB_sequences	221	8e-22	86.1	17.5	1	1	6.7e-19	7.2e-16	66.7	1.5	1	69	1	68	1	84	0.95	GIY-YIG nuclease family protein [Geobacillus phage GR1]
WNO29018.1	208	aligned_SegB_sequences	221	6e-77	266.4	14.4	1	1	6.2e-80	6.7e-77	266.2	14.4	1	221	1	208	1	208	0.94	homing endonuclease [Klebsiella phage vB_KpnM-JEC]
ADG60050.1	83	aligned_SegB_sequences	221	1.8e-32	120.9	17.3	2	2	1.5e-18	1.6e-15	65.6	4.1	176	221	37	82	35	82	0.94	putative truncated Seg-like homing endonuclease [Acinetobacter phage Acj9]
QQM13881.1	214	aligned_SegB_sequences	221	1.9e-86	297.4	10	1	1	2.1e-89	2.3e-86	297.2	10	1	221	1	213	1	213	0.93	homing endonuclease [Acinetobacter phage Maestro]
UGO49506.1	224	aligned_SegB_sequences	221	8e-83	285.6	11.9	1	1	8.4e-86	9e-83	285.4	11.9	1	220	1	222	1	223	0.93	seg-like homing endonuclease GIY-YIG family [Klebsiella phage vB_KaeM_Merci]
UYE90680.1	222	aligned_SegB_sequences	221	1.2e-81	281.8	7.5	1	1	1.2e-84	1.3e-81	281.6	7.5	1	220	1	220	1	221	0.93	homing endonuclease [Klebsiella phage pKp20]
WXB47831.1	215	aligned_SegB_sequences	221	7.4e-70	243.2	15.5	1	1	8e-73	8.6e-70	243	15.5	1	221	1	214	1	214	0.93	homing endonuclease [Vibrio phage VB_VaC_TDDLMA]
ANA49526.1	209	aligned_SegB_sequences	221	9.5e-37	134.9	14.7	1	1	2.6e-36	2.8e-33	123.6	13.2	2	108	6	111	5	117	0.93	homing endonuclease [Salmonella phage vB_SnwM_CGG4-1]
AEO97116.1	211	aligned_SegB_sequences	221	7.9e-35	128.7	15.4	1	1	2.6e-34	2.8e-31	117	14	2	107	8	112	7	116	0.93	homing endonuclease [Salmonella phage vB_SenM-S16]
QAU04576.1	221	aligned_SegB_sequences	221	2.8e-77	267.4	23.5	1	1	3.2e-80	3.4e-77	267.2	23.5	1	221	1	220	1	220	0.91	homing endonuclease [Vibrio phage Va1]
UOK16816.1	218	aligned_SegB_sequences	221	2.4e-68	238.2	16.6	1	1	2.8e-71	3e-68	237.9	16.6	1	221	1	217	1	217	0.91	putative Seg-like homing endonuclease GIY-YIG family [Vibrio phage phiKT1024]
ADG36107.1	144	aligned_SegB_sequences	221	5.5e-51	181.5	6.3	1	1	5.5e-54	5.9e-51	181.4	6.3	1	135	1	135	1	144	0.91	putative site-specific homing DNA endonuclease [Acinetobacter phage Acj61]
CAL4858389.1	145	aligned_SegB_sequences	221	4.1e-47	168.8	13	1	1	4.6e-50	4.9e-47	168.6	13	1	138	1	138	1	144	0.91	homing endonuclease [Acinetobacter phage vB_AbaM_AB-Navy-v2]
QOI66631.1	200	aligned_SegB_sequences	221	1.8e-42	153.6	10.7	1	1	3.3e-43	3.5e-40	146.1	6	2	105	6	110	5	123	0.91	hypothetical protein [Erwinia phage FBB1]
AWD91058.1	216	aligned_SegB_sequences	221	3.8e-10	47.9	0.8	1	1	6.5e-13	7e-10	47.1	0.8	2	90	3	92	2	97	0.91	hypothetical protein [Enterobacteria phage vB_EcoM_IME281]
QIG70687.1	146	aligned_SegB_sequences	221	3.4e-06	35	0.3	1	1	1.4e-07	0.00015	29.6	0	28	83	65	121	57	129	0.91	putative NAD synthetase protein [Rhizobium phage RHph_I1_18]
UGV22796.1	283	aligned_SegB_sequences	221	6.2e-46	165	16.5	1	1	2.1e-46	2.2e-43	156.6	16.5	1	189	1	227	1	231	0.9	putative homing endonuclease [Cronobacter phage vB_CsaM_Invicta]
ADJ19441.1	142	aligned_SegB_sequences	221	3.6e-45	162.5	6.8	1	1	3.6e-48	3.9e-45	162.4	6.8	1	134	1	134	1	142	0.9	putative Seg-like homing endonuclease GIY-YIG family [Acinetobacter phage 133]
QIG65987.1	199	aligned_SegB_sequences	221	2.3e-44	159.8	11.4	1	1	5.8e-45	6.2e-42	151.9	7.7	1	108	1	108	1	119	0.9	putative endonuclease [Ochrobactrum phage vB_OspM_OC]
AXY83920.1	123	aligned_SegB_sequences	221	1.9e-19	78.3	10.1	1	1	2.2e-22	2.3e-19	78.1	10.1	1	119	2	121	2	123	0.9	homing endonuclease GIY-YIG [Staphylococcus phage Terranova]
AUV59210.1	529	aligned_SegB_sequences	221	4e-16	67.5	0.6	1	1	1.1e-18	1.2e-15	66	0	2	91	4	95	3	147	0.9	hypothetical protein kps110_094 [Klebsiella phage vB_KpnM_KpS110]
QZI90434.1	245	aligned_SegB_sequences	221	4.4e-14	60.8	0	1	1	5.3e-17	5.7e-14	60.5	0	4	88	2	88	1	160	0.9	hypothetical protein MYOV003v1_p0110 [Vibrio phage 207E48.1]
ADG60039.1	148	aligned_SegB_sequences	221	1.6e-50	180	5.2	1	1	1.6e-53	1.7e-50	179.9	5.2	1	139	1	139	1	148	0.89	putative truncated Seg-like homing endonuclease [Acinetobacter phage Acj9]
UQS94213.1	143	aligned_SegB_sequences	221	1.6e-46	166.9	8.5	1	1	1.6e-49	1.7e-46	166.8	8.5	1	134	1	134	1	143	0.89	homing endonuclease [Acinetobacter phage AB-Navy71]
UES35751.1	209	aligned_SegB_sequences	221	3.1e-40	146.3	11.5	1	1	2.9e-41	3.1e-38	139.8	5.8	2	108	6	112	5	120	0.89	hypothetical protein KKP3262_000133 [Enterobacter phage KKP_3262]
AUV59551.1	205	aligned_SegB_sequences	221	1.2e-35	131.3	10.4	1	1	3e-33	3.2e-30	113.6	8.7	1	107	1	106	1	117	0.89	homing endonuclease [Citrobacter phage vB_CroM_CrRp10]
AKF12856.1	137	aligned_SegB_sequences	221	4.7e-06	34.6	2.6	1	1	2.2e-07	0.00024	29	0.2	26	83	62	120	53	124	0.89	NAD synthetase [Sinorhizobium phage phiM7]
BDA81565.1	330	aligned_SegB_sequences	221	7.6e-05	30.6	3.1	1	1	7.1e-08	7.6e-05	30.6	3.1	1	55	60	113	60	130	0.89	endonuclease [Staphylococcus phage vB_SsapH-Golestan-100]
UGL60456.1	330	aligned_SegB_sequences	221	0.00018	29.4	3.7	1	1	1.7e-07	0.00018	29.4	3.7	1	55	60	113	60	121	0.89	endonuclease [Staphylococcus phage vB_SurM-PSU4]
UOK16814.1	202	aligned_SegB_sequences	221	5.3e-62	217.5	13.2	1	1	5.8e-65	6.2e-62	217.3	13.2	1	193	1	192	1	199	0.88	putative homing endonuclease [Vibrio phage phiKT1024]
WUV29550.1	146	aligned_SegB_sequences	221	1.6e-49	176.7	7.6	1	1	1.6e-52	1.7e-49	176.6	7.6	1	137	1	137	1	146	0.88	homing endonuclease [Acinetobacter phage vB_AbaSt_W16]
WJJ54780.1	147	aligned_SegB_sequences	221	2.2e-48	173	11	1	1	2.2e-51	2.4e-48	172.9	11	1	142	1	142	1	147	0.88	putative Seg-like homing endonuclease [Acinetobacter phage AB1I1M-1]
AUE22553.1	122	aligned_SegB_sequences	221	1.4e-30	114.8	8.5	1	1	1.4e-33	1.6e-30	114.6	8.5	2	101	5	106	4	122	0.88	hypothetical protein Ah1_00012 [Aeromonas phage Ah1]
QIG68019.1	240	aligned_SegB_sequences	221	7.9e-11	50.2	0.1	1	1	8.8e-14	9.4e-11	49.9	0.1	5	87	7	92	1	187	0.88	Seg-like homing endonuclease protein [Rhizobium phage RHph_Y68]
XFC52201.1	228	aligned_SegB_sequences	221	1.1e-09	46.5	0	1	1	1.3e-12	1.4e-09	46.1	0	5	88	4	89	1	112	0.88	homing endonuclease [Klebsiella phage FKP10]
AGN51452.1	350	aligned_SegB_sequences	221	2.6e-08	42	0.5	1	1	2.4e-11	2.6e-08	42	0.5	2	71	13	85	12	125	0.88	hypothetical protein VPLG_00013 [Vibrio phage eugene 12A10]
UCR75217.1	263	aligned_SegB_sequences	221	0.015	23.1	18.9	1	1	7.6e-05	0.082	20.7	2.4	4	42	6	43	3	55	0.88	hypothetical protein BG3P_3 [Clostridium phage vB_CpeS_BG3P]
QHB41525.1	145	aligned_SegB_sequences	221	7.7e-44	158.1	0.5	1	1	8.2e-47	8.8e-44	157.9	0.5	1	127	1	126	1	141	0.87	homing endonuclease [Dickeya phage Ds5CZ]
WPK33341.1	243	aligned_SegB_sequences	221	2.3e-32	120.6	13.4	1	1	9.5e-34	1e-30	115.2	7.5	2	117	5	118	4	128	0.87	homing endonuclease [Escherichia phage AV108]
UHS65593.1	237	aligned_SegB_sequences	221	1.1e-09	46.4	0.3	1	1	1.3e-12	1.4e-09	46.1	0.3	4	92	4	101	1	169	0.87	GIY-YIG endonuclease [Escherichia phage vB_EcoM-RPN242]
AYN55524.1	231	aligned_SegB_sequences	221	3.6e-09	44.8	1.5	1	1	4.4e-12	4.7e-09	44.4	1.5	4	91	4	100	1	176	0.87	hypothetical protein [Dickeya phage Coodle]
UGO47134.1	235	aligned_SegB_sequences	221	9.6e-09	43.4	0.7	1	1	1.8e-11	2e-08	42.3	0.4	4	90	4	99	1	113	0.87	putative GIY-YIG endonuclease [Shigella phage ChubbyThor]
XFC52023.1	248	aligned_SegB_sequences	221	1.4e-08	42.8	0.2	1	1	1.7e-11	1.8e-08	42.5	0.2	4	91	21	117	18	194	0.87	homing endonuclease [Klebsiella phage FKP10]
AKF13577.1	138	aligned_SegB_sequences	221	0.00059	27.7	1.5	1	1	2.4e-05	0.026	22.3	0.2	28	83	65	121	55	126	0.87	NAD synthetase [Sinorhizobium phage phiN3]
AUV59272.1	241	aligned_SegB_sequences	221	0.037	21.8	0.3	1	1	5.9e-05	0.063	21.1	0.3	4	69	8	77	6	90	0.87	GIY-YIG homing endonuclease [Klebsiella phage vB_KpnM_KpS110]
ASV44381.1	320	aligned_SegB_sequences	221	4.2e-63	221.1	17.1	1	1	4e-66	4.2e-63	221.1	17.1	2	220	3	224	1	226	0.86	hypothetical protein PBI_SCTP2_366 [Salicola phage SCTP-2]
QJA42504.1	228	aligned_SegB_sequences	221	7.6e-39	141.8	0.7	1	1	8.8e-42	9.4e-39	141.5	0.7	2	108	3	109	2	159	0.86	hypothetical protein [Enterobacteria phage vB_EcoM_IME540]
ACL78373.1	204	aligned_SegB_sequences	221	3.3e-36	133.1	13.6	1	1	4.2e-38	4.5e-35	129.5	13.2	2	153	6	157	5	160	0.86	segC homing endonuclease [Escherichia phage JS10]
QEM42441.1	119	aligned_SegB_sequences	221	3e-33	123.5	1.8	1	1	3.1e-36	3.3e-33	123.4	1.8	12	113	1	104	1	118	0.86	homing endonuclease [Klebsiella phage EI]
WEM05545.1	169	aligned_SegB_sequences	221	4.5e-32	119.6	0.1	1	1	5.5e-35	5.9e-32	119.3	0.1	2	97	6	101	5	152	0.86	homing endonuclease [Ralstonia phage BOESR1]
AND75041.1	205	aligned_SegB_sequences	221	1e-25	98.9	0	1	1	1.2e-28	1.3e-25	98.5	0	1	100	1	100	1	143	0.86	hypothetical protein pf16_118 [Pseudomonas phage pf16]
AUS02892.1	339	aligned_SegB_sequences	221	1.7e-11	52.4	11	1	1	8.8e-11	9.5e-08	40.1	5.2	1	83	1	86	1	130	0.86	GIY-YIG domain protein [Vibrio phage 2.275.O._10N.286.54.E11]
QOI58354.1	232	aligned_SegB_sequences	221	3.5e-09	44.8	1.9	1	1	5e-12	5.3e-09	44.2	2	4	91	4	100	1	166	0.86	hypothetical protein pSal_SNUABM02_121 [Salmonella phage pSal-SNUABM-02]
XCH40957.1	243	aligned_SegB_sequences	221	1.5e-08	42.8	0.3	1	1	1.7e-11	1.9e-08	42.4	0.3	4	91	4	100	1	166	0.86	homing endonuclease [Salmonella phage vB_STmST313_KE27]
AUR86308.1	225	aligned_SegB_sequences	221	1e-07	40	2.4	1	1	1.7e-10	1.9e-07	39.1	2.4	2	72	14	87	13	107	0.86	hypothetical protein NVP1084O_101 [Vibrio phage 1.084.O._10N.261.49.F5]
UCR81634.1	104	aligned_SegB_sequences	221	7.4e-07	37.2	5.7	1	1	7.7e-10	8.3e-07	37	5.7	2	69	4	74	3	93	0.86	hypothetical protein G157_00208 [Escherichia phage vB_EcoM-G157lw]
QZI94330.1	146	aligned_SegB_sequences	221	3.5e-05	31.7	4.3	1	1	9.8e-06	0.011	23.6	0.2	23	83	57	119	53	136	0.86	hypothetical protein Melnitz1EXVC043M_42 [Methylophilales phage Melnitz-1 EXVC043M]
WDS51332.1	166	aligned_SegB_sequences	221	0.0015	26.4	0	1	1	1.5e-06	0.0016	26.3	0	4	73	5	78	3	156	0.86	homing endonuclease [Salmonella phage SeF6a]
UYL22774.1	241	aligned_SegB_sequences	221	0.03	22.1	1.9	1	1	2.8e-05	0.03	22.1	1.9	177	217	201	239	155	241	0.86	hypothetical protein IT22_00264 [Erwinia phage IT22]
QBX32810.1	220	aligned_SegB_sequences	221	1.1e-66	232.8	7.9	1	1	1.1e-69	1.2e-66	232.7	7.9	1	221	1	220	1	220	0.85	putative Seg-like homing endonuclease GIY-YIG family [Aeromonas phage Asfd_1]
UYD57778.1	214	aligned_SegB_sequences	221	1.8e-58	205.9	13.5	1	1	2.7e-61	2.9e-58	205.3	13.5	3	221	2	213	1	213	0.85	hypothetical protein MEIMHGIN_00146 [Aeromonas phage avDM3]
CAK6598365.1	246	aligned_SegB_sequences	221	3.4e-43	156	2.1	1	1	1e-45	1.1e-42	154.3	0.9	2	114	3	113	2	129	0.85	HNH endonuclease [Klebsiella phage vB_Ko_K5lambda5]
AFX93521.1	225	aligned_SegB_sequences	221	4.3e-12	54.3	0.3	1	1	5.5e-15	5.9e-12	53.9	0.3	5	158	4	164	2	181	0.85	GIY-YIG endonuclease [Serratia phage phiMAM1]
WCZ66245.1	214	aligned_SegB_sequences	221	3.5e-09	44.8	2.9	1	1	5.7e-12	6.1e-09	44	2.9	4	85	6	83	4	181	0.85	hypothetical protein [Yersinia phage MHG19]
CAR63247.1	156	aligned_SegB_sequences	221	0.00061	27.7	0.3	1	1	4.2e-05	0.045	21.6	0	28	67	73	112	64	135	0.85	hypothetical cyanophage protein [Synechococcus phage S-RSM4]
AJT61075.1	216	aligned_SegB_sequences	221	3e-44	159.5	1.6	1	1	3.4e-47	3.7e-44	159.2	1.6	1	175	1	175	1	180	0.84	homing endonuclease [Vibrio phage ValKK3]
QHB41727.1	245	aligned_SegB_sequences	221	3.5e-43	156	2.9	1	1	1e-45	1.1e-42	154.3	2.5	1	127	1	126	1	171	0.84	homing endonuclease [Dickeya phage Ds9CZ]
QHJ74482.1	200	aligned_SegB_sequences	221	4.4e-42	152.4	2.5	1	1	4.4e-45	4.7e-42	152.3	2.5	1	143	1	137	1	198	0.84	hypothetical protein VH12019_00155 [Vibrio phage VH1_2019]
WZK93723.1	301	aligned_SegB_sequences	221	2.3e-21	84.6	19.5	1	1	2.1e-24	2.3e-21	84.6	19.5	4	178	25	233	23	239	0.84	intron-associated endonuclease [Staphylococcus phage SpP]
UOL48721.1	237	aligned_SegB_sequences	221	1.6e-13	59	0.2	1	1	4.3e-16	4.6e-13	57.5	0	2	91	16	103	15	106	0.84	hypothetical protein [Pseudomonas phage Astolliot]
AYN55562.1	228	aligned_SegB_sequences	221	1.3e-10	49.5	0	1	1	1.4e-13	1.5e-10	49.3	0	5	89	4	90	1	155	0.84	putative homing endonuclease [Dickeya phage Coodle]
QIO03225.1	235	aligned_SegB_sequences	221	1.9e-09	45.6	0.5	1	1	9.9e-12	1.1e-08	43.2	0.3	4	90	4	99	1	106	0.84	GIY-YIG endonuclease [Salmonella phage pertopsoe]
WPJ20668.1	184	aligned_SegB_sequences	221	6.4e-08	40.7	0.1	1	1	7.5e-11	8.1e-08	40.3	0.1	1	90	1	95	1	181	0.84	endonuclease [Pseudomonas phage vB_PF_Y1-MI]
QBJ04076.1	344	aligned_SegB_sequences	221	8.1e-08	40.3	12.5	1	1	1.9e-10	2e-07	39.1	4.6	4	92	2	93	1	101	0.84	GIY-YIG nuclease family protein [Fusobacterium phage Fnu1]
QYW06164.1	228	aligned_SegB_sequences	221	0.015	23.1	0	1	1	2.1e-05	0.023	22.5	0	25	88	32	97	26	126	0.84	hypothetical protein KASIA_p120 [Shewanella phage vB_SspS_KASIA]
AWD90393.1	241	aligned_SegB_sequences	221	0.023	22.5	1.8	1	1	2.1e-05	0.023	22.5	1.8	175	217	199	239	153	241	0.84	homing endonuclease [Erwinia phage Cronus]
WWS25347.1	269	aligned_SegB_sequences	221	4.2e-57	201.5	7.7	1	1	3.9e-60	4.2e-57	201.5	7.7	1	174	1	169	1	182	0.83	hypothetical protein vBKpnAMK6_00403 [Klebsiella phage vB_Kpn_AM_K6]
QXV76220.1	233	aligned_SegB_sequences	221	1.9e-40	147	7	1	1	2.3e-43	2.5e-40	146.6	7	1	170	14	184	14	192	0.83	putative homing endonuclease [Escherichia phage AugustSocin]
WBF78790.1	223	aligned_SegB_sequences	221	1.4e-39	144.2	6	1	1	1.7e-42	1.8e-39	143.8	6	2	162	5	165	4	191	0.83	GIY-YIG endonuclease [Acinetobacter phage vB_AbaM_DLP2]
AUE23045.1	204	aligned_SegB_sequences	221	5.9e-37	135.6	14.4	1	1	2e-39	2.2e-36	133.8	14.4	2	153	6	157	5	170	0.83	homing endonuclease [Citrobacter phage CF1 ERZ-2017]
WGG26003.1	216	aligned_SegB_sequences	221	6e-37	135.6	5.2	1	1	7.1e-40	7.6e-37	135.2	5.2	3	171	2	179	1	192	0.83	homing endonuclease [Escherichia phage GADS24]
QIW88487.1	259	aligned_SegB_sequences	221	9.9e-28	105.4	14	1	1	3.6e-30	3.8e-27	103.5	14	3	182	5	182	3	199	0.83	putative group I intron endonuclease [Pseudanabaena phage PA-SR01]
QIG70672.1	232	aligned_SegB_sequences	221	6e-23	89.8	2.1	1	1	7.9e-26	8.4e-23	89.3	2.1	5	179	6	172	3	184	0.83	Seg-like homing endonuclease protein [Rhizobium phage RHph_I1_18]
AKF12739.1	241	aligned_SegB_sequences	221	1e-20	82.5	6.3	1	1	5.9e-23	6.3e-20	79.9	6.3	1	217	1	233	1	238	0.83	putative GIY-YIG family Seg-like homing endonuclease [Sinorhizobium phage phiM7]
ADQ52931.1	599	aligned_SegB_sequences	221	0.0008	27.3	10.4	1	1	9.1e-06	0.0098	23.7	1	4	70	6	78	1	90	0.83	gp17 terminase DNA packaging enzyme large subunit [Aeromonas phage PX29]
UGO50702.1	213	aligned_SegB_sequences	221	0.0036	25.1	12.1	1	1	1.8e-05	0.02	22.7	8	3	90	12	105	10	120	0.83	GIY-YIG endonuclease [Bacillus phage vB_BanS_Sophrita]
QIG71661.1	216	aligned_SegB_sequences	221	7.6e-51	181	13.6	1	1	9.1e-54	9.7e-51	180.7	13.6	1	217	1	211	1	215	0.82	Seg-like homing endonuclease protein [Rhizobium phage RHph_TM40]
AVZ44979.1	246	aligned_SegB_sequences	221	8e-43	154.8	5	1	1	3e-45	3.2e-42	152.8	4.9	2	181	3	173	2	181	0.82	hypothetical protein [Escherichia phage EP75]
QQO96337.1	108	aligned_SegB_sequences	221	3.7e-23	90.5	3.3	1	1	3.6e-26	3.9e-23	90.4	3.3	36	133	1	98	1	108	0.82	homing endonuclease [Acinetobacter phage Minot]
CAI3971108.1	211	aligned_SegB_sequences	221	3.3e-17	71	18.3	1	1	2.9e-16	3.2e-13	58	0.4	4	71	5	72	1	95	0.82	homing endonuclease [Ochrobactrum phage ORM_20]
QAX97607.1	322	aligned_SegB_sequences	221	1.6e-16	68.8	5.4	1	1	1.6e-19	1.7e-16	68.7	4.9	4	178	24	205	21	244	0.82	homing endonuclease [Enterococcus phage EfsSzw-1]
UHS65597.1	228	aligned_SegB_sequences	221	3.8e-11	51.2	0	1	1	4e-14	4.3e-11	51	0	5	89	4	90	1	162	0.82	homing endonuclease [Escherichia phage vB_EcoM-RPN242]
XDJ00176.1	253	aligned_SegB_sequences	221	4e-09	44.6	0.6	1	1	3.7e-12	4e-09	44.6	0.6	4	97	21	122	18	146	0.82	hypothetical protein [Salmonella phage PMBT18]
QPX48237.1	143	aligned_SegB_sequences	221	8.6e-07	37	7.9	1	1	1.2e-08	1.2e-05	33.2	7.8	4	89	22	123	19	129	0.82	NAD synthetase [Synechococcus phage S-SRM01]
USL85824.1	232	aligned_SegB_sequences	221	9.3e-07	36.9	1	1	1	1.3e-09	1.4e-06	36.3	1	4	91	4	100	1	169	0.82	endonuclease [Enterobacter phage fGh-Ecl02]
WNN12383.1	272	aligned_SegB_sequences	221	0.00015	29.6	2.8	1	1	1.4e-07	0.00015	29.6	2.8	3	65	31	100	29	104	0.82	hypothetical protein MA9V2_134 [Chryseobacterium phage MA9V-2]
QIQ61706.1	215	aligned_SegB_sequences	221	0.0018	26.1	0	1	1	2.4e-06	0.0026	25.6	0	4	73	5	78	3	166	0.82	hypothetical protein rabagast_28 [Salmonella phage rabagast]
AKF12658.1	178	aligned_SegB_sequences	221	0.04	21.7	0	1	1	4.3e-05	0.046	21.5	0	13	86	15	86	4	143	0.82	putative homing endonuclease [Sinorhizobium phage phiM7]
QIG70592.1	227	aligned_SegB_sequences	221	3.7e-64	224.6	6.6	1	1	4.2e-67	4.5e-64	224.3	6.6	2	220	5	220	4	221	0.81	Seg-like homing endonuclease protein [Rhizobium phage RHph_I1_18]
QNO11274.1	247	aligned_SegB_sequences	221	1.4e-42	154	4.2	1	1	1.9e-45	2e-42	153.5	4.2	3	177	9	177	7	185	0.81	putative Seg-like homing DNA endonuclease [Acinetobacter phage Meroveus]
AUV59171.1	246	aligned_SegB_sequences	221	2.5e-42	153.2	1.7	1	1	6.5e-45	7e-42	151.7	1.8	2	129	3	126	2	173	0.81	homing endonuclease [Klebsiella phage vB_KpnM_KpS110]
AFN69923.1	163	aligned_SegB_sequences	221	9e-40	144.8	0.3	1	1	9.2e-43	9.9e-40	144.7	0.3	3	133	2	134	1	159	0.81	truncated putative GIY-YIG homing endonuclease [Aeromonas phage Aes517]
AFN69748.1	197	aligned_SegB_sequences	221	1.2e-39	144.4	7.3	1	1	3.1e-42	3.3e-39	143	7.3	1	110	1	110	1	186	0.81	putative Seg-like homing endonuclease GIY-YIG family [Aeromonas phage Aes012]
WCZ66372.1	216	aligned_SegB_sequences	221	3.2e-38	139.7	9.9	1	1	3.7e-41	4e-38	139.4	9.9	1	217	1	211	1	213	0.81	homing endonuclease [Yersinia phage MHG19]
CAL1327650.1	251	aligned_SegB_sequences	221	7.3e-35	128.8	8.4	1	1	9.7e-38	1e-34	128.3	8.4	2	178	3	171	2	181	0.81	Homing endonuclease [Escherichia phage vB_Eco_SAP]
QIW88510.1	291	aligned_SegB_sequences	221	2.5e-29	110.7	20.8	1	1	4e-31	4.3e-28	106.6	11.4	3	185	5	185	3	192	0.81	hypothetical protein [Pseudanabaena phage PA-SR01]
QNH71859.1	173	aligned_SegB_sequences	221	3.3e-20	80.9	0.1	1	1	3.5e-23	3.7e-20	80.7	0.1	4	103	4	108	1	143	0.81	hypothetical protein P9VFCI_079 [Rhizobium phage P9VFCI]
ASZ76684.1	198	aligned_SegB_sequences	221	9.1e-17	69.6	6.9	1	1	9.5e-20	1e-16	69.4	6.9	4	137	5	141	1	174	0.81	hypothetical protein [Enterococcus phage EF1]
QGZ13899.1	200	aligned_SegB_sequences	221	2.8e-12	54.9	0.1	1	1	2.9e-15	3.1e-12	54.8	0.1	4	94	6	100	1	151	0.81	homing endonuclease [Rhizobium phage RL38J1]
BBI57541.1	197	aligned_SegB_sequences	221	8.6e-11	50.1	0.1	1	1	9.4e-14	1e-10	49.8	0.1	4	134	9	138	5	177	0.81	hypothetical protein KIT01_193 [Escherichia phage KIT01]
WXB47840.1	229	aligned_SegB_sequences	221	1e-09	46.5	2.7	1	1	9.5e-13	1e-09	46.5	2.7	147	219	78	149	37	159	0.81	homing endonuclease [Vibrio phage VB_VaC_TDDLMA]
QIW89883.1	195	aligned_SegB_sequences	221	1.3e-09	46.2	22.1	1	1	2e-11	2.1e-08	42.2	8.9	4	90	2	96	1	100	0.81	GIY-YIG endonuclease [Bacillus phage Izhevsk]
AKQ08406.1	247	aligned_SegB_sequences	221	7.8e-06	33.8	20.9	1	1	7.3e-09	7.8e-06	33.8	20.9	4	184	6	183	3	189	0.81	hypothetical protein PBC2_091 [Bacillus phage PBC2]
QGT54566.1	145	aligned_SegB_sequences	221	5.8e-05	31	3.4	1	1	6.8e-07	0.00073	27.4	3.4	5	88	20	119	16	125	0.81	hypothetical protein b3_0325 [Synechococcus phage B3]
ATW62712.1	212	aligned_SegB_sequences	221	0.017	23	0.1	1	1	2.1e-05	0.023	22.5	0.1	157	216	78	137	41	156	0.81	putative HNH nuclease [Synechococcus phage S-CBWM1]
AFU64354.1	292	aligned_SegB_sequences	221	0.074	20.8	4.5	1	1	0.00011	0.12	20.2	4.5	104	209	107	216	91	222	0.81	hypothetical protein [Salmonella phage SKML-39]
CAI9865861.1	219	aligned_SegB_sequences	221	7.2e-40	145.1	13.4	1	1	8.9e-43	9.6e-40	144.7	13.4	1	176	1	173	1	179	0.8	homing endonuclease [Escherichia phage UP19]
QJA42683.1	211	aligned_SegB_sequences	221	3.6e-39	142.8	12.4	1	1	6.6e-42	7.1e-39	141.9	12.1	1	157	1	153	1	162	0.8	putative Seg-like homing endonuclease [Enterobacteria phage vB_EcoM_IME540]
AGN30131.1	167	aligned_SegB_sequences	221	1.1e-38	141.3	1.3	1	1	1.1e-41	1.2e-38	141.2	1.3	1	124	1	123	1	161	0.8	SegD homing endonuclease [Vibrio phage nt-1]
QLF86952.1	243	aligned_SegB_sequences	221	5.2e-17	70.4	26.8	1	1	1e-19	1.1e-16	69.4	25.8	1	186	1	205	1	219	0.8	GIY-YIG homing endonuclease [Staphylococcus phage vB_SepM_BE05]
QHB41692.1	531	aligned_SegB_sequences	221	3.3e-15	64.5	0	1	1	6.7e-18	7.2e-15	63.4	0	2	135	4	135	3	155	0.8	hypothetical protein [Dickeya phage Ds5CZ]
AKE44898.1	181	aligned_SegB_sequences	221	8.3e-15	63.2	1.5	1	1	1.6e-17	1.7e-14	62.2	1.5	4	101	6	109	3	170	0.8	putative GIY-YIG family homing endonuclease [Sinorhizobium phage phiM9]
ATW62703.1	178	aligned_SegB_sequences	221	1.1e-14	62.8	0.5	1	1	1.2e-17	1.2e-14	62.6	0.5	103	217	55	175	36	178	0.8	putative endonuclease [Synechococcus phage S-CBWM1]
UGO50960.1	239	aligned_SegB_sequences	221	0.00097	27	18.8	1	1	3.4e-05	0.037	21.8	8.4	1	91	18	119	18	128	0.8	GIY-YIG endonuclease [Bacillus phage vB_BanS_Nate]
AUV59255.1	215	aligned_SegB_sequences	221	0.004	25	0	1	1	4.6e-06	0.005	24.7	0	4	73	5	78	3	186	0.8	hypothetical protein kps110_139 [Klebsiella phage vB_KpnM_KpS110]
WAK45333.1	215	aligned_SegB_sequences	221	0.0085	23.9	0	1	1	1.1e-05	0.012	23.4	0	2	72	2	76	1	163	0.8	hypothetical protein [Salmonella phage 3384-D8]
UNI71335.1	218	aligned_SegB_sequences	221	0.0094	23.8	0	1	1	1.1e-05	0.012	23.5	0	2	73	2	77	1	169	0.8	hypothetical protein [Salmonella phage vB_SenA_SM5]
WCF58432.1	224	aligned_SegB_sequences	221	0.0095	23.8	7.1	1	1	1.5e-05	0.016	23	1.8	14	91	27	107	17	113	0.8	hypothetical protein PhiCrAssBcn14_56 [Bacteroides phage PhiCrAssBcn14]
AZV01256.1	201	aligned_SegB_sequences	221	1.9e-45	163.3	20.2	1	1	1.9e-47	2.1e-44	160	20.2	1	153	1	149	1	163	0.79	endonuclease [Shigella phage vB_SdyM_006]
QFR57177.1	220	aligned_SegB_sequences	221	1.3e-42	154.1	6.4	1	1	1.5e-45	1.7e-42	153.8	6.4	1	175	1	174	1	187	0.79	homing endonuclease [Klebsiella phage AmPh_EK29]
ABI48947.1	276	aligned_SegB_sequences	221	7.4e-41	148.4	17.8	1	1	7.5e-43	8.1e-40	145	17.8	2	191	4	229	3	253	0.79	SegH [Enterobacteria phage T6]
ADI55494.1	223	aligned_SegB_sequences	221	7.5e-41	148.3	13.2	1	1	9e-44	9.6e-41	148	13.2	1	176	1	173	1	178	0.79	SegD homing endonuclease [Escherichia phage IME08]
AZV00938.1	219	aligned_SegB_sequences	221	2.4e-40	146.7	11.9	1	1	2.9e-43	3.1e-40	146.3	11.9	1	176	1	173	1	180	0.79	hypothetical protein vBEcoM005_051 [Escherichia phage vB_EcoM_005]
CAI9865986.1	227	aligned_SegB_sequences	221	2.1e-39	143.6	9.1	1	1	2.5e-42	2.7e-39	143.3	8.9	1	178	1	178	1	193	0.79	homing endonuclease [Escherichia phage UP19]
BBI57502.1	211	aligned_SegB_sequences	221	8.8e-39	141.6	16.9	1	1	1.7e-41	1.8e-38	140.5	16.9	1	161	1	157	1	181	0.79	hypothetical protein KIT01_154 [Escherichia phage KIT01]
AVH85057.1	241	aligned_SegB_sequences	221	1.6e-36	134.2	6.1	1	1	2e-39	2.2e-36	133.7	6.1	2	215	8	221	7	227	0.79	hypothetical protein RsoM2USA_129 [Ralstonia phage RsoM2USA]
WWV92361.1	194	aligned_SegB_sequences	221	1e-34	128.3	6.2	1	1	1.5e-37	1.6e-34	127.7	6.2	2	150	3	154	2	189	0.79	SegC homing endonuclease [Escherichia coli phage phiS]
QYN80689.1	202	aligned_SegB_sequences	221	1.3e-31	118.1	0.6	1	1	1.6e-34	1.7e-31	117.7	0.6	2	152	3	151	2	187	0.79	putative GIY-YIG family Seg-like homing endonuclease [Kosakonia phage Kc304]
QFR57065.1	204	aligned_SegB_sequences	221	1.1e-28	108.6	8.5	1	1	1.4e-31	1.6e-28	108.1	8.5	1	132	1	124	1	202	0.79	homing endonuclease [Klebsiella phage AmPh_EK29]
AIZ02800.1	225	aligned_SegB_sequences	221	4.6e-25	96.7	4.5	1	1	6.6e-28	7.1e-25	96.1	4.5	4	135	7	135	4	153	0.79	homing endonuclease [Escherichia phage vB_EcoM_VR26]
QNH71854.1	187	aligned_SegB_sequences	221	3.4e-16	67.7	0	1	1	4.1e-19	4.4e-16	67.3	0	5	110	12	121	9	139	0.79	hypothetical protein P9VFCI_001 [Rhizobium phage P9VFCI]
USL85792.1	532	aligned_SegB_sequences	221	8.7e-16	66.4	0	1	1	2.1e-18	2.2e-15	65	0	2	133	4	133	3	142	0.79	putative homing endonuclease [Enterobacter phage fGh-Ecl02]
WWS24971.1	258	aligned_SegB_sequences	221	4.7e-15	64	10.4	1	1	6.3e-18	6.7e-15	63.5	10.4	5	190	15	191	11	198	0.79	hypothetical protein vBKpnAMK5_00289 [Klebsiella phage vB_Kpn_AM_K5]
WNM50644.1	194	aligned_SegB_sequences	221	1.2e-13	59.4	8.1	1	1	1.8e-16	1.9e-13	58.7	8.1	5	137	10	148	8	170	0.79	homing endonuclease [Staphylococcus phage Alsa_2]
WOF01333.1	195	aligned_SegB_sequences	221	1.1e-10	49.7	0.9	1	1	1.3e-13	1.4e-10	49.3	0.9	3	143	5	149	1	174	0.79	endonuclease [Enterobacter phage vB_Ent31]
AMM45016.1	299	aligned_SegB_sequences	221	6.1e-08	40.7	9.5	1	1	1e-10	1.1e-07	39.9	1.4	5	85	4	92	3	96	0.79	homing endonuclease [Bacillus phage SP-15]
QOI70552.1	110	aligned_SegB_sequences	221	1.3e-07	39.6	0.2	1	1	1.5e-10	1.6e-07	39.4	0.2	5	90	8	89	6	107	0.79	hypothetical protein PYps5T_151 [Yersinia phage PYps5T]
BBF63565.1	288	aligned_SegB_sequences	221	1.4e-07	39.5	7.2	1	1	2.1e-10	2.2e-07	38.9	5.2	3	159	10	165	8	179	0.79	hypothetical protein EcT6_00147 [Enterobacteria phage T6]
WEU69762.1	236	aligned_SegB_sequences	221	6.3e-06	34.2	9.9	1	1	7.5e-09	8e-06	33.8	9.9	13	177	14	182	3	190	0.79	GIY endonuclease [Kehishuvirus sp. 'tikkala']
WDS51089.1	158	aligned_SegB_sequences	221	0.00026	28.9	1	1	1	2.7e-07	0.00029	28.7	1	4	100	9	110	6	151	0.79	homing endonuclease with GIY-YIG motif [Salmonella phage SeF3a]
AGI11300.1	195	aligned_SegB_sequences	221	0.053	21.3	0	1	1	9.3e-05	0.099	20.4	0	34	128	45	135	42	164	0.79	GIY-YIG homing endonuclease [Pseudomonas phage LKO4]
AUR86047.1	207	aligned_SegB_sequences	221	1.7e-46	166.8	8.8	1	1	2e-49	2.2e-46	166.4	8.8	1	177	1	170	1	180	0.78	nuclease associated modular domain 3 protein [Vibrio phage 1.081.O._10N.286.52.C2]
XFC52374.1	246	aligned_SegB_sequences	221	2.3e-42	153.3	0.9	1	1	3.6e-45	3.9e-42	152.5	0.9	2	140	3	137	2	207	0.78	homing endonuclease [Klebsiella phage FKP14]
UNA01940.1	214	aligned_SegB_sequences	221	8.4e-40	144.9	11.7	1	1	9.1e-42	9.8e-39	141.4	11.7	1	187	1	170	1	186	0.78	major capsid protein [Vibrio phage PC-Liy1]
AFN69885.1	267	aligned_SegB_sequences	221	2e-37	137.2	24.2	1	1	1e-39	1.1e-36	134.7	12.5	3	155	2	156	1	169	0.78	putative GIY-YIG homing endonuclease [Aeromonas phage Aes120]
UHS65164.1	239	aligned_SegB_sequences	221	2.8e-37	136.7	13.2	1	1	3.4e-40	3.6e-37	136.3	13.2	2	220	3	237	2	238	0.78	homing endonuclease [Escherichia phage P896]
QYW02673.1	154	aligned_SegB_sequences	221	7.8e-36	131.9	5.1	1	1	1.4e-36	1.5e-33	124.4	5.1	37	217	1	153	1	154	0.78	GIY-YIG endonuclease [Stenotrophomonas phage Marzo]
QPI13799.1	231	aligned_SegB_sequences	221	1.2e-35	131.3	7.6	1	1	1.3e-38	1.4e-35	131.1	7.6	1	192	1	196	1	210	0.78	homing endonuclease [Serratia phage 4S]
AHJ86989.1	250	aligned_SegB_sequences	221	1.5e-34	127.7	10.7	1	1	1.8e-37	1.9e-34	127.4	10.7	2	178	12	201	11	211	0.78	putative Seg-like homing DNA endonuclease [Salmonella phage STP4-a]
ASZ76303.1	227	aligned_SegB_sequences	221	2.7e-32	120.4	4.5	1	1	3e-35	3.2e-32	120.1	4.5	16	178	2	171	1	214	0.78	homing endonuclease [Proteus phage PM2]
ADQ52925.1	227	aligned_SegB_sequences	221	1.6e-30	114.6	3.6	1	1	2e-33	2.1e-30	114.2	3.6	1	174	1	193	1	221	0.78	probable homing endonuclease [Aeromonas phage PX29]
WCZ66228.1	571	aligned_SegB_sequences	221	1e-29	111.9	8.4	1	1	9.4e-33	1e-29	111.9	8.4	3	156	15	171	13	236	0.78	recombination-related endonuclease [Yersinia phage MHG19]
AUR97738.1	252	aligned_SegB_sequences	221	8.7e-20	79.5	0.2	1	1	8.1e-23	8.7e-20	79.5	0.2	31	192	8	177	2	183	0.78	nuclease associated modular domain 3 protein [Vibrio phage 1.244.A._10N.261.54.C3]
QJA42633.1	245	aligned_SegB_sequences	221	4.7e-16	67.3	11.8	1	1	6e-19	6.5e-16	66.8	11.8	7	189	12	185	5	193	0.78	putative site-specific intron-like DNA endonuclease [Enterobacteria phage vB_EcoM_IME540]
UQT00437.1	238	aligned_SegB_sequences	221	1.9e-14	62	6.2	1	1	2.2e-17	2.3e-14	61.7	6.2	1	142	1	145	1	173	0.78	hypothetical protein FGBNBECL_00079 [Enterococcus phage vB_OCPT_Bob]
QDB70506.1	200	aligned_SegB_sequences	221	5e-10	47.6	17.4	1	1	2.1e-11	2.3e-08	42.1	8.9	4	109	2	110	1	118	0.78	putative homing endonuclease [Enterococcus phage Entf1]
AIZ02109.1	196	aligned_SegB_sequences	221	2.2e-09	45.4	5.8	1	1	2.4e-12	2.5e-09	45.2	5.8	1	184	5	196	5	196	0.78	hypothetical protein VR20_051 [Escherichia phage vB_EcoM_VR20]
ARK07912.1	224	aligned_SegB_sequences	221	6e-08	40.7	2.5	1	1	9.1e-11	9.8e-08	40.1	2.2	166	219	93	145	69	147	0.78	hypothetical protein phiA829_092 [Aeromonas phage phiA8-29]
WCA46090.1	127	aligned_SegB_sequences	221	6.5e-08	40.6	0.5	1	1	8.5e-11	9.1e-08	40.2	0.5	5	91	8	90	6	114	0.78	homing endonuclease [Escherichia phage REP3]
QIO03029.1	237	aligned_SegB_sequences	221	6.5e-08	40.6	1.3	1	1	8.5e-11	9.1e-08	40.2	1.3	4	94	4	102	1	177	0.78	GIY-YIG endonuclease [Salmonella phage barely]
BBQ04321.1	229	aligned_SegB_sequences	221	7.1e-07	37.3	9.6	1	1	8e-10	8.6e-07	37	9.6	3	175	2	175	1	205	0.78	putative truncated GIY-YIG endonuclease [Enterococcus phage vB_EfaS-DELF1]
UNH58420.1	210	aligned_SegB_sequences	221	1.7e-06	36	7.8	1	1	2e-09	2.1e-06	35.7	7.8	36	166	23	153	20	190	0.78	putative homing intron endonuclease [Bacillus phage vB_BsuS_PJN02]
QAX99805.1	258	aligned_SegB_sequences	221	2e-06	35.7	0.6	1	1	1.9e-09	2e-06	35.7	0.6	4	89	5	92	2	133	0.78	endonuclease [Pseudomonas phage PaZq-1]
AGN51469.1	346	aligned_SegB_sequences	221	3.7e-06	34.9	0.3	1	1	3.4e-09	3.7e-06	34.9	0.3	5	100	4	102	1	148	0.78	hypothetical protein VPLG_00030 [Vibrio phage eugene 12A10]
XAG97631.1	245	aligned_SegB_sequences	221	0.00046	28	3	1	1	4.3e-07	0.00046	28	3	5	90	4	97	2	161	0.78	homing endonuclease [Enterococcus phage VRE9_3]
AUV59508.1	216	aligned_SegB_sequences	221	6.7e-57	200.8	12.9	1	1	1.3e-57	1.3e-54	193.3	12.9	1	166	15	174	15	204	0.77	homing endonuclease [Citrobacter phage vB_CroM_CrRp10]
AKR16093.1	212	aligned_SegB_sequences	221	1.1e-41	151.1	13.1	1	1	3e-44	3.3e-41	149.5	13.1	1	175	1	173	1	176	0.77	homing endonuclease [Citrobacter phage IME-CF2]
ASZ76477.1	238	aligned_SegB_sequences	221	2.2e-39	143.5	11.1	1	1	7.7e-42	8.3e-39	141.7	11.1	3	118	5	123	3	238	0.77	homing endonuclease [Proteus phage PM2]
AND75017.1	283	aligned_SegB_sequences	221	1.4e-36	134.3	5.8	1	1	1.3e-39	1.4e-36	134.3	5.8	1	173	1	171	1	175	0.77	hypothetical protein pf16_94 [Pseudomonas phage pf16]
QDP61713.1	253	aligned_SegB_sequences	221	3.7e-12	54.5	7.3	1	1	3.6e-15	3.8e-12	54.5	6	5	178	3	183	1	193	0.77	MAG: putative intron-associated endonuclease 1 [Prokaryotic dsDNA virus sp.]
XBC18188.1	200	aligned_SegB_sequences	221	2.9e-09	45.1	15.7	1	1	8.6e-11	9.3e-08	40.1	8.2	4	104	2	109	1	118	0.77	hypothetical protein SE_19 [Enterococcus phage SE]
CAH9015350.1	345	aligned_SegB_sequences	221	2.1e-07	39	0.4	1	1	2e-10	2.1e-07	39	0.4	5	101	4	103	1	133	0.77	putative GIY-YIG nuclease superfamily protein [Vibrio phage 424E50-1]
XCN27916.1	153	aligned_SegB_sequences	221	2.8e-07	38.6	0.1	1	1	2.8e-10	3e-07	38.5	0.1	4	94	3	98	1	147	0.77	homing endonuclease with GIY-YIG motif [Serratia phage Kevin]
ALA12093.1	258	aligned_SegB_sequences	221	1.1e-06	36.6	2	1	1	2.2e-09	2.3e-06	35.5	0.2	4	88	5	91	2	108	0.77	GIY-YIG catalytic domain protein [Pseudomonas phage vB_PaeM_MAG1]
AFK66334.1	148	aligned_SegB_sequences	221	4.3e-06	34.7	4.7	1	1	1.5e-08	1.6e-05	32.8	4.7	4	68	30	109	27	126	0.77	gp202 [Synechococcus phage S-CBM2]
XCH41248.1	233	aligned_SegB_sequences	221	5e-06	34.5	0.1	1	1	7.5e-09	8e-06	33.8	0.1	1	163	1	167	1	182	0.77	homing endonuclease with GIY-YIG motif [Salmonella phage vB_STmST313_KE28]
UGL60757.1	100	aligned_SegB_sequences	221	6.1e-05	30.9	3.6	1	1	6.2e-08	6.7e-05	30.8	3.6	1	53	1	62	1	89	0.77	homing endonuclease [Staphylococcus phage vB_SauM-HM01]
AWY02930.1	198	aligned_SegB_sequences	221	0.00072	27.4	3.1	1	1	6.7e-07	0.00072	27.4	3.1	3	89	2	99	1	101	0.77	hypothetical protein [Staphylococcus phage VB-SauS-SA2]
BEU75338.1	147	aligned_SegB_sequences	221	0.00082	27.2	9.5	1	1	7.7e-07	0.00082	27.2	9.5	1	53	1	60	1	83	0.77	homing endonuclease [Staphylococcus phage phiRNIID]
AGM47026.1	155	aligned_SegB_sequences	221	0.0056	24.5	0.8	1	1	7.8e-06	0.0084	23.9	0.8	1	87	1	91	1	132	0.77	homing endonuclease [Alteromonas phage vB_AmaP_AD45-P3]
AIR93507.1	144	aligned_SegB_sequences	221	0.012	23.4	1.3	1	1	0.00011	0.12	20.1	1.3	4	67	27	105	24	117	0.77	putative NAD synthetase [Prochlorococcus phage P-TIM68]
WNM70721.1	264	aligned_SegB_sequences	221	0.033	22	0.1	1	1	5.2e-05	0.056	21.2	0.1	25	204	30	214	7	221	0.77	GIY-YIG endonuclease [Salmonella phage Mansal]
WCZ66380.1	220	aligned_SegB_sequences	221	3.2e-41	149.6	8.8	1	1	3.8e-44	4.1e-41	149.2	8.8	1	175	1	172	1	179	0.76	homing endonuclease [Yersinia phage MHG19]
XEN38942.1	240	aligned_SegB_sequences	221	2.9e-37	136.6	16.6	1	1	3.6e-40	3.9e-37	136.2	16.6	2	220	3	237	2	238	0.76	SegD homing endonuclease [Escherichia phage PNJ-9]
QHB48747.1	311	aligned_SegB_sequences	221	1e-33	125	10.9	1	1	6e-36	6.4e-33	122.4	10.7	1	170	14	205	14	258	0.76	hypothetical protein [Escherichia phage E26]
WDQ27843.1	238	aligned_SegB_sequences	221	9.8e-15	62.9	5.9	1	1	1.1e-17	1.2e-14	62.7	5.9	1	142	1	140	1	179	0.76	intron associated endonuclease [Enterococcus phage 53]
AIZ01892.1	245	aligned_SegB_sequences	221	3.1e-14	61.3	8.7	1	1	4.1e-17	4.4e-14	60.8	8.7	8	189	13	185	5	194	0.76	putative site-specific intron-like DNA endonuclease [Escherichia phage vb_EcoM-VR5]
BDA82283.1	224	aligned_SegB_sequences	221	2.1e-13	58.6	8	1	1	2.7e-16	2.9e-13	58.1	8	5	137	9	147	7	193	0.76	endonuclease [Staphylococcus phage vB_SsapH-Golestan-105-M]
ARK07976.1	234	aligned_SegB_sequences	221	2.8e-12	54.9	0.1	1	1	7.4e-15	8e-12	53.4	0.1	4	122	5	131	2	162	0.76	hypothetical protein phiA829_156 [Aeromonas phage phiA8-29]
AQN32577.1	225	aligned_SegB_sequences	221	3.6e-08	41.5	15.9	1	1	9.5e-10	1e-06	36.7	8.7	4	119	11	135	9	142	0.76	putative endonuclease [Bacillus phage BCP12]
WCF58419.1	235	aligned_SegB_sequences	221	8.2e-08	40.3	6.6	1	1	7.7e-11	8.2e-08	40.3	6.6	13	191	13	197	4	216	0.76	hypothetical protein PhiCrAssBcn14_42 [Bacteroides phage PhiCrAssBcn14]
AWD91099.1	229	aligned_SegB_sequences	221	8.6e-08	40.2	2.1	1	1	9.9e-11	1.1e-07	39.9	2.1	15	165	21	172	5	200	0.76	putative endonuclease [Enterobacteria phage vB_EcoM_IME281]
AFQ97273.1	260	aligned_SegB_sequences	221	3.9e-06	34.8	4.4	1	1	3.2e-06	0.0034	25.2	0.3	4	59	4	67	1	80	0.76	putative homing endonuclease GIY-YIG family [Aeromonas phage Aes508]
AGG54238.1	144	aligned_SegB_sequences	221	4.9e-06	34.5	1.2	1	1	1.3e-08	1.4e-05	33	1.2	4	68	26	105	23	118	0.76	hypothetical protein CYXG_00174 [Synechococcus phage S-SSM4]
QJT70411.1	219	aligned_SegB_sequences	221	6.4e-06	34.1	3.4	1	1	8e-09	8.6e-06	33.7	2.9	4	94	2	99	1	189	0.76	hypothetical protein [Microcystis phage MaeS]
QEP29488.1	190	aligned_SegB_sequences	221	0.00035	28.4	4.5	1	1	2.6e-06	0.0028	25.5	4.5	5	91	4	99	2	151	0.76	group I intron endonuclease family protein [Enterococcus phage PEf771]
WVP82634.1	152	aligned_SegB_sequences	221	0.00069	27.5	1.9	1	1	8.5e-07	0.00091	27.1	1.9	4	100	3	104	1	124	0.76	hypothetical protein vBEcoMJN03_0540 [Escherichia phage vB_EcoM_JN03]
UZV39277.1	214	aligned_SegB_sequences	221	0.0073	24.1	0	1	1	8.8e-06	0.0095	23.8	0	2	73	2	77	1	176	0.76	endonuclease [Salmonella phage vB_Hercules_SET]
QRV71448.1	193	aligned_SegB_sequences	221	0.019	22.8	2.6	1	1	2.3e-05	0.024	22.4	2.6	35	176	49	184	21	193	0.76	putative endonuclease [Methylophilales phage MEP301]
WNM52011.1	84	aligned_SegB_sequences	221	0.031	22.1	4.1	1	1	4.3e-05	0.046	21.5	4.1	2	68	3	77	2	81	0.76	homing endonuclease [Staphylococcus phage S-CoN_Ph4]
AUS02707.1	243	aligned_SegB_sequences	221	0.066	21	19.1	1	1	0.0001	0.11	20.3	3.6	3	89	2	95	1	98	0.76	nuclease associated modular domain 3 protein [Vibrio phage 2.275.O._10N.286.54.E11]
ANA49514.1	219	aligned_SegB_sequences	221	6.4e-41	148.6	13.9	1	1	7.7e-44	8.3e-41	148.2	13.9	1	174	1	171	1	176	0.75	homing endonuclease [Salmonella phage vB_SnwM_CGG4-1]
ANM46454.1	238	aligned_SegB_sequences	221	1e-40	147.9	11.4	1	1	3.1e-43	3.3e-40	146.2	11.4	3	118	5	123	3	238	0.75	Seg-like homing endonuclease [Morganella phage vB_MmoM_MP1]
UIS66139.1	215	aligned_SegB_sequences	221	2.6e-39	143.3	4.6	1	1	3.2e-42	3.4e-39	142.9	4.6	3	171	2	179	1	185	0.75	homing endonuclease [Escherichia phage PSD2001]
AFQ97119.1	268	aligned_SegB_sequences	221	5.8e-39	142.2	17	1	1	2.9e-41	3.1e-38	139.8	10	3	178	2	189	1	195	0.75	putative Seg-like homing endonuclease, GIY-YIG family [Aeromonas phage Aes508]
QPI13938.1	178	aligned_SegB_sequences	221	4.6e-33	122.9	2.9	1	1	4.8e-36	5.2e-33	122.7	2.9	4	118	3	117	1	166	0.75	homing endonuclease [Serratia phage 4S]
CCI88594.1	218	aligned_SegB_sequences	221	5.2e-32	119.4	8.3	1	1	1.1e-34	1.2e-31	118.3	8.3	2	177	6	175	5	218	0.75	phage-associated homing endonuclease [Yersinia phage phiR1-RT]
QJT71752.1	217	aligned_SegB_sequences	221	7.2e-32	119	9.7	1	1	3e-34	3.2e-31	116.8	9.7	2	126	4	122	3	158	0.75	homing endonuclease [Shewanella phage Thanatos-1]
WVQ00572.1	190	aligned_SegB_sequences	221	6.2e-29	109.4	4.2	1	1	7.2e-32	7.7e-29	109.1	4.2	3	149	2	145	1	168	0.75	homing endonuclease [Synechococcus phage ME01]
ALP47050.1	238	aligned_SegB_sequences	221	1.7e-27	104.6	7	1	1	1.9e-30	2.1e-27	104.4	7	2	150	8	156	7	224	0.75	seg-like homing endonuclease [Vibrio phage phi-Grn1]
BAQ22695.1	212	aligned_SegB_sequences	221	8.9e-26	99.1	0.9	1	1	1.2e-28	1.3e-25	98.5	0.9	1	136	1	135	1	181	0.75	homing endonuclease [Edwardsiella phage PEi20]
CAD0281691.1	243	aligned_SegB_sequences	221	5.8e-25	96.4	18.4	1	1	3.7e-27	4e-24	93.7	13.4	4	177	7	159	4	170	0.75	Phage-associated homing endonuclease [Enterococcus phage vB_EfaS_140]
XCI77741.1	192	aligned_SegB_sequences	221	1.1e-24	95.5	0.5	1	1	1.2e-27	1.3e-24	95.2	0.5	3	141	2	143	1	161	0.75	homing endonuclease [Rhizobium phage IG49]
QDF14419.1	276	aligned_SegB_sequences	221	1.4e-22	88.6	12.7	1	1	2.2e-25	2.4e-22	87.9	12.7	1	182	1	187	1	190	0.75	hypothetical protein [Staphylococcus phage PMBT8]
QHJ74327.1	231	aligned_SegB_sequences	221	5.6e-18	73.5	11.5	1	1	5.3e-21	5.6e-18	73.5	11.5	4	177	3	179	1	193	0.75	hypothetical protein VH12019_00408 [Vibrio phage VH1_2019]
WEU70630.1	194	aligned_SegB_sequences	221	2.8e-15	64.7	8.5	1	1	3.6e-18	3.9e-15	64.3	8.5	5	135	10	146	8	172	0.75	homing endonuclease [Staphylococcus phage vB_SepM_BE25]
AIX12090.1	250	aligned_SegB_sequences	221	4.6e-15	64	8.7	1	1	5.7e-18	6.1e-15	63.6	8.7	2	189	7	183	5	191	0.75	homing endonuclease [Citrobacter phage Moon]
QSJ04143.1	189	aligned_SegB_sequences	221	3.4e-14	61.2	8.3	1	1	4.3e-17	4.6e-14	60.7	8.3	5	137	9	147	8	186	0.75	endonuclease [Staphylococcus phage vB-SscS-F1]
AXF38571.1	193	aligned_SegB_sequences	221	6.1e-14	60.4	8.7	1	1	8.7e-17	9.3e-14	59.8	8.7	5	137	9	147	7	171	0.75	GIY-YIG homing endonuclease [Staphylococcus phage Twillingate]
USW07275.1	199	aligned_SegB_sequences	221	8.5e-12	53.3	0.2	1	1	9.8e-15	1.1e-11	53	0.2	3	138	7	148	4	180	0.75	hypothetical protein [Salmonella phage GRNsp7]
AUR91530.1	162	aligned_SegB_sequences	221	1.3e-10	49.5	8.6	1	1	2.3e-13	2.5e-10	48.5	8.6	1	92	1	98	1	156	0.75	GIY-YIG nuclease superfamily protein [Vibrio phage 1.161.O._10N.261.48.C5]
ABI21778.1	209	aligned_SegB_sequences	221	9.4e-10	46.7	16.5	1	1	2.9e-12	3.2e-09	44.9	16.5	4	164	2	160	1	205	0.75	putative SegB homing endonuclease [Staphylococcus phage PH15]
XFC52233.1	240	aligned_SegB_sequences	221	3.5e-09	44.8	1	1	1	4.1e-12	4.4e-09	44.5	1	4	92	13	110	10	196	0.75	homing endonuclease [Klebsiella phage FKP14]
QVD57607.1	160	aligned_SegB_sequences	221	5.1e-08	41	9.8	1	1	5.4e-11	5.7e-08	40.8	9.8	1	100	1	106	1	152	0.75	homing endonuclease [Staphylococcus phage PM56]
USL89444.1	260	aligned_SegB_sequences	221	8.7e-08	40.2	19.2	1	1	1.4e-09	1.5e-06	36.2	19.3	4	193	3	198	1	210	0.75	intron-associated endonuclease 1 [Bacillus phage vB_BceH_LY2]
QIG61061.1	263	aligned_SegB_sequences	221	1e-07	40	20.8	1	1	7.8e-06	0.0084	23.9	10.3	5	104	24	131	21	138	0.75	putative endonuclease [Listeria phage vB_Liva_VAfA18]
XCO41806.1	234	aligned_SegB_sequences	221	1.4e-07	39.5	0.7	1	1	1.7e-10	1.8e-07	39.2	0.7	16	170	23	182	6	192	0.75	homing endonuclease [Klebsiella phage phi1_146055]
AXF41341.1	151	aligned_SegB_sequences	221	6.6e-07	37.4	3.7	1	1	3.9e-09	4.2e-06	34.7	3.7	4	68	35	114	32	128	0.75	NAD synthetase [Cyanophage S-TIM4]
AYP28311.1	156	aligned_SegB_sequences	221	3.4e-06	35	0	1	1	3.7e-09	3.9e-06	34.8	0	4	92	3	96	1	152	0.75	putative GIY-YIG homing endonuclease [Serratia phage vB_SmaA_3M]
WWO62244.1	245	aligned_SegB_sequences	221	2.1e-05	32.5	3.1	1	1	2.3e-08	2.5e-05	32.2	3.1	3	189	2	196	1	219	0.75	hypothetical protein [Vibrio phage vB_VcM_SY]
ADK66304.1	162	aligned_SegB_sequences	221	0.00023	29	4.5	1	1	2.3e-06	0.0025	25.7	4.5	4	68	44	123	41	139	0.75	NAD synthetase [Prochlorococcus phage P-SSM4]
AGH57125.1	235	aligned_SegB_sequences	221	0.00096	27	5.3	1	1	1.8e-06	0.0019	26	5.3	1	169	1	169	1	208	0.75	hypothetical protein VPNG_00101 [Vibrio phage VBP47]
AGH07551.1	145	aligned_SegB_sequences	221	0.0012	26.7	3.9	1	1	9.6e-06	0.01	23.6	3.9	4	62	29	102	26	125	0.75	hypothetical protein CYVG_00107 [Cyanophage S-SSM6a]
QAU03926.1	258	aligned_SegB_sequences	221	0.0091	23.8	19.3	1	1	2.1e-05	0.022	22.5	18.7	5	177	5	186	1	241	0.75	hypothetical protein Henu6_gp121 [Acinetobacter phage Henu6]
WZP35113.1	131	aligned_SegB_sequences	221	0.014	23.2	9.1	1	1	1.5e-05	0.016	23	9.1	3	100	2	102	1	127	0.75	homing endonuclease [Enterococcus phage vB_Efs19_KEN07]
AXQ62661.1	190	aligned_SegB_sequences	221	0.019	22.8	7.8	1	1	5.6e-05	0.061	21.1	7.4	35	142	33	141	6	178	0.75	endonuclease [Bacteroides phage crAss001]
ANM47040.1	278	aligned_SegB_sequences	221	0.044	21.6	7.5	1	1	4.1e-05	0.044	21.6	7.5	4	89	7	100	4	103	0.75	hypothetical protein [Staphylococcus phage vB_SauS_IMEP5]
AOG16630.1	212	aligned_SegB_sequences	221	4.9e-41	149	12.9	1	1	8.7e-44	9.4e-41	148	12.9	1	174	1	172	1	177	0.74	putative Seg-like homing endonuclease [Cronobacter phage vB_CsaM_leN]
AFN69915.1	267	aligned_SegB_sequences	221	6.8e-40	145.2	8.5	1	1	2.6e-42	2.8e-39	143.2	2.1	3	178	2	188	1	195	0.74	putative GIY-YIG homing endonuclease [Aeromonas phage Aes512]
QBO62482.1	273	aligned_SegB_sequences	221	3.1e-39	143	17.3	1	1	2.3e-41	2.4e-38	140.1	17.3	2	186	4	203	3	255	0.74	hypothetical protein G2285_00053 [Escherichia phage vB_EcoM_G2285]
XFC52740.1	218	aligned_SegB_sequences	221	8.4e-38	138.4	3.6	1	1	1e-40	1.1e-37	138	3.6	2	176	5	188	4	194	0.74	homing endonuclease [Enterobacter phage vB_EluP_RZH]
UYM28811.1	224	aligned_SegB_sequences	221	3.3e-31	116.8	4.3	1	1	4.2e-34	4.5e-31	116.4	4.3	4	175	7	172	4	179	0.74	putative endonuclease [Serratia phage vB_SspM_LC53]
QIW88498.1	237	aligned_SegB_sequences	221	1.7e-29	111.2	4.7	1	1	3.4e-32	3.7e-29	110.1	4.8	3	174	13	178	11	203	0.74	homing endonuclease [Pseudanabaena phage PA-SR01]
ADJ39759.1	225	aligned_SegB_sequences	221	2.3e-29	110.8	11.7	1	1	2.6e-31	2.8e-28	107.2	11.7	2	140	13	151	12	184	0.74	homing endonuclease [Enterobacteria phage T4T]
WBF82718.1	253	aligned_SegB_sequences	221	1.4e-27	105	9	1	1	4.2e-30	4.5e-27	103.3	9	3	119	7	124	5	239	0.74	homing endonuclease [Escherichia phage a20]
UOL51157.1	178	aligned_SegB_sequences	221	2.6e-27	104.1	7.4	1	1	6e-29	6.4e-26	99.5	7.4	1	144	1	144	1	173	0.74	hypothetical protein [Vibrio phage XZ1]
WJJ57068.1	244	aligned_SegB_sequences	221	3.4e-24	93.9	11.2	1	1	3.3e-26	3.5e-23	90.6	11.2	31	191	1	197	1	220	0.74	homing endonuclease [Escherichia phage LH2]
AEO93589.1	265	aligned_SegB_sequences	221	1.6e-22	88.4	22.4	1	1	4.4e-25	4.7e-22	86.9	22.4	4	199	9	215	6	228	0.74	gp330 [Bacillus phage G]
AKE44852.1	192	aligned_SegB_sequences	221	2.9e-20	81	0.4	1	1	3.4e-23	3.6e-20	80.7	0.4	1	134	1	137	1	166	0.74	putative homing endonuclease [Sinorhizobium phage phiM9]
ALP47432.1	231	aligned_SegB_sequences	221	1.3e-16	69	13.9	1	1	1.9e-19	2e-16	68.5	13.6	4	178	3	180	1	202	0.74	SegD homing endonuclease [Vibrio phage phi-ST2]
CAJ1523357.1	211	aligned_SegB_sequences	221	3.7e-14	61.1	0.1	1	1	4.1e-17	4.4e-14	60.8	0.1	2	148	4	155	3	190	0.74	homing endonuclease [Escherichia phage vB_Eco_NicPhage]
AKF13312.1	215	aligned_SegB_sequences	221	5.5e-10	47.4	4	1	1	7.6e-13	8.2e-10	46.8	4	4	176	3	165	1	176	0.74	GIY-YIG catalytic domain-containing endonuclease [Sinorhizobium phage phiN3]
AUR93441.1	333	aligned_SegB_sequences	221	1.9e-09	45.6	0.7	1	1	1.8e-12	1.9e-09	45.6	0.7	4	113	3	113	1	146	0.74	GIY-YIG nuclease superfamily protein [Vibrio phage 1.187.O._10N.286.49.F1]
QBX27676.1	210	aligned_SegB_sequences	221	1.4e-07	39.5	5.1	1	1	1.6e-10	1.7e-07	39.2	5.1	4	123	23	141	21	191	0.74	homing endonuclease [Streptococcus phage Javan406]
WAX11048.1	257	aligned_SegB_sequences	221	0.00014	29.8	16	1	1	4.8e-07	0.00051	27.9	15.8	4	174	16	198	13	207	0.74	intron-associated endonuclease 1 [Enterocloster phage CB457P1]
QPB07848.1	139	aligned_SegB_sequences	221	0.00014	29.7	2.2	1	1	1.1e-06	0.0012	26.7	2.2	4	68	16	95	13	109	0.74	hypothetical protein [Synechococcus phage S-H38]
AVO22966.1	284	aligned_SegB_sequences	221	0.00017	29.5	0.2	1	1	2.2e-07	0.00023	29	0.2	25	178	32	191	7	234	0.74	hypothetical protein [Erwinia phage vB_EamM-Bue1]
UIS26505.1	300	aligned_SegB_sequences	221	0.00065	27.6	13.9	1	1	1.8e-06	0.0019	26	13.9	5	182	15	190	11	217	0.74	hypothetical protein Goe14_00600 [Bacillus phage vB_BsuS-Goe14]
WLW37543.1	160	aligned_SegB_sequences	221	0.00077	27.3	1.6	1	1	9e-06	0.0096	23.7	1.6	4	67	27	105	24	120	0.74	hypothetical protein [Synechococcus phage S-8S53]
QIW89842.1	245	aligned_SegB_sequences	221	0.00082	27.2	10.1	1	1	4.6e-06	0.0049	24.7	10.1	5	160	7	174	4	199	0.74	GIY-YIG endonuclease [Bacillus phage Izhevsk]
AUR92327.1	239	aligned_SegB_sequences	221	0.0012	26.6	0.7	1	1	1.6e-06	0.0017	26.2	0.7	4	100	3	103	1	182	0.74	GIY-YIG nuclease superfamily protein, partial [Vibrio phage 1.170.O._10N.261.52.C3]
QJT70179.1	143	aligned_SegB_sequences	221	0.0021	25.9	0.5	1	1	2.3e-05	0.024	22.4	0.5	4	61	26	98	23	111	0.74	NAD synthetase [Synechococcus phage SynMITS9220M01]
AOV60313.1	159	aligned_SegB_sequences	221	0.0031	25.3	1.9	1	1	4.5e-05	0.048	21.5	1.9	4	68	27	106	24	122	0.74	GIY-YIG_SF superfamily protein [Synechococcus phage S-CAM9]
AGM47040.1	169	aligned_SegB_sequences	221	0.035	21.9	2.5	1	1	5.7e-05	0.061	21.1	2.3	128	196	47	115	16	141	0.74	hypothetical protein AD45P3_00510 [Alteromonas phage vB_AmaP_AD45-P3]
QVJ12966.1	201	aligned_SegB_sequences	221	0.037	21.8	0	1	1	5.6e-05	0.06	21.1	0	34	132	45	139	42	169	0.74	hypothetical protein [Pseudomonas phage PSA20]
CAL1776972.1	225	aligned_SegB_sequences	221	3.3e-38	139.7	10.5	1	1	4.9e-41	5.3e-38	139	10.4	1	178	4	176	4	194	0.73	homing endonuclease [Acinetobacter phage vB_AbaM_PhT2-v2]
CAL4858349.1	216	aligned_SegB_sequences	221	1.2e-37	137.8	7.1	1	1	1.6e-40	1.7e-37	137.4	7.1	2	175	4	181	3	193	0.73	homing endonuclease [Acinetobacter phage vB_AbaM_AB-Navy-v2]
QBQ77731.1	240	aligned_SegB_sequences	221	5.2e-37	135.8	17.7	1	1	6.5e-40	7e-37	135.4	17.7	2	220	3	237	2	238	0.73	putative intron endonuclease [Escherichia phage vB_EcoM_WFbE185]
QHJ73368.1	271	aligned_SegB_sequences	221	2.9e-36	133.3	18.2	1	1	2.7e-39	2.9e-36	133.3	18.2	1	175	1	185	1	192	0.73	putative Seg-like homing endonuclease, GIY-YIG family [Escherichia phage Ec_Makalu_001]
QGZ15496.1	160	aligned_SegB_sequences	221	9.3e-35	128.4	11.1	1	1	2.6e-37	2.8e-34	126.8	11.1	2	125	4	127	3	157	0.73	putative Seg-like homing DNA endonuclease [Acinetobacter phage vB_AbaM_Berthold]
WPJ20664.1	194	aligned_SegB_sequences	221	1.7e-31	117.7	4.5	1	1	5.7e-33	6.1e-30	112.7	4.5	2	174	7	158	6	167	0.73	homing endonuclease [Pseudomonas phage vB_PF_Y1-MI]
QQO41090.1	305	aligned_SegB_sequences	221	7.2e-15	63.4	8.3	1	1	1.4e-17	1.5e-14	62.4	8.3	4	177	25	210	22	241	0.73	homing endonuclease [Bacillus phage 015DV002]
UVD42562.1	239	aligned_SegB_sequences	221	1.6e-07	39.4	26	1	1	1.9e-08	2.1e-05	32.5	26	4	189	3	178	1	204	0.73	hypothetical protein [Staphylococcus phage vB_SauM-V1SA19]
CAB5508861.1	232	aligned_SegB_sequences	221	9.7e-07	36.8	1.4	1	1	1.2e-09	1.3e-06	36.4	1.4	4	120	4	128	1	178	0.73	hypothetical protein [Salmonella phage Se_EM4]
QAU03732.1	231	aligned_SegB_sequences	221	2e-06	35.8	0.4	1	1	2.3e-09	2.5e-06	35.5	0.4	12	156	28	177	15	198	0.73	homing endonuclease [Escherichia phage AnYang]
AND75996.1	188	aligned_SegB_sequences	221	0.00017	29.5	5	1	1	1.7e-07	0.00018	29.4	5	7	177	8	184	1	188	0.73	hypothetical protein MX01_51 [Escherichia phage MX01]
QJT71410.1	508	aligned_SegB_sequences	221	0.00026	28.9	7.9	1	1	5.5e-07	0.00059	27.7	6.7	4	179	3	185	2	203	0.73	hypothetical protein GR28A_00122 [Vibrio phage vB_VcorM_GR28A]
URC15137.1	216	aligned_SegB_sequences	221	0.00031	28.6	8.4	1	1	0.00011	0.12	20.1	1.4	144	196	92	141	80	154	0.73	endonuclease [Paraglaciecola Antarctic GD virus 1]
AFK66689.1	226	aligned_SegB_sequences	221	0.00085	27.2	0.1	1	1	1.4e-06	0.0016	26.3	0.1	25	89	32	98	22	174	0.73	hypothetical protein COPG_00093 [Colwellia phage 9A]
WVW77093.1	156	aligned_SegB_sequences	221	0.0014	26.5	0.9	1	1	2.7e-05	0.028	22.2	0.5	5	67	31	108	28	111	0.73	NAD synthetase [Stenotrophomonas phage vB_SmaM_Bhz51]
ADO97142.1	153	aligned_SegB_sequences	221	0.0027	25.6	0.6	1	1	3.5e-05	0.038	21.8	0.6	4	60	33	104	30	125	0.73	NAD synthetase [Synechococcus phage S-SM1]
QBP05862.1	140	aligned_SegB_sequences	221	0.01	23.7	0.8	1	1	9.9e-05	0.11	20.3	0.8	4	68	26	105	23	121	0.73	NAD synthetase [Synechococcus phage S-H68]
UGO54395.1	212	aligned_SegB_sequences	221	1.4e-40	147.5	13.2	1	1	3.1e-43	3.3e-40	146.2	13.2	1	174	1	172	1	176	0.72	putative homing endonuclease [Cronobacter phage vB_CsaD_Banach]
UQJ94999.1	212	aligned_SegB_sequences	221	6.6e-40	145.3	13.3	1	1	4.7e-42	5.1e-39	142.4	13.5	1	164	1	155	1	167	0.72	homing endonuclease [Klebsiella phage CPRSA]
QQG33919.1	233	aligned_SegB_sequences	221	2.3e-38	140.2	14.5	1	1	2.5e-41	2.7e-38	140	14.5	1	204	1	212	1	232	0.72	Seg-like homing endonuclease [Aeromonas phage ZPAH1]
AWH14756.1	226	aligned_SegB_sequences	221	1.1e-34	128.2	0.6	1	1	1.7e-37	1.8e-34	127.4	0.6	1	176	1	168	1	198	0.72	homing endonuclease [Aeromonas phage 50AhydR13PP]
AGS81139.1	265	aligned_SegB_sequences	221	2.3e-32	120.6	5.7	1	1	2.1e-35	2.3e-32	120.6	5.7	2	178	4	180	3	190	0.72	homing endonuclease [Caulobacter phage Cr30]
AIK68334.1	181	aligned_SegB_sequences	221	2.5e-18	74.7	3.6	1	1	8.1e-20	8.7e-17	69.7	3.6	1	178	1	172	1	175	0.72	putative endonuclease [Rhizobium phage vB_RleM_P10VF]
ANH50475.1	193	aligned_SegB_sequences	221	3.6e-15	64.4	9.4	1	1	5.1e-18	5.5e-15	63.8	9.4	5	148	9	155	8	181	0.72	endonuclease [Staphylococcus phage pSco-10]
WFG34002.1	193	aligned_SegB_sequences	221	2.3e-14	61.7	8	1	1	2.7e-17	2.9e-14	61.4	8	5	144	9	150	7	182	0.72	hypothetical protein F10086_80 [Staphylococcus phage vB_SauM_JDF86]
QLF81360.1	231	aligned_SegB_sequences	221	1.9e-11	52.2	14.3	1	1	2.4e-13	2.6e-10	48.5	14.1	3	177	2	163	1	175	0.72	hypothetical protein FB_0067 [Escherichia phage vB_EcoM_FB]
ANN86463.1	204	aligned_SegB_sequences	221	2.6e-10	48.5	0.1	1	1	2.6e-13	2.7e-10	48.4	0.1	15	142	17	148	1	200	0.72	homing endonuclease [Escherichia phage phT4A]
CCI88808.1	242	aligned_SegB_sequences	221	3.6e-10	48	7.1	1	1	4.9e-13	5.3e-10	47.5	7.1	5	190	5	209	1	224	0.72	I-TevI homing endonuclease [Yersinia phage phiR1-RT]
BAM20875.1	201	aligned_SegB_sequences	221	7.1e-10	47.1	16.9	1	1	2.3e-12	2.5e-09	45.3	16.9	4	174	2	171	1	197	0.72	putative SegB homing endonuclease [Enterococcus phage BC611]
AND76106.1	208	aligned_SegB_sequences	221	2.3e-09	45.4	0.2	1	1	2.2e-12	2.4e-09	45.3	0.2	15	144	17	150	1	195	0.72	putative endonuclease [Escherichia phage MX01]
XCI77721.1	254	aligned_SegB_sequences	221	2.1e-08	42.2	8.3	1	1	7.5e-10	8.1e-07	37.1	8.3	2	182	12	236	11	239	0.72	homing endonuclease [Rhizobium phage IG49]
QIW87864.1	232	aligned_SegB_sequences	221	4.2e-08	41.3	7	1	1	1.3e-09	1.4e-06	36.3	7	3	175	13	228	11	232	0.72	homing endonuclease [Agrobacterium phage OLIVR5]
AAA32556.1	392	aligned_SegB_sequences	221	4.4e-07	37.9	0.5	1	1	6.6e-10	7.1e-07	37.3	0.5	16	156	191	336	174	374	0.72	replication protein (g69) [Escherichia phage T4]
WWT35032.1	229	aligned_SegB_sequences	221	7.7e-07	37.1	10.1	1	1	8.6e-10	9.3e-07	36.9	10.1	3	175	2	175	1	206	0.72	GIY-YIG domain-containing protein [Enterococcus phage BUCT630]
UYL05031.1	237	aligned_SegB_sequences	221	8.3e-06	33.8	14	1	1	1.6e-08	1.7e-05	32.7	14	2	125	3	129	2	237	0.72	hypothetical protein DIDNDMLP_00040 [Klebsiella phage KP13-7]
WWT40094.1	240	aligned_SegB_sequences	221	0.00014	29.8	21.1	1	1	8e-05	0.086	20.6	6.5	2	97	3	105	2	108	0.72	hypothetical protein [Staphylococcus phage PT1-1]
QIN96892.1	163	aligned_SegB_sequences	221	0.00042	28.2	0.7	1	1	1.3e-06	0.0014	26.5	0.4	3	92	2	94	1	120	0.72	hypothetical protein [Synechococcus phage S-H34]
QFG06360.1	142	aligned_SegB_sequences	221	0.00062	27.6	1.8	1	1	4.2e-06	0.0046	24.8	1.8	4	67	26	104	23	129	0.72	GIY-YIG endonuclease [Synechococcus phage S-SCSM1]
AVZ45078.1	281	aligned_SegB_sequences	221	0.0013	26.6	0.1	1	1	1.9e-06	0.002	26	0.1	3	178	3	188	1	224	0.72	putative homing endonuclease [Escherichia phage EP75]
WLW37281.1	151	aligned_SegB_sequences	221	0.0041	24.9	0.7	1	1	5.9e-05	0.063	21.1	0.7	4	61	31	103	28	124	0.72	NAD synthetase [Synechococcus phage S-RS29]
UGO49597.1	243	aligned_SegB_sequences	221	0.0064	24.3	12	1	1	8.5e-06	0.0092	23.8	12	4	178	4	198	1	223	0.72	putative endonuclease I-Tevi [Klebsiella phage vB_KaeM_Merci]
AIX14784.1	146	aligned_SegB_sequences	221	0.017	23	1.7	1	1	0.00012	0.13	20	1.7	4	68	28	107	25	131	0.72	NAD synthetase [Synechococcus phage ACG-2014d]
AGH31594.1	153	aligned_SegB_sequences	221	0.019	22.7	3.2	1	1	6e-05	0.065	21	1.4	4	68	25	104	21	116	0.72	hypothetical protein SWZG_00081 [Synechococcus phage S-SKS1]
WYM31269.1	211	aligned_SegB_sequences	221	1.3e-43	157.4	6.7	1	1	1.7e-46	1.8e-43	156.9	6.7	1	175	1	172	1	185	0.71	intron-associated endonuclease 1 [Citrobacter phage Citrof4]
UQS94965.1	266	aligned_SegB_sequences	221	3.9e-35	129.7	6.5	1	1	4.4e-38	4.8e-35	129.4	6.5	3	193	8	204	6	228	0.71	putative Seg-like homing DNA endonuclease [Pseudanabaena phage Pam2]
ARW57436.1	218	aligned_SegB_sequences	221	1.2e-33	124.8	9.5	1	1	1.7e-36	1.8e-33	124.2	9.5	2	185	6	194	5	217	0.71	homing endonuclease [Serratia phage CHI14]
ADI96404.1	251	aligned_SegB_sequences	221	8.7e-33	122	19.9	1	1	7.8e-35	8.4e-32	118.8	19.9	2	205	4	215	3	228	0.71	putative GIY-YIG family Seg-like homing endonuclease [Acinetobacter phage Ac42]
CAH9017383.1	268	aligned_SegB_sequences	221	1.3e-23	92	1.8	1	1	7.5e-26	8.1e-23	89.4	1.1	2	200	5	212	4	223	0.71	putative NUMOD3 domain-containing DNA-binding protein [Vibrio phage 150E35-1]
QLF86696.1	223	aligned_SegB_sequences	221	5.3e-23	90	13	1	1	6.9e-26	7.4e-23	89.5	13	1	184	1	194	1	205	0.71	endodeoxyribonuclease [Staphylococcus phage vB_SepS_BE02]
AJA42347.1	227	aligned_SegB_sequences	221	9.2e-20	79.4	14.6	1	1	8.6e-23	9.2e-20	79.4	14.6	1	184	1	174	1	178	0.71	GIY-YIG homing endonuclease [Staphylococcus phage phiIPLA-C1C]
ARM69057.1	245	aligned_SegB_sequences	221	1.2e-11	52.9	19.6	1	1	2.4e-13	2.6e-10	48.5	19.6	2	177	4	172	3	179	0.71	hypothetical protein vBSauCG_140 [Staphylococcus phage vB_Sau_CG]
WAX11165.1	259	aligned_SegB_sequences	221	6.3e-06	34.1	14.8	1	1	1.1e-08	1.2e-05	33.2	14.4	4	174	16	200	13	210	0.71	intron-associated endonuclease 1 [Enterocloster phage CB457P2]
UGO49657.1	238	aligned_SegB_sequences	221	7.1e-06	34	1.4	1	1	8.5e-09	9.1e-06	33.6	1.4	16	156	23	168	6	189	0.71	putative homing endonuclease [Klebsiella phage vB_KaeM_Merci]
UCR81375.1	192	aligned_SegB_sequences	221	2e-05	32.5	6.9	1	1	2.1e-08	2.2e-05	32.4	6.9	7	177	8	188	1	192	0.71	hypothetical protein PSD2002_0259 [Escherichia phage PSD2002]
WIT27195.1	243	aligned_SegB_sequences	221	3e-05	31.9	16.4	1	1	4.8e-07	0.00052	27.9	16.4	5	178	4	170	1	176	0.71	hypothetical protein [Bacillus phage SPbetaL3]
UTQ80162.1	308	aligned_SegB_sequences	221	5.2e-05	31.2	29.3	1	1	2.1e-06	0.0022	25.8	14.1	5	160	7	164	4	167	0.71	group I intron endonuclease [Bacillus phage vB_BceS_LY4]
AZF90556.1	236	aligned_SegB_sequences	221	6.1e-05	30.9	22.5	1	1	5.8e-07	0.00062	27.6	22.5	2	176	2	186	1	194	0.71	hypothetical protein CHPC869_0003 [Streptococcus phage CHPC869]
ASR76225.1	147	aligned_SegB_sequences	221	0.0017	26.2	1.3	1	1	1.3e-05	0.014	23.2	1.3	4	66	29	106	26	122	0.71	hypothetical protein PBI_BELLAMY_182 [Synechococcus phage Bellamy]
QPX74757.1	234	aligned_SegB_sequences	221	0.0024	25.7	0	1	1	3.1e-06	0.0033	25.3	0	4	76	24	100	22	205	0.71	putative homing endonuclease [Salmonella phage SilasIsHot]
AWN08732.1	257	aligned_SegB_sequences	221	0.0054	24.5	5.6	1	1	1.2e-05	0.013	23.4	5.6	4	179	3	201	1	209	0.71	homing endonuclease [Escherichia phage Gostya9]
QIN96234.1	232	aligned_SegB_sequences	221	0.0068	24.2	0.1	1	1	8.4e-06	0.009	23.8	0.1	13	175	11	172	1	175	0.71	hypothetical protein DAC15_55 [Bacteroides phage DAC15]
WKM80499.1	283	aligned_SegB_sequences	221	0.022	22.6	0.9	1	1	0.0001	0.11	20.3	0.9	4	178	4	205	1	208	0.71	hypothetical protein [Salmonella phage SW16-7]
QHB49534.1	220	aligned_SegB_sequences	221	6.7e-41	148.5	6.8	1	1	8.4e-44	9e-41	148.1	6.8	1	175	1	174	1	183	0.7	homing endonuclease [Klebsiella phage PhiKpNIH-6]
ANN86477.1	211	aligned_SegB_sequences	221	9e-40	144.8	11.7	1	1	1.3e-42	1.4e-39	144.1	11.7	1	165	1	155	1	187	0.7	homing endonuclease [Escherichia phage phT4A]
AKU44804.1	212	aligned_SegB_sequences	221	1.4e-38	140.9	15.9	1	1	7.9e-41	8.5e-38	138.4	16	1	165	1	156	1	171	0.7	homing endonuclease [Klebsiella phage Miro]
QBQ77753.1	227	aligned_SegB_sequences	221	4.5e-34	126.2	3.8	1	1	6.4e-37	6.9e-34	125.6	3.8	1	168	1	182	1	198	0.7	putative group I intron endonuclease [Escherichia phage vB_EcoM_WFbE185]
CAH1616313.1	227	aligned_SegB_sequences	221	7.6e-34	125.4	7.1	1	1	1.1e-36	1.2e-33	124.8	7.1	1	169	1	183	1	197	0.7	homing endonuclease [Escherichia phage UGJNEcP2]
AJD81876.1	224	aligned_SegB_sequences	221	2.5e-27	104.1	18.2	1	1	1.3e-28	1.4e-25	98.4	18.2	2	178	5	173	4	223	0.7	GIY-YIG homing endonuclease [Yersinia phage vB_YenM_TG1]
WZK93775.1	288	aligned_SegB_sequences	221	3.6e-18	74.2	28.4	1	1	2e-20	2.1e-17	71.7	18.9	1	177	1	164	1	173	0.7	hypothetical protein [Staphylococcus phage SpP]
AZV01083.1	176	aligned_SegB_sequences	221	4.2e-18	74	5	1	1	4.5e-20	4.8e-17	70.5	4.5	31	149	1	120	1	135	0.7	putative site-specific intron-like DNA endonuclease [Escherichia phage vB_EcoM_005]
ARM66739.1	237	aligned_SegB_sequences	221	1e-13	59.6	16.9	1	1	1.3e-16	1.4e-13	59.2	16.9	4	189	7	196	4	224	0.7	GIY-YIG homing endonuclease [Lactococcus phage AM4]
WRW34138.1	240	aligned_SegB_sequences	221	7e-09	43.8	17.6	1	1	6.3e-10	6.8e-07	37.3	17.6	2	177	3	168	2	181	0.7	GIY-YIG nuclease family protein [Staphylococcus phage CF1]
QBO64748.1	214	aligned_SegB_sequences	221	4.6e-08	41.1	1	1	1	5.6e-11	6e-08	40.8	1	15	140	22	154	11	186	0.7	putative group I intron endonuclease [Escherichia phage vB_EcoM_G37-3]
CAL1777244.1	261	aligned_SegB_sequences	221	6.7e-07	37.3	12	1	1	1.4e-07	0.00015	29.6	12	5	205	5	242	1	248	0.7	homing endonuclease [Acinetobacter phage vB_AbaM_PhT2-v2]
AZV01061.1	478	aligned_SegB_sequences	221	6.1e-05	30.9	1.9	1	1	5.7e-08	6.1e-05	30.9	1.9	7	140	8	151	1	180	0.7	clamp loader subunit DNA polymerase [Escherichia phage vB_EcoM_005]
QKE55153.1	213	aligned_SegB_sequences	221	0.0011	26.9	0	1	1	4.1e-06	0.0044	24.8	0	1	117	1	120	1	151	0.7	hypothetical protein PAP02_082 [Pseudomonas phage PAP02]
UFK27088.1	243	aligned_SegB_sequences	221	0.024	22.5	7.6	1	1	8e-05	0.086	20.6	7.6	4	180	4	201	1	224	0.7	hypothetical protein LG358_00067 [Escherichia phage UoN_LG358_1]
AFC22295.1	229	aligned_SegB_sequences	221	6.2e-40	145.4	11.6	1	1	1.8e-42	1.9e-39	143.8	11.6	1	176	1	198	1	210	0.69	putative Seg-like homing endonuclease, GIY-YIG family [Cronobacter phage vB_CsaM_GAP161]
ALP47453.1	194	aligned_SegB_sequences	221	8.1e-39	141.7	13.7	1	1	2.2e-41	2.4e-38	140.2	13.7	1	175	1	159	1	190	0.69	Seg-like homing endonuclease [Vibrio phage phi-ST2]
ULA52737.1	239	aligned_SegB_sequences	221	2.1e-36	133.8	15	1	1	2.6e-38	2.8e-35	130.1	15	2	220	3	237	2	238	0.69	homing endonuclease [Enterobacter phage vB-EclM_KMB20]
QIG71477.1	232	aligned_SegB_sequences	221	3.5e-19	77.5	8.8	1	1	5.3e-22	5.7e-19	76.8	8.8	2	177	23	206	22	231	0.69	Seg-like homing endonuclease protein [Rhizobium phage RHph_TM40]
QIW89770.1	249	aligned_SegB_sequences	221	2.9e-14	61.4	22.9	1	1	6.2e-17	6.6e-14	60.2	22.8	4	188	5	190	1	220	0.69	GIY-YIG endonuclease [Bacillus phage Izhevsk]
CAL1777232.1	244	aligned_SegB_sequences	221	9.3e-10	46.7	2.9	1	1	1.4e-12	1.5e-09	46	2.9	5	181	5	200	1	218	0.69	homing endonuclease [Acinetobacter phage vB_AbaM_PhT2-v2]
AUR97704.1	653	aligned_SegB_sequences	221	1.2e-06	36.5	4.2	1	1	1e-08	1.1e-05	33.4	4.1	3	102	328	437	326	472	0.69	coil containing protein [Vibrio phage 1.244.A._10N.261.54.C3]
QXJ36648.1	294	aligned_SegB_sequences	221	2.6e-06	35.4	0.7	1	1	1.3e-07	0.00014	29.7	0.1	5	177	8	177	6	185	0.69	GIY-YIG nuclease family protein [Eggerthella phage LE2-3]
ULA52539.1	222	aligned_SegB_sequences	221	9.6e-06	33.5	2.1	1	1	1.1e-08	1.1e-05	33.3	2.1	16	155	23	167	6	185	0.69	homing endonuclease [Enterobacter phage vB-EclM_KMB20]
UUW40464.1	239	aligned_SegB_sequences	221	1e-05	33.5	9.3	1	1	1.4e-08	1.5e-05	32.9	9.3	2	175	15	184	14	190	0.69	intron associated endonuclease [Enterococcus phage vB_Efm_LG62]
QGT54592.1	221	aligned_SegB_sequences	221	3.3e-05	31.8	13.8	1	1	2.1e-06	0.0023	25.8	8.5	1	115	1	124	1	129	0.69	hypothetical protein b3_0357 [Synechococcus phage B3]
XDG19028.1	247	aligned_SegB_sequences	221	6.7e-05	30.8	0.3	1	1	8.8e-08	9.4e-05	30.3	0.3	1	195	1	204	1	214	0.69	hypothetical protein [Klebsiella phage phiYH65]
QJD55213.1	272	aligned_SegB_sequences	221	9.3e-05	30.3	0	1	1	1.6e-07	0.00017	29.5	0	5	117	4	124	2	199	0.69	putative endonuclease [Pseudomonas phage MR14]
BBC78300.1	252	aligned_SegB_sequences	221	0.00015	29.6	14.3	1	1	2.4e-07	0.00026	28.9	14.3	4	201	4	220	1	229	0.69	I-TevI homing endonuclease [Escherichia phage EcS1]
QWQ55848.1	265	aligned_SegB_sequences	221	0.00043	28.2	4.9	1	1	6e-07	0.00065	27.6	4.9	5	190	26	219	24	233	0.69	hypothetical protein [Escherichia phage P479]
QDF14378.1	160	aligned_SegB_sequences	221	0.00067	27.5	14.1	1	1	1.3e-06	0.0014	26.5	14.1	1	118	1	123	1	156	0.69	hypothetical protein [Staphylococcus phage PMBT8]
QGT54625.1	223	aligned_SegB_sequences	221	0.0046	24.8	3.8	1	1	5.8e-06	0.0063	24.3	3.8	4	153	9	156	7	201	0.69	hypothetical protein b3_0390 [Synechococcus phage B3]
ASD51971.1	245	aligned_SegB_sequences	221	0.08	20.7	4	1	1	0.00012	0.13	20	4	5	173	5	193	1	224	0.69	homing endonuclease [Pseudomonas phage PspYZU05]
AWH14833.1	217	aligned_SegB_sequences	221	9.1e-40	144.8	6.8	1	1	1e-42	1.1e-39	144.5	6.8	1	175	4	174	4	193	0.68	homing endonuclease [Aeromonas phage 50AhydR13PP]
ABF72595.1	267	aligned_SegB_sequences	221	1.6e-37	137.5	7.8	1	1	2.7e-40	2.9e-37	136.6	6.5	3	175	2	162	1	188	0.68	GIY-YIG endonuclease [Aeromonas phage 25]
QFR57027.1	197	aligned_SegB_sequences	221	6.6e-35	128.9	4.2	1	1	7.3e-38	7.9e-35	128.7	4.2	1	146	1	147	1	188	0.68	putative GIY-YIG family Seg-like homing endonuclease [Klebsiella phage AmPh_EK29]
AHG23923.1	251	aligned_SegB_sequences	221	2.7e-19	77.8	16.2	1	1	3.2e-22	3.4e-19	77.5	16.2	1	168	1	169	1	194	0.68	intron-associated endonuclease [Staphylococcus phage vB_SepS_SEP9]
ABF72659.1	256	aligned_SegB_sequences	221	2.8e-15	64.7	0.6	1	1	3.7e-18	3.9e-15	64.2	0.6	7	167	19	174	12	207	0.68	putative GIY-YIG homing endonuclease [Aeromonas phage 25]
AKE44662.1	203	aligned_SegB_sequences	221	3.4e-10	48.1	1.2	1	1	4.2e-13	4.5e-10	47.7	1.2	4	126	53	174	51	200	0.68	putative homing endonuclease [Sinorhizobium phage phiM9]
BBF63517.1	239	aligned_SegB_sequences	221	3.6e-10	48	19	1	1	8.2e-13	8.8e-10	46.8	17.4	2	173	4	182	3	209	0.68	hypothetical protein EcT6_00092 [Enterobacteria phage T6]
WAX15827.1	201	aligned_SegB_sequences	221	4.9e-10	47.6	10.5	1	1	4.3e-12	4.6e-09	44.4	10.5	4	144	2	151	1	181	0.68	hypothetical protein EH93P1_00059 [Enterococcus phage EH93P1]
AIZ02666.1	223	aligned_SegB_sequences	221	6e-10	47.3	2.1	1	1	6.8e-13	7.3e-10	47	2.1	2	156	7	168	6	188	0.68	homing endonuclease [Escherichia phage vB_EcoM_VR26]
WKK95809.1	220	aligned_SegB_sequences	221	1.4e-08	42.8	7.6	1	1	2e-11	2.1e-08	42.2	7.6	5	173	7	175	5	185	0.68	putative homing endonuclease [Klebsiella phage ValerieMcCarty03]
QWY13391.1	287	aligned_SegB_sequences	221	1.9e-08	42.4	9.4	1	1	5.6e-11	6e-08	40.7	9.2	4	160	11	165	8	231	0.68	hypothetical protein [Escherichia phage vB_EcoM-ZQ3]
CAD5241687.1	204	aligned_SegB_sequences	221	3.9e-08	41.4	0.7	1	1	4.2e-11	4.5e-08	41.1	0.7	1	143	1	148	1	200	0.68	homing endonuclease [Klebsiella phage vB_KpM-SoFaint]
AWD90459.1	229	aligned_SegB_sequences	221	1.7e-07	39.2	0.6	1	1	1.9e-10	2.1e-07	39	0.6	2	156	7	168	6	201	0.68	hypothetical protein [Erwinia phage Cronus]
WWT40337.1	226	aligned_SegB_sequences	221	1.5e-06	36.2	27	1	1	1.5e-08	1.7e-05	32.8	27	1	174	1	183	1	191	0.68	hypothetical protein [Staphylococcus phage PT1-4]
AGR48118.1	264	aligned_SegB_sequences	221	2.9e-06	35.2	1.5	1	1	4.1e-09	4.4e-06	34.6	1	13	175	16	169	5	182	0.68	putative homing endonuclease [Sinorhizobium phage phiM12]
AYJ75353.1	236	aligned_SegB_sequences	221	1.1e-05	33.4	15.5	1	1	1.4e-05	0.015	23.1	15.5	5	179	4	172	1	181	0.68	intron associated endonuclease [Bacillus phage BSP21]
WEY17534.1	207	aligned_SegB_sequences	221	0.0027	25.5	9.3	1	1	5.9e-06	0.0063	24.3	9.3	4	141	4	151	1	204	0.68	GIY endonuclease [Kolpuevirus sp. 'frurule']
QIG70836.1	194	aligned_SegB_sequences	221	0.0034	25.2	0.3	1	1	1.4e-05	0.015	23.1	0.3	1	135	1	142	1	167	0.68	Seg-like homing endonuclease protein [Rhizobium phage RHph_I1_18]
AKE44827.1	219	aligned_SegB_sequences	221	3.4e-16	67.7	7.8	1	1	9.3e-19	9.9e-16	66.2	7.8	1	176	1	186	1	218	0.67	putative SEG-like homing endonuclease [Sinorhizobium phage phiM9]
QIG73524.1	172	aligned_SegB_sequences	221	2.3e-14	61.8	0.2	1	1	2.6e-17	2.8e-14	61.5	0.2	3	152	4	157	1	170	0.67	Seg-like homing endonuclease protein [Rhizobium phage RHph_I1_9]
QNH71442.1	172	aligned_SegB_sequences	221	2.6e-12	55	0.3	1	1	3.1e-15	3.3e-12	54.7	0.3	2	151	3	156	1	169	0.67	hypothetical protein AF3_164 [Rhizobium phage AF3]
QIN96213.1	253	aligned_SegB_sequences	221	9.6e-10	46.6	0.4	1	1	1.2e-12	1.3e-09	46.2	0.4	2	176	6	189	5	204	0.67	hypothetical protein DAC15_34 [Bacteroides phage DAC15]
WDS51088.1	282	aligned_SegB_sequences	221	3.1e-08	41.7	3.3	1	1	5.4e-11	5.7e-08	40.8	3.3	4	162	55	226	52	237	0.67	homing endonuclease [Salmonella phage SeF3a]
ADI96468.1	263	aligned_SegB_sequences	221	3.9e-05	31.5	10.7	1	1	1.7e-06	0.0018	26.1	10.7	4	176	4	212	1	219	0.67	putative homing endonuclease GIY-YIG family [Acinetobacter phage Ac42]
WPK33655.1	245	aligned_SegB_sequences	221	0.0074	24.1	8.3	1	1	1.5e-05	0.017	23	8.3	4	183	4	204	1	225	0.67	homing endonuclease [Escherichia phage AV109]
AFN69875.1	267	aligned_SegB_sequences	221	8.7e-37	135	8.8	1	1	1.1e-39	1.2e-36	134.6	8.3	3	162	2	169	1	200	0.66	putative GIY-YIG homing endonuclease [Aeromonas phage Aes002]
QYN80201.1	219	aligned_SegB_sequences	221	6.4e-23	89.7	6.3	1	1	1.5e-25	1.6e-22	88.4	6.3	2	155	7	164	6	219	0.66	hypothetical protein [Kosakonia phage 305]
AII28050.1	305	aligned_SegB_sequences	221	1e-16	69.4	8.4	1	1	1.9e-19	2e-16	68.5	8.4	4	191	25	224	22	242	0.66	homing endonuclease [Bacillus phage Bobb]
URC15338.1	271	aligned_SegB_sequences	221	2e-05	32.5	15.9	1	1	2.6e-08	2.8e-05	32	13.3	1	177	1	202	1	213	0.66	endonuclease [Paraglaciecola Antarctic GD virus 1]
QIW87737.1	200	aligned_SegB_sequences	221	0.00012	29.9	7.9	1	1	1.4e-07	0.00015	29.6	7.9	16	176	18	188	1	195	0.66	homing endonuclease [Agrobacterium phage OLIVR5]
ANB40478.1	255	aligned_SegB_sequences	221	0.00015	29.6	11.2	1	1	1.1e-06	0.0012	26.7	11.2	5	174	24	200	20	209	0.66	group I intron endonuclease [Flavobacterium phage Fpv3]
UPW42339.1	245	aligned_SegB_sequences	221	0.022	22.6	9.7	1	1	4.2e-05	0.045	21.5	9.7	4	181	4	202	1	220	0.66	intron-associated endonuclease 1 [Salmonella phage CF-SP2]
UQS93744.1	247	aligned_SegB_sequences	221	2.8e-29	110.5	9.6	1	1	4e-30	4.2e-27	103.4	9	1	114	1	113	1	191	0.65	homing endonuclease [Acinetobacter phage AC4]
XDJ02386.1	248	aligned_SegB_sequences	221	4.1e-08	41.3	18.7	1	1	4e-10	4.3e-07	38	18.6	4	150	2	153	1	203	0.65	GIY-YIG nuclease family protein [Bacillus phage KoopaTroopa]
WZX06025.1	213	aligned_SegB_sequences	221	8e-07	37.1	4.2	1	1	1.6e-09	1.7e-06	36	4.2	5	91	8	90	6	187	0.65	hypothetical protein HWEIAWKS_CDS0044 [Escherichia phage 232Ecol030PP]
AWY10144.1	738	aligned_SegB_sequences	221	1.9e-06	35.9	6.1	1	1	7.5e-09	8e-06	33.8	6.1	2	135	505	654	504	675	0.65	terminase large subunit [Vibrio phage VP-1]
XFC52269.1	259	aligned_SegB_sequences	221	0.00016	29.6	1.6	1	1	2.3e-07	0.00025	28.9	1.6	4	176	5	179	3	219	0.65	homing endonuclease [Klebsiella phage FKP14]
QGZ14163.1	218	aligned_SegB_sequences	221	0.00016	29.6	1.8	1	1	2e-07	0.00022	29.1	1.8	3	176	17	189	15	196	0.65	hypothetical protein RL2RES_136 [Rhizobium phage RL2RES]
QDP52612.1	247	aligned_SegB_sequences	221	0.00053	27.9	17.3	1	1	3.2e-06	0.0034	25.2	17	5	177	4	187	2	216	0.65	MAG: putative intron-associated endonuclease 1 [Prokaryotic dsDNA virus sp.]
WCS67304.1	196	aligned_SegB_sequences	221	0.00089	27.1	2.1	1	1	1.1e-06	0.0012	26.7	2.1	15	156	23	163	13	186	0.65	hypothetical protein PhiCrAssBcn23_26 [Bacteroides phage PhiCrAssBcn23]
AKF13513.1	208	aligned_SegB_sequences	221	0.0016	26.2	0.2	1	1	2.2e-06	0.0023	25.7	0.2	12	143	21	153	10	174	0.65	putative homing endonuclease [Sinorhizobium phage phiN3]
WLJ26179.1	284	aligned_SegB_sequences	221	0.0065	24.3	15	1	1	6.1e-06	0.0065	24.3	15	5	139	6	145	3	189	0.65	MAG: intron associated endonuclease [Firmicutes phage HS17]
UGO48576.1	243	aligned_SegB_sequences	221	0.014	23.2	10.4	1	1	1.9e-05	0.021	22.6	10.4	4	178	4	198	1	205	0.65	putative homing endonuclease [Kelbsiella phage vB_KaeM_Boboto]
WPK17719.1	240	aligned_SegB_sequences	221	0.055	21.3	2.7	1	1	7e-05	0.075	20.8	2.7	46	177	57	186	5	198	0.65	NUMOD3 motif protein [Escherichia phage BYEP01]
CAJ1523379.1	247	aligned_SegB_sequences	221	1.8e-33	124.2	14.6	1	1	3.7e-33	4e-30	113.3	14.6	1	140	5	143	5	246	0.64	hypothetical protein NICP_220 [Escherichia phage vB_Eco_NicPhage]
QGZ13901.1	198	aligned_SegB_sequences	221	2e-13	58.7	1.8	1	1	2.3e-16	2.4e-13	58.4	1.8	1	168	1	163	1	176	0.64	homing endonuclease [Rhizobium phage RL38J1]
BAI83105.1	165	aligned_SegB_sequences	221	1.3e-09	46.2	15	1	1	3.4e-12	3.6e-09	44.7	15	2	147	4	139	3	158	0.64	putative site-specific intron-like DNA endonuclease [Escherichia phage AR1]
AMR57309.1	238	aligned_SegB_sequences	221	5.2e-06	34.4	6.5	1	1	3.1e-08	3.3e-05	31.8	6.5	1	89	1	96	1	190	0.64	putative endonuclease [Pseudomonas phage vB_PsyM_KIL1]
WCF58413.1	244	aligned_SegB_sequences	221	3.1e-05	31.9	7.7	1	1	4.3e-08	4.6e-05	31.3	7.7	4	192	7	207	4	232	0.64	putative transmembrane protein [Bacteroides phage PhiCrAssBcn14]
XFC54344.1	260	aligned_SegB_sequences	221	3.9e-05	31.5	7.6	1	1	6.3e-08	6.8e-05	30.8	7.6	4	180	4	201	1	218	0.64	putative homing endonuclease [Enterobacter phage EnC07]
ADX42555.1	273	aligned_SegB_sequences	221	0.00015	29.6	0	1	1	2.4e-07	0.00026	28.9	0	4	161	10	166	7	219	0.64	putative SegB homing endonuclease [Tetrasphaera phage TJE1]
WIT26904.1	245	aligned_SegB_sequences	221	0.0012	26.7	10.9	1	1	7.9e-06	0.0085	23.9	10.9	5	87	4	92	2	213	0.64	hypothetical protein [Bacillus phage SPbetaL1]
QVW09040.1	245	aligned_SegB_sequences	221	0.012	23.4	9.2	1	1	3.7e-05	0.04	21.7	9.2	4	185	4	206	1	225	0.64	intron-associated endonuclease 1 [Salmonella phage Lv5cm]
WPJ50554.1	247	aligned_SegB_sequences	221	0.013	23.3	17.7	1	1	3.5e-05	0.038	21.8	17.7	5	181	4	197	1	203	0.64	intron-associated endonuclease 1 [Klebsiella phage RCIP0023]
AYP28319.1	279	aligned_SegB_sequences	221	0.07	20.9	8.2	1	1	6.5e-05	0.07	20.9	8.2	24	181	27	206	3	208	0.64	putative homing endonuclease [Serratia phage vB_SmaA_3M]
CAH9017202.1	214	aligned_SegB_sequences	221	1.3e-06	36.4	0.6	1	1	1.6e-09	1.7e-06	36	0.6	28	182	2	159	1	164	0.63	hypothetical protein VP150E351_P0190 [Vibrio phage 150E35-1]
AKF12641.1	269	aligned_SegB_sequences	221	6.7e-06	34.1	1.3	1	1	1.3e-08	1.4e-05	33	1.3	6	217	8	214	3	219	0.63	HNH DNase-like protein [Sinorhizobium phage phiM7]
UNY41037.1	243	aligned_SegB_sequences	221	0.044	21.6	15.3	1	1	6.8e-05	0.073	20.9	15.3	5	178	5	198	1	205	0.63	putative homing endonuclease [Klebsiella phage KP182]
ARB06024.1	230	aligned_SegB_sequences	221	7.6e-19	76.4	2.7	1	1	8.7e-22	9.3e-19	76.1	2.7	4	175	2	173	1	186	0.62	hypothetical protein fHeYen901_251 [Yersinia phage fHe-Yen9-01]
WWT40134.1	273	aligned_SegB_sequences	221	8.2e-12	53.4	18.7	1	1	2.1e-14	2.3e-11	52	18.7	4	192	4	218	1	254	0.62	hypothetical protein [Staphylococcus phage PT1-1]
WMU95729.1	211	aligned_SegB_sequences	221	5.9e-06	34.2	0	1	1	1e-08	1.1e-05	33.4	0	20	142	27	151	3	173	0.62	homing endonuclease [Escherichia phage pEC-M719-6WT.2]
QKE56471.1	249	aligned_SegB_sequences	221	7e-06	34	18.7	1	1	6.6e-09	7e-06	34	18.7	5	184	4	195	2	202	0.62	endonuclease [Bacillus phage YungSlug]
AUM58390.1	251	aligned_SegB_sequences	221	0.0014	26.5	10.3	1	1	5.2e-06	0.0056	24.5	10.2	5	177	5	203	1	209	0.62	I-Tevl homing endonuclease [Proteus phage phiP4-3]
QVW54578.1	240	aligned_SegB_sequences	221	0.0046	24.8	9.6	1	1	2.4e-05	0.026	22.3	9.6	4	92	4	101	1	221	0.62	group I intron endonuclease [Enterococcus phage 113]
QWQ55824.1	218	aligned_SegB_sequences	221	9.2e-08	40.1	0.7	1	1	1e-10	1.1e-07	39.9	0.7	16	155	23	167	6	188	0.61	homing endonuclease [Escherichia phage P479]
WMU08192.1	248	aligned_SegB_sequences	221	7.3e-05	30.7	18.6	1	1	8.2e-08	8.8e-05	30.4	17.3	4	175	4	187	1	197	0.61	putative intron-associated endonuclease 1 [Clostridium phage vB_CtyS-FA70]
AMM44955.1	236	aligned_SegB_sequences	221	0.0014	26.5	7.1	1	1	8.4e-06	0.0091	23.8	6.4	4	114	7	130	5	169	0.61	intron-associated endonuclease [Bacillus phage SP-15]
AIF54379.1	220	aligned_SegB_sequences	221	0.04	21.7	20.4	1	1	6.1e-05	0.065	21	20.4	3	175	6	171	4	218	0.61	putative truncated GIY-YIG endonuclease [Lactobacillus phage Ld17]
QXV73091.1	206	aligned_SegB_sequences	221	8.9e-07	36.9	5.5	1	1	2.2e-09	2.4e-06	35.5	5.5	5	98	8	99	6	200	0.6	putative endonuclease [Escherichia phage vB_EcoM_Shinka]
UGO49728.1	238	aligned_SegB_sequences	221	1.4e-05	33	6	1	1	1.9e-08	2e-05	32.5	6	4	158	6	164	3	197	0.6	hypothetical protein MERCI_266 [Klebsiella phage vB_KaeM_Merci]
WEU69757.1	224	aligned_SegB_sequences	221	8.1e-05	30.5	6.5	1	1	9.4e-08	0.0001	30.2	6.5	14	195	17	217	9	223	0.6	GIY endonuclease [Kehishuvirus sp. 'tikkala']
BBF63651.1	245	aligned_SegB_sequences	221	0.0044	24.8	9.9	1	1	1.3e-05	0.014	23.2	9.9	4	188	4	209	1	227	0.6	RNA polymerase sigma factor for latetranscription [Enterobacteria phage T6]
AKF13578.1	286	aligned_SegB_sequences	221	2.2e-05	32.4	15.4	1	1	3.9e-06	0.0042	24.9	13.5	4	174	4	180	1	189	0.58	GIY-YIG endonuclease [Sinorhizobium phage phiN3]
XCI77575.1	256	aligned_SegB_sequences	221	0.022	22.6	2.8	1	1	2e-05	0.022	22.6	2.8	143	218	109	179	81	183	0.58	homing endonuclease [Rhizobium phage LG08]
QBX17447.1	246	aligned_SegB_sequences	221	0.028	22.2	9.9	1	1	2.6e-05	0.028	22.2	9.9	77	177	79	179	42	187	0.58	homing endonuclease [Streptococcus phage Javan355]
ARQ95677.1	227	aligned_SegB_sequences	221	0.0029	25.4	17.4	1	1	1.2e-05	0.013	23.3	17.4	5	131	4	144	1	226	0.57	hypothetical protein AM12_098 [Lactococcus phage AM12]
AII28127.1	261	aligned_SegB_sequences	221	1.2e-08	43	18.9	1	1	5.4e-10	5.8e-07	37.5	18.9	4	199	5	203	1	224	0.56	hypothetical protein [Bacillus phage Bobb]
UQJ95483.1	162	aligned_SegB_sequences	221	4.5e-06	34.6	3.4	1	1	3.4e-08	3.6e-05	31.7	3.4	63	165	1	94	1	105	0.55	homing endonuclease [Klebsiella phage CPRSB]
ULA52763.1	132	aligned_SegB_sequences	221	0.0001	30.2	0.1	1	1	1.8e-07	0.0002	29.3	0.1	66	146	1	86	1	124	0.54	hypothetical protein [Enterobacter phage vB-EclM_KMB20]

## Sheet: Supplementary Data 3
	Supplementary Data 3 | tRNA genes encoded in phage genomes containing segB homologs
sequence name	tRNA#	tRNA nounds begin	tRNA bounds end	isotype	anti-codon	intron bounds begin	intron bounds end	score	note	adjacent to segB gene?
AAUTED010000001.1	1	90002	90074	Gln	TTG	0	0	67.7		Yes
AAUTED010000001.1	2	90076	90162	Leu	TAA	0	0	66.7		Yes
AAUTED010000001.1	3	90169	90239	Gly	TCC	0	0	59		Yes
AAUTED010000001.1	4	90253	90326	Pro	TGG	0	0	68.5		Yes
AAUTED010000001.1	5	90329	90415	Ser	TGA	0	0	77.8		Yes
AAUTED010000001.1	6	90423	90495	Thr	TGT	0	0	72.9		Yes
AAUTED010000001.1	7	90502	90573	Ile2	CAT	0	0	51.8		Yes
AAUTED010000001.1	8	91285	91361	Arg	TCT	0	0	68.2		Yes
AB712291.1	1	29609	29707	Undet	NNN	0	0	35.7
AB712291.1	2	29839	29910	Trp	CCA	0	0	51.4
ABIAEX010000007.1	1	75924	75852	Gln	TTG	0	0	70.2		Yes
ABIAEX010000007.1	2	75850	75764	Leu	TAA	0	0	66.7		Yes
ABIAEX010000007.1	3	75757	75687	Gly	TCC	0	0	57.6		Yes
ABIAEX010000007.1	4	75673	75600	Pro	TGG	0	0	70.8		Yes
ABIAEX010000007.1	5	75597	75511	Ser	TGA	0	0	77.8		Yes
ABIAEX010000007.1	6	75503	75431	Thr	TGT	0	0	65.5		Yes
ABIAEX010000007.1	7	75424	75353	Ile2	CAT	0	0	51.8		Yes
ABIAEX010000007.1	8	74642	74566	Arg	TCT	0	0	72.2		Yes
ABQEPV010000015.1	1	152100	152014	Tyr	GTA	0	0	57.2		Yes
ABQEPV010000015.1	2	152006	151930	Lys	TTT	0	0	69.8		Yes
ABQEPV010000015.1	3	151924	151840	Asn	GTT	0	0	60		Yes
ABQEPV010000015.1	4	151585	151510	Asp	GTC	0	0	63.5		Yes
ABQEPV010000015.1	5	151348	151275	Met	CAT	0	0	50.4		Yes
ABQEPV010000015.1	6	150540	150466	Gln	TTG	0	0	62		Yes
ABQEPV010000015.1	7	150369	150294	His	GTG	0	0	64.5		Yes
ABQEPV010000015.1	8	150197	150113	Ser	TGA	0	0	46.1		Yes
ABQEPV010000015.1	9	150046	149971	Ile	GAT	0	0	72		Yes
ABQEPV010000015.1	10	149964	149890	Trp	CCA	0	0	57.5		Yes
ABQEPV010000015.1	11	149884	149810	Gly	TCC	0	0	56.2		Yes
ABQEPV010000015.1	12	149804	149728	Pro	TGG	0	0	63.8		Yes
ABQEPV010000015.1	13	148460	148384	Met	CAT	0	0	60.6
ABQEPV010000015.1	14	147211	147135	Arg	TCT	0	0	85.2
ABQEPV010000015.1	15	147130	147046	Leu	TAA	0	0	68
ABQEPV010000015.1	16	146945	146870	Thr	TGT	0	0	87.2
ABUDRE010000008.1	1	105054	104982	Gln	TTG	0	0	60		Yes
ABUDRE010000008.1	2	104980	104894	Leu	TAA	0	0	66.7		Yes
ABUDRE010000008.1	3	104887	104817	Gly	TCC	0	0	59		Yes
ABUDRE010000008.1	4	104803	104730	Pro	TGG	0	0	66.8		Yes
ABUDRE010000008.1	5	104727	104641	Ser	TGA	0	0	77.8		Yes
ABUDRE010000008.1	6	104633	104561	Thr	TGT	0	0	75.2		Yes
ABUDRE010000008.1	7	104554	104483	Ile2	CAT	0	0	51.8		Yes
ABUDRE010000008.1	8	103772	103696	Arg	TCT	0	0	68.2		Yes
ABULSF010000060.1	1	14248	14320	Gln	TTG	0	0	67.7
ABULSF010000060.1	2	14322	14408	Leu	TAA	0	0	66.7		Yes
ABULSF010000060.1	3	14415	14485	Gly	TCC	0	0	59		Yes
ABULSF010000060.1	4	14499	14572	Pro	TGG	0	0	67.2		Yes
ABULSF010000060.1	5	14575	14661	Ser	TGA	0	0	77.8		Yes
ABULSF010000060.1	6	15203	15274	Ile2	CAT	0	0	51.8		Yes
ABULSF010000060.1	7	15985	16061	Arg	TCT	0	0	72.2		Yes
AF158101.6	1	72530	72458	Gln	TTG	0	0	67.7		Yes
AF158101.6	2	72456	72370	Leu	TAA	0	0	71		Yes
AF158101.6	3	72364	72291	Gly	TCC	0	0	65.9		Yes
AF158101.6	4	72280	72207	Pro	TGG	0	0	64.6		Yes
AF158101.6	5	72204	72118	Ser	TGA	0	0	77.8		Yes
AF158101.6	6	72110	72035	Thr	TGT	0	0	82		Yes
AF158101.6	7	72033	71960	Ile2	CAT	0	0	53.8		Yes
AF158101.6	8	71247	71173	Arg	TCT	0	0	44.1	pseudo	Yes
AP011113.1	1	69924	69852	Gln	TTG	0	0	70.2		Yes
AP011113.1	2	69850	69764	Leu	TAA	0	0	71		Yes
AP011113.1	3	69758	69685	Gly	TCC	0	0	65.9		Yes
AP011113.1	4	69023	68934	Ser	TGA	0	0	84.7		Yes
AP011113.1	5	68928	68853	Thr	TGT	0	0	82		Yes
AP011113.1	6	68851	68777	Ile2	CAT	0	0	58.7		Yes
AP011113.1	7	68763	68677	Tyr	GTA	0	0	53.9		Yes
AP011113.1	8	68672	68598	Asn	GTT	0	0	81.8		Yes
AP011113.1	9	68484	68409	His	GTG	0	0	68.6		Yes
AP011113.1	10	68404	68329	Arg	TCT	0	0	66.6		Yes
AP014714.1	1	78617	78529	Leu	TAA	0	0	67.9
AP014714.1	2	78063	77987	Ile2	CAT	0	0	72.2
AP014714.1	3	76921	76844	Lys	TTT	0	0	77.2
AP014714.1	4	76298	76223	Asn	GTT	0	0	76.3
AP014714.1	5	76189	76114	His	GTG	0	0	63.2
AP014714.1	6	75890	75815	Asp	GTC	0	0	68
AP014715.1	1	78698	78610	Leu	TAA	0	0	67.9
AP014715.1	2	78144	78068	Ile2	CAT	0	0	72.2
AP014715.1	3	77002	76925	Lys	TTT	0	0	77.2
AP014715.1	4	76379	76304	Asn	GTT	0	0	76.3
AP014715.1	5	76270	76195	His	GTG	0	0	63.2
AP014715.1	6	75971	75896	Asp	GTC	0	0	68
AP018814.1	1	66967	66895	Gln	TTG	0	0	67.7		Yes
AP018814.1	2	66893	66807	Leu	TAA	0	0	71		Yes
AP018814.1	3	66801	66728	Gly	TCC	0	0	65.9		Yes
AP018814.1	4	66709	66642	Thr	TGT	0	0	62.5		Yes
AP018814.1	5	66640	66564	Ile2	CAT	0	0	60.7		Yes
AP018814.1	6	66554	66468	Tyr	GTA	0	0	51.2		Yes
AP018814.1	7	65750	65676	Arg	TCT	0	0	44.1	pseudo	Yes
AP018932.1	1	70236	70164	Gln	TTG	0	0	70.2		Yes
AP018932.1	2	70162	70076	Leu	TAA	0	0	71		Yes
AP018932.1	3	70070	69997	Gly	TCC	0	0	65.9		Yes
AP018932.1	4	69335	69246	Ser	TGA	0	0	84.7		Yes
AP018932.1	5	69240	69165	Thr	TGT	0	0	77.5		Yes
AP018932.1	6	69163	69089	Ile2	CAT	0	0	58.7		Yes
AP018932.1	7	69076	68990	Tyr	GTA	0	0	51.2		Yes
AP018932.1	8	68985	68911	Asn	GTT	0	0	81.8		Yes
AP018932.1	9	68796	68721	His	GTG	0	0	69.7		Yes
AP018932.1	10	68716	68641	Arg	TCT	0	0	66.6		Yes
AP019521.1	1	69913	69837	Ile2	CAT	0	0	60.7
AP019521.1	2	69831	69757	Arg	TCT	0	0	44.1	pseudo
AY283928.2	1	181841	181719	Undet	NNN	0	0	41.6
AY283928.2	2	181454	181332	Undet	NNN	0	0	36.4
AY283928.2	3	181213	181101	Undet	NNN	0	0	56.9
AY283928.2	4	181090	180967	Undet	NNN	0	0	66.7
AY283928.2	5	180585	180509	Ile2	CAT	0	0	64.5
AY283928.2	6	179416	179301	Asn	GTT	0	0	57.3
AY283928.2	7	178674	178601	Pro	TGG	0	0	63.1
AY283928.2	8	178591	178515	Pro	TGG	0	0	55.6
AY283928.2	9	178507	178432	Arg	ACG	0	0	65.3
AY283928.2	10	177989	177912	Leu	TAG	0	0	72
AY283928.2	11	177910	177836	Phe	GAA	0	0	50.3
AY283928.2	12	177829	177755	Lys	TTT	0	0	64.3
AY283928.2	13	177743	177667	Lys	TTT	0	0	40.3
AY283928.2	14	177603	177530	Glu	TTC	0	0	62.6
AY283928.2	15	177523	177438	Tyr	GTA	0	0	62
AY283928.2	16	177335	177260	Met	CAT	0	0	48.4
AY283928.2	17	177252	177154	Ser	TGA	0	0	45.6
AY283928.2	18	177089	177016	Ile	GAT	0	0	57.4
AY283928.2	19	177009	176936	Trp	CCA	0	0	55.8
AY283928.2	20	176652	176578	Asn	GTT	0	0	59.3
AY283928.2	21	176571	176496	Asn	GTT	0	0	80.8
AY283928.2	22	176273	176198	Asp	GTC	0	0	54.5
AY283928.2	23	176178	176105	Gln	TTG	0	0	53.9
AY283928.2	24	175976	175901	Thr	TGT	0	0	75.1
AY283928.2	25	175647	175581	Ala	TGC	0	0	51.4
AY283928.2	26	175504	175429	Arg	TCT	0	0	64.5
AY283928.2	27	174924	174849	Met	CAT	0	0	65.1
AY283928.2	28	174661	174588	Gly	TCC	0	0	56.1
AY283928.2	29	174582	174509	Val	TAC	0	0	47.1
AY283928.2	30	174191	174115	His	GTG	0	0	51.5
AY283928.2	31	174011	173938	Cys	GCA	0	0	51.1
AY283928.2	32	173935	173859	Leu	TAA	0	0	63.1
AY283928.2	33	173742	173666	Leu	CAA	0	0	63.6
AY283928.2	34	173225	173137	Ser	GCT	0	0	66.6
BK032721.1	1	150396	150469	Trp	CCA	0	0	55		Yes
BK032721.1	2	150777	150851	Gly	GCC	0	0	62.8		Yes
BK032721.1	3	150854	150928	Gly	TCC	0	0	66.5		Yes
BK032721.1	4	150936	151019	Cys	GCA	0	0	62.3		Yes
BK032721.1	5	152215	152302	Leu	TAA	0	0	73.5		Yes
BK032721.1	6	152315	152401	Leu	TAA	0	0	78.2		Yes
CAJCJZ010000002.1	1	2461	2532	Trp	CCA	0	0	57
CAKLQC010000001.1	1	82754	82828	Sup	CTA	0	0	70.6
CAKLQC010000001.1	2	83475	83581	Undet	NNN	0	0	22.8	pseudo
CAKLQC010000001.1	3	83589	83664	Cys	GCA	0	0	62.7
CAKLQC010000001.1	4	83744	83821	Leu	TAG	0	0	46.6
CAKLQC010000001.1	5	85380	85450	Thr	TGT	0	0	39.8
CAKLQC010000001.1	6	85557	85633	Asn	GTT	0	0	65.1
CAKLQC010000001.1	7	85859	85953	Ser	TGA	0	0	34.7
CAKLQC010000001.1	8	85955	86031	Pro	TGG	0	0	61.5
CAKLQC010000001.1	9	86041	86116	Phe	GAA	0	0	47.2
CAKLQC010000001.1	10	86500	86574	Trp	CCA	0	0	54.9
CAKLQC020000001.1	1	82754	82828	Sup	CTA	0	0	70.6
CAKLQC020000001.1	2	83475	83581	Undet	NNN	0	0	22.8	pseudo
CAKLQC020000001.1	3	83589	83664	Cys	GCA	0	0	62.7
CAKLQC020000001.1	4	83744	83821	Leu	TAG	0	0	46.6
CAKLQC020000001.1	5	85380	85450	Thr	TGT	0	0	39.8
CAKLQC020000001.1	6	85557	85633	Asn	GTT	0	0	65.1
CAKLQC020000001.1	7	85859	85953	Ser	TGA	0	0	34.7
CAKLQC020000001.1	8	85955	86031	Pro	TGG	0	0	61.5
CAKLQC020000001.1	9	86041	86116	Phe	GAA	0	0	47.2
CAKLQC020000001.1	10	86500	86574	Trp	CCA	0	0	54.9
CAKLQD010000001.1	1	48832	48906	Sup	CTA	0	0	70.6
CAKLQD010000001.1	2	49553	49659	Undet	NNN	0	0	22.8	pseudo
CAKLQD010000001.1	3	49667	49742	Cys	GCA	0	0	62.7
CAKLQD010000001.1	4	49822	49899	Leu	TAG	0	0	46.6
CAKLQD010000001.1	5	51458	51528	Thr	TGT	0	0	39.8
CAKLQD010000001.1	6	51635	51711	Asn	GTT	0	0	65.1
CAKLQD010000001.1	7	51937	52031	Ser	TGA	0	0	34.7
CAKLQD010000001.1	8	52033	52109	Pro	TGG	0	0	61.5
CAKLQD010000001.1	9	52119	52194	Phe	GAA	0	0	47.2
CAKLQD010000001.1	10	52578	52652	Trp	CCA	0	0	54.9
CAKLQD020000001.1	1	48832	48906	Sup	CTA	0	0	70.6
CAKLQD020000001.1	2	49553	49659	Undet	NNN	0	0	22.8	pseudo
CAKLQD020000001.1	3	49667	49742	Cys	GCA	0	0	62.7
CAKLQD020000001.1	4	49822	49899	Leu	TAG	0	0	46.6
CAKLQD020000001.1	5	51458	51528	Thr	TGT	0	0	39.8
CAKLQD020000001.1	6	51635	51711	Asn	GTT	0	0	65.1
CAKLQD020000001.1	7	51937	52031	Ser	TGA	0	0	34.7
CAKLQD020000001.1	8	52033	52109	Pro	TGG	0	0	61.5
CAKLQD020000001.1	9	52119	52194	Phe	GAA	0	0	47.2
CAKLQD020000001.1	10	52578	52652	Trp	CCA	0	0	54.9
DAFLYR010000007.1	1	95405	95477	Gln	TTG	0	0	67.7		Yes
DAFLYR010000007.1	2	95479	95565	Leu	TAA	0	0	73.4		Yes
DAFLYR010000007.1	3	95571	95644	Gly	TCC	0	0	64.5		Yes
DAFLYR010000007.1	4	95655	95728	Pro	TGG	0	0	68.5		Yes
DAFLYR010000007.1	5	95731	95817	Ser	TGA	0	0	77.8		Yes
DAFLYR010000007.1	6	95820	95895	Thr	TGT	0	0	78.5		Yes
DAFLYR010000007.1	7	95897	95968	Ile2	CAT	0	0	51.8		Yes
DAFLYR010000007.1	8	96679	96754	Arg	TCT	0	0	65.9		Yes
DAJXCU010000011.1	1	102171	102099	Gln	TTG	0	0	67.7		Yes
DAJXCU010000011.1	2	102097	102011	Leu	TAA	0	0	66.7		Yes
DAJXCU010000011.1	3	102004	101934	Gly	TCC	0	0	57.6		Yes
DAJXCU010000011.1	4	101920	101847	Pro	TGG	0	0	65.1		Yes
DAJXCU010000011.1	5	101844	101758	Ser	TGA	0	0	79.7		Yes
DAJXCU010000011.1	6	101750	101678	Thr	TGT	0	0	72.9		Yes
DAJXCU010000011.1	7	101671	101600	Ile2	CAT	0	0	51.8		Yes
DAJXCU010000011.1	8	100888	100812	Arg	TCT	0	0	51.3	pseudo	Yes
DASSUK010001367.1	1	278	352	Glu	TTC	0	0	41.8
DASSUK010001367.1	2	357	479	Undet	NNN	0	0	35.8
DASSUK010001367.1	3	535	611	Ile2	CAT	0	0	85.5
DASSUK010001367.1	4	1209	1284	Ile2	CAT	0	0	34.5
DASSUK010001367.1	5	1407	1494	Ser	GCT	0	0	65.4
DASSUK010001367.1	6	1711	1797	Undet	NNN	0	0	40.5
DASSUK010001367.1	7	1882	1968	Ser	GGA	0	0	39.8
DASSUK010001367.1	8	2315	2389	Asp	GTC	0	0	45.8
DASSUK010001367.1	9	2398	2474	Pro	TGG	0	0	42.8	pseudo
DASSUK010001367.1	10	2484	2557	Trp	CCA	0	0	55.6
DASSUK010001367.1	11	2570	2648	Asn	GTT	0	0	26.8	pseudo
DASSUK010001367.1	12	2741	2826	Asn	GTT	0	0	43
DASSUK010001367.1	13	4001	4078	Cys	GCA	0	0	61.3
DASSUK010001367.1	14	4356	4430	Ala	TGC	0	0	47.2
DASSUK010001367.1	15	4437	4513	Arg	CCT	0	0	54.5
DASSUK010001367.1	16	4525	4611	Glu	TTC	0	0	48.3
DASSUK010001367.1	17	6134	6210	Pro	TGG	0	0	75
DASSUK010001367.1	18	6218	6302	Pro	TGG	0	0	58.6
DASSUK010001367.1	19	6317	6393	fMet	CAT	0	0	62.8
DASSUK010001367.1	20	6461	6523	Asp	ATC	0	0	23.1	pseudo
DASSUK010001367.1	21	6649	6718	Glu	TTC	0	0	27
DASSUK010001367.1	22	9007	9091	Leu	TAG	0	0	62.4
DASSUK010001367.1	23	9848	9921	His	GTG	0	0	52.2
DASSUK010001367.1	24	9934	10009	Val	TAC	0	0	72.3
DASSUK010001367.1	25	10208	10279	Undet	NNN	0	0	28.1
DASSUK010001367.1	26	10294	10369	Gly	GCC	0	0	83.5
DASSUK010001367.1	27	12451	12533	Leu	TAG	0	0	43.4
DASSUK010001367.1	28	12682	12760	Undet	NNN	0	0	28.9	pseudo
DASSUK010001367.1	29	13030	13103	Gly	GCC	0	0	65.8
DASSUK010001367.1	30	13111	13187	Val	TAC	0	0	40.5
DASSUK010001367.1	31	13191	13362	Undet	NNN	0	0	38.1
DASSUK010001367.1	32	13384	13453	Leu	CAA	0	0	34.6
DASSUK010001367.1	33	15416	15492	Lys	CTT	0	0	64
DASSUK010001367.1	34	15503	15577	His	GTG	0	0	51.5
DASSUK010001367.1	35	15681	15763	Leu	TAA	0	0	48.1
DASSUK010001367.1	36	15781	15867	Leu	GAG	0	0	62
DASSUK010001367.1	37	15883	15965	Arg	TCG	0	0	57.4
DASSUK010001367.1	38	17750	17823	Lys	CTT	0	0	36.8	pseudo	Yes
DASSUK010001367.1	39	17829	17903	Lys	TTT	0	0	68.5		Yes
DASSUK010001367.1	40	17914	17999	Lys	TTT	0	0	68		Yes
DASSUK010001367.1	41	18712	18786	Phe	GAA	0	0	37.2	pseudo	Yes
DASSUK010001367.1	42	19025	19099	Val	GAC	0	0	64.8		Yes
DASSUK010001367.1	43	21063	21137	Gln	TTG	0	0	74.6
DASSUK010001367.1	44	21475	21548	Thr	GGT	0	0	38.6	pseudo
DASSUK010001367.1	45	21555	21629	Arg	TCT	0	0	57.1
DASSUK010001367.1	46	21656	21729	Cys	GCA	0	0	37.2
DASSUK010001367.1	47	23268	23358	Ser	TGA	0	0	44.5
DASSUK010001367.1	48	27577	27651	Thr	TGT	0	0	81.8
DASSUK010001367.1	49	122593	122776	Arg	CCT	0	0	35.2
DASSUK010001367.1	50	125833	125926	Undet	NNN	0	0	24.7	pseudo
DASSUK010001367.1	51	349539	349615	Sup	CTA	0	0	67.4
DASSUK010001367.1	52	353436	353521	Leu	TAA	0	0	73.7
DASSUK010001367.1	53	355713	355778	Leu	CAA	0	0	22.6
DASSUK010001367.1	54	356563	356651	Undet	NNN	0	0	35.9
DASSUK010001367.1	55	356743	356818	Phe	GAA	0	0	57.3
DASSUK010001367.1	56	357405	357478	Trp	CCA	0	0	44.2
DASSUK010001367.1	57	357598	357684	Thr	TGT	0	0	69.4
DASSUK010001367.1	58	357801	357875	Thr	CGT	0	0	50.9
DASSUK010001367.1	59	357882	357975	Leu	CAG	0	0	44.5
DASSUK010001367.1	60	358041	358126	Tyr	GTA	0	0	45.3
DASSUK010001367.1	61	358369	358442	Gly	TCC	0	0	75.4
DASSUK010001367.1	62	358567	358642	Ala	TGC	0	0	79.9
DQ529280.1	1	65220	65136	Leu	TAA	0	0	63.1
DQ529280.1	2	64944	64851	Ser	TGA	0	0	68.5
DQ529280.1	3	64844	64762	Undet	NNN	0	0	39.1
DQ529280.1	4	64682	64600	Asn	GTT	0	0	62.2
DQ529280.1	5	64586	64497	Tyr	GTA	0	0	37.7
DQ529280.1	6	64472	64397	Gly	TCC	0	0	77.3
DQ529280.1	7	64152	64074	Pro	TGG	0	0	57.1
DQ529280.1	8	63813	63738	Thr	TGT	0	0	71.7
DQ529280.1	9	63373	63298	Trp	CCA	0	0	53.6
DQ529280.1	10	63295	63220	Ile	GAT	0	0	67.3
DQ529280.1	11	63212	63125	Ser	GCT	0	0	82.8
DQ529280.1	12	63047	62975	Asp	GTC	0	0	48.6
DQ529280.1	13	62952	62876	fMet	CAT	0	0	59.8
DQ529280.1	14	62668	62593	Ile2	CAT	0	0	40.4
DQ529280.1	15	62588	62511	Undet	NNN	0	0	27.7	pseudo
DQ904452.1	1	68832	68760	Gln	TTG	0	0	67.7		Yes
DQ904452.1	2	68758	68672	Leu	TAA	0	0	71		Yes
DQ904452.1	3	68666	68593	Gly	TCC	0	0	64.5		Yes
DQ904452.1	4	68582	68509	Pro	TGG	0	0	64.6		Yes
DQ904452.1	5	68506	68420	Ser	TGA	0	0	77.8		Yes
DQ904452.1	6	68417	68342	Thr	TGT	0	0	77.5		Yes
DQ904452.1	7	68340	68269	Ile2	CAT	0	0	51.8		Yes
DQ904452.1	8	67558	67482	Arg	TCT	0	0	68.2		Yes
EU863409.1	1	68672	68599	Met	CAT	0	0	68.8
EU863409.1	2	68594	68520	Asn	GTT	0	0	78.6
EU863409.1	3	68515	68440	Arg	TCT	0	0	73.8
FJ373894.1	1	136286	136352	Ala	AGC	0	0	24.5	pseudo
FJ373894.1	2	137688	137767	Undet	NNN	0	0	36
FJ373894.1	3	138197	138272	Asn	GTT	0	0	85
FJ373894.1	4	138530	138613	Tyr	GTA	0	0	62.6
FJ373894.1	5	138836	138919	Undet	NNN	0	0	28.6
FJ373894.1	6	138924	139012	Ser	GCT	0	0	78.4
FJ839692.1	1	68920	68848	Gln	TTG	0	0	70.2
FJ839692.1	2	68846	68760	Leu	TAA	0	0	71
FJ839692.1	3	68754	68681	Gly	TCC	0	0	64.5
FJ839692.1	4	68670	68597	Pro	TGG	0	0	64.6
FJ839692.1	5	68594	68505	Ser	TGA	0	0	84.7
FJ839692.1	6	68499	68424	Thr	TGT	0	0	77.5
FJ839692.1	7	68422	68348	Ile2	CAT	0	0	58.7
FJ839692.1	8	68338	68252	Tyr	GTA	0	0	50.2
FJ839692.1	9	68247	68173	Asn	GTT	0	0	81.8
FJ839692.1	10	68168	68093	Arg	TCT	0	0	68.3
FJ839693.1	1	72655	72583	Gln	TTG	0	0	70.2		Yes
FJ839693.1	2	72581	72495	Leu	TAA	0	0	71		Yes
FJ839693.1	3	72489	72416	Gly	TCC	0	0	65.9		Yes
FJ839693.1	4	71754	71665	Ser	TGA	0	0	82.3		Yes
FJ839693.1	5	71659	71584	Thr	TGT	0	0	77.5		Yes
FJ839693.1	6	71582	71508	Ile2	CAT	0	0	58.7		Yes
FJ839693.1	7	71495	71409	Tyr	GTA	0	0	50.2		Yes
FJ839693.1	8	71404	71330	Asn	GTT	0	0	78.6		Yes
FJ839693.1	9	71325	71249	Arg	TCT	0	0	70.6		Yes
FM207411.1	1	177440	177356	Leu	TAA	0	0	63
FM207411.1	2	176532	176459	Asp	GTC	0	0	74.1
FM207411.1	3	176455	176379	Thr	TGT	0	0	76.7
FM207411.1	4	176378	176306	Ala	TGC	0	0	79
FM207411.1	5	176278	176207	Asn	GTT	0	0	63.3
FM207411.1	6	176203	176122	Tyr	GTA	0	0	60.6
FM207411.1	7	32085	32009	Arg	TCT	0	0	85.8		Yes
FM207411.1	8	32008	31926	Leu	TAG	0	0	49.8		Yes
FM207411.1	9	31923	31852	Val	TAC	0	0	79.8		Yes
FM207411.1	10	31376	31292	Ser	TGA	0	0	72.4
FM207411.1	11	31287	31214	Pro	TGG	0	0	71.6
FM207411.1	12	29530	29459	Gly	TCC	0	0	72.7
FQ312032.1	1	137231	137306	Ile2	CAT	0	0	79.2
FQ312032.1	2	137626	137701	Asn	GTT	0	0	84.4
FQ312032.1	3	138089	138164	Gln	TTG	0	0	65.3
FQ312032.1	4	138314	138395	Tyr	GTA	0	0	69.7
FQ312032.1	5	138472	138560	Ser	GCT	0	0	78.4
FQ312032.1	6	138564	138652	Undet	NNN	0	0	53.5
GQ981382.1	1	69449	69375	Ile2	CAT	0	0	55.5
GQ981382.1	2	69370	69299	Asn	GTT	0	0	70.4
GQ981382.1	3	69291	69216	Arg	TCT	0	0	65
GU071094.1	1	15013	15084	Val	TAC	0	0	69.9
GU071094.1	2	18954	19038	Leu	TAA	0	0	59.8
GU071094.1	3	19409	19485	Thr	TGT	0	0	77.3
GU071094.1	4	19486	19558	Ala	TGC	0	0	77.7
GU071094.1	5	19608	19679	Asn	GTT	0	0	61.8
GU071094.1	6	160616	160688	Arg	TCT	0	0	79.9		Yes
GU071098.1	1	151563	151633	Gly	TCC	0	0	54.9
GU071098.1	2	216422	216493	Ile	TAT	0	0	40.8
GU071098.1	3	216497	216570	Thr	TGT	0	0	75.9
GU071098.1	4	216575	216648	Arg	TCT	0	0	78.8
GU071098.1	5	216653	216736	Leu	TAA	0	0	67.1
GU071099.1	1	22119	22202	Leu	TAA	0	0	63.1
GU071099.1	2	165837	165909	Arg	TCT	0	0	76.8		Yes
GU071099.1	3	109300	109228	Ile2	CAT	0	0	51.3
GU295964.1	1	49401	49477	Ile2	CAT	0	0	59.5
GU295964.1	2	49483	49559	Gln	CTG	0	0	37.6
GU396103.1	1	101261	101162	Undet	NNN	0	0	60.6
GU396103.1	2	101069	100988	Leu	CAA	0	0	49.7
GU396103.1	3	100979	100895	Leu	TAA	0	0	64.7
GU396103.1	4	97692	97612	Asn	GTT	0	0	68.5
GU396103.1	5	97474	97400	Ile	GAT	0	0	77
GU396103.1	6	97393	97317	Asp	GTC	0	0	69.6
GU396103.1	7	97041	96968	Ala	TGC	0	0	71.1
GU396103.1	8	96898	96825	Gly	TCC	0	0	57.2
GU396103.1	9	96815	96741	Cys	GCA	0	0	61
GU396103.1	10	95924	95854	Trp	CCA	0	0	59.9
GU396103.1	11	95845	95770	Lys	TTT	0	0	62.4
GU396103.1	12	95577	95503	Met	CAT	0	0	70.6
GU396103.1	13	95455	95382	Gln	CTG	0	0	29.4
GU396103.1	14	94969	94894	Glu	TTC	0	0	53.4
GU396103.1	15	94774	94683	Tyr	GTA	0	0	50.8
GU396103.1	16	94673	94589	Thr	TGT	0	0	59.4
GU396103.1	17	94507	94431	His	GTG	0	0	67.2
GU396103.1	18	94423	94347	Phe	GAA	0	0	79.9
GU396103.1	19	94200	94127	Pro	TGG	0	0	64.9
GU396103.1	20	94012	93941	Gln	TTG	0	0	62.6
GU396103.1	21	93799	93708	Ser	TGA	0	0	58.7
GU396103.1	22	93351	93264	Ser	GCT	0	0	58.3
GU396103.1	23	93257	93173	Leu	TAG	0	0	67.5
GU396103.1	24	91328	91251	Undet	NNN	0	0	28.2
GU396103.1	25	84161	84044	Undet	NNN	0	0	38.5
GU396103.1	26	84026	83913	Asn	GTT	0	0	32.9
GU396103.1	27	83893	83774	Undet	NNN	0	0	66.9
GU911519.1	1	80755	80679	Arg	TCT	0	0	40.2
GU911519.1	2	80670	80595	Cys	GCA	0	0	64.9
GU911519.1	3	80394	80309	Tyr	GTA	0	0	50.8
GU911519.1	4	80302	80227	Glu	TTC	0	0	58.8
GU911519.1	5	80218	80144	His	GTG	0	0	45.8
GU911519.1	6	80110	80035	Asn	GTT	0	0	73.6
GU911519.1	7	79830	79738	Ser	TGA	0	0	52.4
GU911519.1	8	79735	79660	Ile	GAT	0	0	71.5
GU911519.1	9	79603	79527	Pro	TGG	0	0	61.4
GU911519.1	10	79435	79363	Gln	TTG	0	0	48.4
GU911519.1	11	79356	79283	Met	CAT	0	0	53.2
GU911519.1	12	79276	79201	Phe	GAA	0	0	83.1
GU911519.1	13	79194	79120	Trp	CCA	0	0	41.7	pseudo
GU988610.2	1	22658	22730	Gln	TTG	0	0	59.7
GU988610.2	2	22812	22888	Trp	CCA	0	0	38.6
GU988610.2	3	23036	23110	Arg	TCT	0	0	65.2
GU988610.2	4	23118	23194	Lys	TTT	0	0	48
GU988610.2	5	23373	23462	Ser	AGA	0	0	39.4
GU988610.2	6	23469	23553	Leu	TAG	0	0	69.1
GU988610.2	7	23764	23839	Ile	GAT	0	0	80.7
GU988610.2	8	23849	23927	Asp	GTC	0	0	64.9
GU988610.2	9	23932	24018	Tyr	GTA	0	0	27.7
GU988610.2	10	24022	24102	Met	CAT	0	0	25
GU988610.2	11	24336	24412	Cys	GCA	0	0	60.8
GU988610.2	12	24423	24498	Asn	GTT	0	0	74.4
GU988610.2	13	24562	24639	Pro	TGG	0	0	65.8
GU988610.2	14	24646	24721	Gly	TCC	0	0	74
GU988610.2	15	24728	24804	Phe	GAA	0	0	68.6
GU988610.2	16	24811	24886	Glu	TTC	0	0	74.8
GU988610.2	17	25208	25282	Thr	TGT	0	0	26.8	pseudo
HE600015.1	1	129994	130070	Ile2	CAT	0	0	58.6
HE956709.1	1	74978	74902	Ile2	CAT	0	0	83.4
HE956709.1	2	74895	74817	Leu	CAA	0	0	30.7
HE956709.1	3	74103	74027	Arg	TCT	0	0	73.5
HE956709.1	4	72745	72671	Trp	CCA	0	0	59.6
HE956709.1	5	72418	72343	Gly	TCC	0	0	55.8
HM004124.1	1	82793	82723	Sup	CTA	0	0	52.4		Yes
HM004124.1	2	81790	81715	Ile2	CAT	0	0	75.2		Yes
HM004124.1	3	81707	81632	Cys	GCA	0	0	63.3		Yes
HM004124.1	4	81628	81552	Gly	TCC	0	0	79.2		Yes
HM004124.1	5	80030	79955	Thr	TGT	0	0	80.2
HM004124.1	6	79945	79870	Lys	TTT	0	0	76.2
HM004124.1	7	79862	79787	Asn	GTT	0	0	66.3
HM004124.1	8	79779	79684	Ser	TGA	0	0	67.5
HM004124.1	9	79678	79603	Ile	GAT	0	0	77
HM004124.1	10	79543	79465	Pro	TGG	0	0	51.4
HM004124.1	11	79457	79372	Tyr	GTA	0	0	56
HM004124.1	12	79363	79288	Arg	TCT	0	0	53.9
HM004124.1	13	79279	79204	Glu	TTC	0	0	58.9
HM004124.1	14	79197	79122	Asp	GTC	0	0	63
HM004124.1	15	79114	79037	Met	CAT	0	0	46.5
HM004124.1	16	79030	78956	Met	CAT	0	0	72
HM004124.1	17	78954	78879	Phe	GAA	0	0	46.6
HM004124.1	18	78872	78797	Trp	CCA	0	0	57.8
HM032710.1	1	80731	80657	Met	CAT	0	0	42.7
HM032710.1	2	80487	80411	Arg	TCT	0	0	74.4
HM032710.1	3	79987	79897	Ser	TGA	0	0	59.3
HM032710.1	4	79891	79806	Tyr	GTA	0	0	39.4	pseudo
HM032710.1	5	79682	79609	Trp	CCA	0	0	54.2
HM032710.1	6	79505	79430	Thr	TGT	0	0	67.7
HM035025.1	1	68803	68731	Gln	TTG	0	0	70.2
HM035025.1	2	68729	68643	Leu	TAA	0	0	76.8
HM035025.1	3	68637	68564	Gly	TCC	0	0	64.5
HM035025.1	4	68553	68480	Pro	TGG	0	0	68.5
HM035025.1	5	68477	68391	Ser	TGA	0	0	77.8
HM035025.1	6	68388	68313	Thr	TGT	0	0	79.7
HM035025.1	7	68311	68237	Ile2	CAT	0	0	58.7
HM035025.1	8	68227	68141	Tyr	GTA	0	0	53.9
HM035025.1	9	68136	68062	Asn	GTT	0	0	81.8
HM035025.1	10	68057	67981	Arg	TCT	0	0	70
HM071924.1	1	69634	69561	Met	CAT	0	0	68.8
HM071924.1	2	69556	69482	Asn	GTT	0	0	78.6
HM071924.1	3	69477	69402	Arg	TCT	0	0	63.6
HM114315.1	1	69815	69740	Ile2	CAT	0	0	75.9
HM114315.1	2	69731	69656	Gly	TCC	0	0	77.6
HM114315.1	3	69550	69475	Cys	GCA	0	0	62
HM114315.1	4	69467	69380	Undet	NNN	0	0	23	pseudo
HM114315.1	5	68647	68572	Arg	TCT	0	0	41.5
HM114315.1	6	68544	68460	Tyr	GTA	0	0	52.1
HM114315.1	7	68458	68383	Glu	TTC	0	0	63.1
HM114315.1	8	68381	68306	Thr	TGT	0	0	75.1
HM114315.1	9	68299	68224	Asn	GTT	0	0	73.2
HM114315.1	10	67916	67825	Ser	TGA	0	0	64.7
HM114315.1	11	67575	67500	Ile	GAT	0	0	81.7		Yes
HM114315.1	12	67493	67417	Pro	TGG	0	0	62.1		Yes
HM114315.1	13	67323	67251	Gln	TTG	0	0	51		Yes
HM114315.1	14	67012	66937	Asp	GTC	0	0	59.1		Yes
HM114315.1	15	66831	66757	Met	CAT	0	0	40.4		Yes
HM114315.1	16	66754	66679	Met	CAT	0	0	75.7		Yes
HM114315.1	17	65935	65860	Trp	CCA	0	0	61.3		Yes
HM134276.1	1	49781	49857	Ile2	CAT	0	0	71.7
HM134276.1	2	49863	49938	Gly	TCC	0	0	77.4
HM137666.1	1	72508	72436	Gln	TTG	0	0	67.7		Yes
HM137666.1	2	72434	72348	Leu	TAA	0	0	71		Yes
HM137666.1	3	72342	72269	Gly	TCC	0	0	65.9		Yes
HM137666.1	4	72258	72185	Pro	TGG	0	0	64.6		Yes
HM137666.1	5	72182	72096	Ser	TGA	0	0	77.8		Yes
HM137666.1	6	72088	72013	Thr	TGT	0	0	82		Yes
HM137666.1	7	72011	71938	Ile2	CAT	0	0	53.8		Yes
HM137666.1	8	71225	71151	Arg	TCT	0	0	44.1	pseudo	Yes
HM452125.1	1	102155	102239	Leu	TAA	0	0	63.1
HM452125.1	2	102431	102524	Ser	TGA	0	0	68.5
HM452125.1	3	102531	102613	Undet	NNN	0	0	39.1
HM452125.1	4	102693	102775	Asn	GTT	0	0	63.9
HM452125.1	5	102789	102871	Tyr	GTA	0	0	50.9
HM452125.1	6	103428	103503	Lys	TTT	0	0	67.4
HM452125.1	7	103510	103597	Tyr	GTA	0	0	28.5
HM452125.1	8	103692	103765	Lys	TTT	0	0	23.5	pseudo
HM452125.1	9	103793	103867	His	GTG	0	0	47.3
HM452125.1	10	103880	103955	Gly	TCC	0	0	34.3
HM452125.1	11	104200	104274	Pro	TGG	0	0	49.7
HM452125.1	12	104910	104985	Thr	TGT	0	0	65.4
HM452125.1	13	105350	105425	Trp	CCA	0	0	53.6
HM452125.1	14	105428	105503	Ile	GAT	0	0	67.3
HM452125.1	15	105512	105599	Ser	GCT	0	0	81
HM452125.1	16	105677	105749	Asp	GTC	0	0	52.9
HM452125.1	17	105763	105839	Met	CAT	0	0	52.5
HM452125.1	18	106042	106116	Ile2	CAT	0	0	60.9
HM452125.1	19	106121	106198	Undet	NNN	0	0	28.3
HM452125.1	20	106685	106761	Arg	TCT	0	0	74.2
HM563683.1	1	66726	66652	Ile2	CAT	0	0	55.5
HM563683.1	2	66647	66571	Arg	TCT	0	0	63.2
HQ259103.1	1	137450	137525	Ile2	CAT	0	0	79.2
HQ259103.1	2	137939	138014	Asn	GTT	0	0	85
HQ259103.1	3	138683	138771	Ser	GCT	0	0	78.4
HQ259103.1	4	138775	138860	Undet	NNN	0	0	46.6
HQ316579.1	1	128957	129028	Arg	TCT	0	0	46.4
HQ316583.1	1	1514	1585	Val	TAC	0	0	66.7
HQ316583.1	2	6709	6790	Leu	TAA	0	0	63.8
HQ316583.1	3	150851	150923	Arg	TCT	0	0	74.3		Yes
HQ317391.1	1	39715	39785	Gly	TCC	0	0	54.9
HQ317391.1	2	104572	104643	Ile	TAT	0	0	40.8
HQ317391.1	3	104647	104720	Thr	TGT	0	0	75.9
HQ317391.1	4	104725	104798	Arg	TCT	0	0	78.8
HQ317391.1	5	104803	104886	Leu	TAA	0	0	67.1
HQ317393.2	1	101594	101474	Undet	NNN	0	0	42.4
HQ317393.2	2	101456	101343	Undet	NNN	0	0	60.4
HQ317393.2	3	100950	100873	Ile2	CAT	0	0	75.2
HQ317393.2	4	99556	99441	Asn	GTT	0	0	57.5
HQ317393.2	5	97679	97604	Pro	TGG	0	0	45.5
HQ317393.2	6	97594	97518	Pro	TGG	0	0	55.6
HQ317393.2	7	97510	97435	Arg	ACG	0	0	72.5
HQ317393.2	8	97228	97151	Leu	TAG	0	0	71.5
HQ317393.2	9	97098	97023	Phe	GAA	0	0	50.4
HQ317393.2	10	96934	96861	Lys	TTT	0	0	61.7
HQ317393.2	11	96796	96722	Glu	TTC	0	0	77.5
HQ317393.2	12	96715	96629	Tyr	GTA	0	0	57.5
HQ317393.2	13	96526	96450	fMet	CAT	0	0	71.2
HQ317393.2	14	96443	96345	Ser	TGA	0	0	45.7
HQ317393.2	15	96282	96209	Ile	GAT	0	0	57.4
HQ317393.2	16	96202	96129	Trp	CCA	0	0	55.8
HQ317393.2	17	96052	95978	Asn	GTT	0	0	62.1
HQ317393.2	18	95972	95897	Asn	GTT	0	0	77.9
HQ317393.2	19	95677	95602	Asp	GTC	0	0	53.7
HQ317393.2	20	95305	95232	Gln	TTG	0	0	60.8
HQ317393.2	21	95105	95030	Thr	TGT	0	0	74.1
HQ317393.2	22	94311	94236	Ala	TGC	0	0	81.1
HQ317393.2	23	94161	94086	Arg	TCT	0	0	66.6
HQ317393.2	24	93396	93321	Met	CAT	0	0	60.9
HQ317393.2	25	93028	92954	Gly	TCC	0	0	53.3
HQ317393.2	26	92793	92720	Val	TAC	0	0	54.6
HQ317393.2	27	92040	91966	His	GTG	0	0	65.7
HQ317393.2	28	91565	91492	Cys	GCA	0	0	51.1
HQ317393.2	29	91047	90971	Leu	TAA	0	0	58.1
HQ317393.2	30	90964	90888	Leu	CAA	0	0	63.6
HQ317393.2	31	89958	89870	Ser	GCT	0	0	68.9
HQ331142.1	1	62167	62093	Ile2	CAT	0	0	55.5
HQ331142.1	2	62086	62011	Gln	TTG	0	0	74.7
HQ331142.1	3	61386	61310	Arg	TCT	0	0	66.2
HQ633061.1	1	67861	67934	Pro	TGG	0	0	71.2
HQ633061.1	2	69018	69092	Gly	TCC	0	0	79.1
HQ633061.1	3	69093	69164	Val	TAC	0	0	71.6
HQ633061.1	4	102055	102127	Arg	TCT	0	0	75.8		Yes
HQ633061.1	5	102592	102674	Leu	TAG	0	0	52.3		Yes
HQ633061.1	6	116253	116337	Ser	TGA	0	0	38.3
HQ633061.1	7	139264	139337	Thr	TGT	0	0	66.8
HQ633061.1	8	139514	139586	Ala	TGC	0	0	79
HQ633061.1	9	139603	139675	Asn	GTT	0	0	65.3
HQ633071.1	1	178506	178434	Met	CAT	0	0	57.9
HQ633071.1	2	178292	178218	Leu	TAA	0	0	49.5
HQ633071.1	3	54077	54004	Arg	TCT	0	0	72.6
HQ633071.1	4	53998	53927	Asn	GTT	0	0	66.9
HQ633071.1	5	53887	53816	Pro	TGG	0	0	67.1
HQ633071.1	6	53813	53741	Ala	TGC	0	0	76.8
HQ633071.1	7	53569	53485	Ser	TGA	0	0	67
HQ633071.1	8	53480	53407	Ile	GAT	0	0	69.6
HQ633071.1	9	53401	53315	Ser	GCT	0	0	76.6
HQ633071.1	10	53310	53239	Thr	TGT	0	0	69.1
HQ633071.1	11	53215	53143	Lys	TTT	0	0	60.7
HQ633071.1	12	53066	52996	Gly	TCC	0	0	59
HQ634194.1	1	2550	2633	Trp	CCA	0	0	65.9
HQ634194.1	2	2635	2712	Undet	NNN	0	0	30.6
HQ634195.1	1	7339	7415	Arg	TCT	0	0	71.8
HQ634195.1	2	7423	7498	Gly	TCC	0	0	64.3
HQ634195.1	3	7504	7583	Met	CAT	0	0	36.5
HQ634196.1	1	4664	4581	Trp	CCA	0	0	65.9
HQ634196.1	2	4579	4502	Undet	NNN	0	0	30.6
HQ698922.4	1	76556	76460	Undet	NNN	0	0	20
HQ698922.4	2	76269	76196	Sup	CTA	0	0	62.6
HQ698922.4	3	76188	76108	Undet	NNN	0	0	35.1
HQ698922.4	4	76102	76027	Arg	TCT	0	0	48.6
HQ698922.4	5	76021	75945	Ile2	CAT	0	0	77.6
HQ698922.4	6	75753	75677	Cys	GCA	0	0	59.6
HQ698922.4	7	73962	73887	Thr	TGT	0	0	73.1
HQ698922.4	8	73879	73801	Asn	GTT	0	0	41.3
HQ698922.4	9	73733	73639	Ser	TGA	0	0	52.5
HQ698922.4	10	73518	73432	Tyr	GTA	0	0	36.7
HQ698922.4	11	73425	73349	Pro	TGG	0	0	64.3
HQ698922.4	12	73108	73033	Trp	CCA	0	0	55.7
HQ918180.1	1	49034	49110	Ile2	CAT	0	0	59.5
HQ918180.1	2	49116	49192	Gln	CTG	0	0	37.6
JAGQZZ010000011.1	1	886	957	Trp	CCA	0	0	77		Yes
JBAWWE010000166.1	1	2844	2772	Phe	GAA	0	0	75.7		Yes
JBAWWE010000166.1	2	2594	2519	Asn	GTT	0	0	68.4		Yes
JBAWWE010000166.1	3	2506	2434	Gly	GCC	0	0	56		Yes
JBAWWE010000166.1	4	2421	2348	Gly	TCC	0	0	64.7		Yes
JBAWWE010000166.1	5	989	917	Met	CAT	0	0	54		Yes
JBAWWE010000166.1	6	909	837	Ala	TGC	0	0	74.2		Yes
JBAWWE010000166.1	7	152	78	Val	TAC	0	0	62.6
JN126049.1	1	137303	137378	Ile2	CAT	0	0	76.2
JN126049.1	2	137806	137881	Asn	GTT	0	0	84.4
JN126049.1	3	138497	138580	Tyr	GTA	0	0	60.8
JN126049.1	4	138657	138745	Ser	GCT	0	0	78.4
JN126049.1	5	138749	138834	Undet	NNN	0	0	48
JN377894.1	1	65269	65184	Leu	TAA	0	0	58.5		Yes
JN377894.1	2	64992	64899	Ser	TGA	0	0	68.5		Yes
JN377894.1	3	64892	64810	Undet	NNN	0	0	39.1		Yes
JN377894.1	4	64730	64648	Asn	GTT	0	0	62.6		Yes
JN377894.1	5	64634	64544	Tyr	GTA	0	0	43.4		Yes
JN377894.1	6	63675	63602	Lys	TTT	0	0	23.5	pseudo	Yes
JN377894.1	7	63574	63500	His	GTG	0	0	47.3		Yes
JN377894.1	8	63488	63413	Gly	TCC	0	0	73.1		Yes
JN377894.1	9	63167	63093	Pro	TGG	0	0	44.1	pseudo	Yes
JN377894.1	10	62459	62384	Thr	TGT	0	0	65.4
JN377894.1	11	61983	61911	Asp	GTC	0	0	47.7
JN377894.1	12	61897	61821	Met	CAT	0	0	54.7
JN377894.1	13	61655	61580	Ile2	CAT	0	0	36.8	pseudo
JN377894.1	14	61575	61498	Undet	NNN	0	0	30.6
JN377894.1	15	61011	60935	Arg	TCT	0	0	74.2
JN377895.1	1	66252	66168	Leu	TAA	0	0	63.1
JN377895.1	2	65976	65885	Ser	TGA	0	0	66.9
JN377895.1	3	65878	65796	Undet	NNN	0	0	38.4
JN377895.1	4	65716	65640	Asn	GTT	0	0	71.4		Yes
JN377895.1	5	65626	65536	Tyr	GTA	0	0	39.1		Yes
JN377895.1	6	65472	65397	Lys	TTT	0	0	79.7		Yes
JN377895.1	7	65206	65135	Lys	TTT	0	0	20.4	pseudo	Yes
JN377895.1	8	65105	65030	His	GTG	0	0	51		Yes
JN377895.1	9	65018	64943	Gly	TCC	0	0	37.6		Yes
JN377895.1	10	64228	64154	Pro	TGG	0	0	49.7		Yes
JN377895.1	11	63896	63821	Thr	TGT	0	0	73.9		Yes
JN377895.1	12	63460	63386	Trp	CCA	0	0	58		Yes
JN377895.1	13	63312	63240	Asp	GTC	0	0	52.9		Yes
JN377895.1	14	63226	63150	fMet	CAT	0	0	47.5
JN377895.1	15	62947	62872	Ile2	CAT	0	0	36.8	pseudo
JN377895.1	16	62867	62790	Undet	NNN	0	0	30.6
JN377895.1	17	62303	62227	Arg	TCT	0	0	70.7
JN593240.1	1	136807	136881	Met	CAT	0	0	70.5
JN593240.1	2	137294	137369	Asn	GTT	0	0	80.1
JN593240.1	3	137986	138069	Ile	GAT	0	0	36.6
JN593240.1	4	138074	138162	Ser	GCT	0	0	78.4
JN593240.1	5	138166	138254	Undet	NNN	0	0	53.5
JN638751.1	1	58584	58654	Cys	GCA	0	0	70.7
JN638751.1	2	58662	58737	Asp	GTC	0	0	76.1
JN638751.1	3	59296	59371	Phe	GAA	0	0	80.1
JN638751.1	4	59377	59461	Tyr	GTA	0	0	53.5
JN638751.1	5	59475	59550	Glu	TTC	0	0	66.1
JN638751.1	6	59556	59630	Thr	TGT	0	0	81.9
JN638751.1	7	60123	60212	Ser	TGA	0	0	72.9
JN638751.1	8	60602	60679	Trp	CCA	0	0	52.1
JN638751.1	9	403941	404014	Arg	TCT	0	0	71.9
JN638751.1	10	410128	410215	Ser	GCT	0	0	79.4
JN638751.1	11	410921	410996	Asn	GTT	0	0	83.1
JN638751.1	12	411003	411077	Gln	TTG	0	0	74.6
JN638751.1	13	411235	411308	His	GTG	0	0	63.5
JN638751.1	14	411320	411394	Glu	TTC	0	0	57.9
JN638751.1	15	411932	412003	Undet	NNN	0	0	44
JN638751.1	16	412297	412368	Undet	NNN	0	0	21.3
JN638751.1	17	412560	412631	Gly	TCC	0	0	52.2
JN638751.1	18	414001	414080	Ile2	CAT	0	0	54.3
JN673056.1	1	136135	136211	Ile2	CAT	0	0	68.5
JN673056.1	2	136693	136768	Asn	GTT	0	0	84.4
JN673056.1	3	137453	137541	Ser	GCT	0	0	78.4
JN673056.1	4	137545	137630	Undet	NNN	0	0	46.6
JN797797.1	1	2780	2707	Cys	GCA	0	0	56.5
JN797797.1	2	2693	2619	Asn	GTT	0	0	83.5
JN797797.1	3	2132	2042	Ser	GCT	0	0	56.1
JN797797.1	4	2035	1960	Gly	TCC	0	0	58.1
JN797797.1	5	1954	1884	Asp	GTC	0	0	58.9
JN797797.1	6	1754	1681	Glu	TTC	0	0	59.9
JN797797.1	7	1676	1604	Ile	TAT	0	0	37.1
JN797797.1	8	1522	1448	Arg	TCT	0	0	61.6
JN797797.1	9	1442	1351	Ser	TGA	0	0	70.6
JN797797.1	10	1272	1202	Gln	TTG	0	0	56.9
JN797797.1	11	1118	1047	His	GTG	0	0	55.7
JN797797.1	12	1001	933	Pro	TGG	0	0	55.8
JN797797.1	13	814	739	Phe	GAA	0	0	79
JN797797.1	14	599	513	Tyr	GTA	0	0	55.6
JN797797.1	15	511	435	Ile	GAT	0	0	73.7
JN797797.1	16	419	332	Leu	TAA	0	0	59.2
JN797797.1	17	326	254	Leu	TAG	0	0	58.9
JN797797.1	18	197	114	Trp	CCA	0	0	44.1
JN797797.1	19	109	37	Ile2	CAT	0	0	63.2
JN797798.1	1	151721	151648	Cys	GCA	0	0	56.5
JN797798.1	2	151628	151553	Asn	GTT	0	0	70.8
JN797798.1	3	151038	150948	Ser	GCT	0	0	62.8
JN797798.1	4	150942	150870	Gly	TCC	0	0	55.2
JN797798.1	5	150295	150223	Tyr	GTA	0	0	40.7
JN797798.1	6	150217	150146	Asp	GTC	0	0	65
JN797798.1	7	150025	149953	Thr	TGT	0	0	63.8
JN797798.1	8	149822	149749	Glu	TTC	0	0	59.9
JN797798.1	9	149744	149672	Ile	TAT	0	0	37.1
JN797798.1	10	149590	149516	Arg	TCT	0	0	61.6
JN797798.1	11	149510	149419	Ser	TGA	0	0	75.1
JN797798.1	12	149340	149270	Gln	TTG	0	0	56.9
JN797798.1	13	148954	148881	Pro	TGG	0	0	67.9
JN797798.1	14	148799	148724	Phe	GAA	0	0	82.5
JN797798.1	15	148585	148499	Tyr	GTA	0	0	56.7
JN797798.1	16	148497	148421	Ile	GAT	0	0	74
JN797798.1	17	148405	148318	Leu	TAA	0	0	59
JN797798.1	18	148312	148240	Leu	TAG	0	0	58.9
JN797798.1	19	148183	148100	Trp	CCA	0	0	44.1
JN797798.1	20	148095	148023	Met	CAT	0	0	61.3
JN882287.1	1	49480	49556	Ile2	CAT	0	0	68.8
JN882287.1	2	49562	49637	Gly	TCC	0	0	77.4
JN986846.1	1	68989	68903	Leu	TAA	0	0	71
JN986846.1	2	68897	68824	Gly	TCC	0	0	64.5
JN986846.1	3	68813	68740	Pro	TGG	0	0	64.6
JN986846.1	4	68737	68648	Ser	TGA	0	0	83.1
JN986846.1	5	68642	68567	Thr	TGT	0	0	77.5
JN986846.1	6	68565	68491	Ile2	CAT	0	0	58.7
JN986846.1	7	68478	68392	Tyr	GTA	0	0	50.2
JN986846.1	8	68387	68313	Asn	GTT	0	0	81.8
JN986846.1	9	68198	68123	His	GTG	0	0	68.6
JN986846.1	10	68118	68043	Arg	TCT	0	0	65.9
JX128257.1	1	76863	76788	Ile2	CAT	0	0	79.2
JX128257.1	2	76468	76393	Asn	GTT	0	0	84.4
JX128257.1	3	76136	76053	Tyr	GTA	0	0	62.6
JX128257.1	4	75767	75679	Ser	GCT	0	0	78.4
JX128257.1	5	75675	75600	Ile	GAT	0	0	75
JX128259.1	1	69821	69749	Gln	TTG	0	0	70.2		Yes
JX128259.1	2	69747	69661	Leu	TAA	0	0	71		Yes
JX128259.1	3	69655	69582	Gly	TCC	0	0	65.9		Yes
JX128259.1	4	68920	68831	Ser	TGA	0	0	86		Yes
JX128259.1	5	68825	68750	Thr	TGT	0	0	77.5		Yes
JX128259.1	6	68748	68674	Ile2	CAT	0	0	58.7		Yes
JX128259.1	7	68664	68578	Tyr	GTA	0	0	54.9		Yes
JX128259.1	8	68573	68499	Asn	GTT	0	0	81.8		Yes
JX128259.1	9	68494	68419	Arg	TCT	0	0	68.3		Yes
JX181825.1	1	103843	103768	Ile2	CAT	0	0	85.1
JX181825.1	2	103761	103686	Gln	TTG	0	0	74.7
JX181825.1	3	103046	102970	Arg	TCT	0	0	66.2
JX181828.1	1	112398	112473	Ile2	CAT	0	0	79.2
JX181828.1	2	112793	112868	Asn	GTT	0	0	84.4
JX181828.1	3	113125	113208	Tyr	GTA	0	0	62.6
JX181828.1	4	113494	113582	Ser	GCT	0	0	78.4
JX181828.1	5	113586	113658	Ile	GAT	0	0	68.1
JX181829.1	1	148913	148847	Ala	AGC	0	0	24.5	pseudo
JX181829.1	2	147696	147620	Ile2	CAT	0	0	75.8
JX181829.1	3	147607	147534	Arg	TCT	0	0	61.4
JX181829.1	4	145843	145768	Asn	GTT	0	0	71.1
JX181829.1	5	145372	145289	Undet	NNN	0	0	28.6
JX181829.1	6	145284	145196	Ser	GCT	0	0	78.4
JX181829.1	7	145192	145104	Undet	NNN	0	0	59.5
JX846612.1	1	129991	129904	Ser	GCT	0	0	57.5
JX846613.1	1	126680	126593	Ser	GCT	0	0	57.5
JX878496.1	1	21140	21053	Leu	GAG	21095	21089	25.5
JX878496.1	2	19404	19329	Ile2	CAT	0	0	66.9
JX878496.1	3	19325	19252	Pro	AGG	0	0	46.4
KC862300.1	1	90173	90245	Gln	TTG	0	0	51.6
KC862300.1	2	90327	90403	Trp	CCA	0	0	35.7
KC862300.1	3	90451	90525	Arg	TCT	0	0	59.7
KC862300.1	4	90934	91010	Lys	TTT	0	0	47.2
KC862300.1	5	91177	91266	Ser	AGA	0	0	36.6
KC862300.1	6	91273	91357	Leu	TAG	0	0	69.1
KC862300.1	7	91568	91643	Ile	GAT	0	0	83.1
KC862300.1	8	91653	91731	Asp	GTC	0	0	64.9
KC862300.1	9	91736	91822	Tyr	GTA	0	0	27.7
KC862300.1	10	91826	91906	Met	CAT	0	0	28.9
KC862300.1	11	92142	92218	Cys	GCA	0	0	60.8
KC862300.1	12	92229	92304	Asn	GTT	0	0	74.4
KC862300.1	13	92368	92445	Pro	TGG	0	0	65.2
KC862300.1	14	92452	92527	Gly	TCC	0	0	72.1
KC862300.1	15	92534	92610	Phe	GAA	0	0	63.9
KC862300.1	16	92617	92692	Glu	TTC	0	0	69.7
KC862300.1	17	93014	93088	Thr	TGT	0	0	26.8	pseudo
KF005317.1	1	53466	53541	Ile2	CAT	0	0	71.7
KF005320.1	1	53590	53665	Ile2	CAT	0	0	71.7
KF208315.1	1	69073	69001	Gln	TTG	0	0	67.7		Yes
KF208315.1	2	68999	68913	Leu	TAA	0	0	71		Yes
KF208315.1	3	68907	68834	Gly	TCC	0	0	65.9		Yes
KF208315.1	4	68823	68750	Pro	TGG	0	0	70.8		Yes
KF208315.1	5	68747	68661	Ser	TGA	0	0	77.8		Yes
KF208315.1	6	68658	68583	Thr	TGT	0	0	82		Yes
KF208315.1	7	68581	68505	Ile2	CAT	0	0	60.7		Yes
KF208315.1	8	68495	68409	Tyr	GTA	0	0	46.6		Yes
KF208315.1	9	67691	67617	Arg	TCT	0	0	44.1	pseudo	Yes
KF301602.1	1	81134	81292	Undet	NNN	0	0	46.2
KF301602.1	2	81958	82034	Arg	TCT	0	0	78.9
KF301602.1	3	153219	153143	Pro	TGG	0	0	54.2
KF301602.1	4	151345	151271	Ile2	CAT	0	0	40.5
KF301602.1	5	144050	143974	Gly	TCC	0	0	44.5
KF301602.1	6	143970	143895	Asn	GTT	0	0	79.8
KF381361.1	1	86152	86228	His	GTG	0	0	52.4
KF381361.1	2	94960	95080	Undet	NNN	0	0	68.5
KF381361.1	3	95631	95707	fMet	CAT	0	0	73.9
KF381361.1	4	95722	95796	Trp	CCA	0	0	43.2
KF381361.1	5	96296	96383	Leu	TAG	0	0	25.9
KF381361.1	6	96394	96468	Cys	GCA	0	0	51.7
KF381361.1	7	101026	101102	Lys	TTT	0	0	77.2
KF381361.1	8	106714	106789	Sup	TTA	0	0	68.9
KF381361.1	9	81279	81207	Gln	TTG	0	0	55.7
KF381361.1	10	81205	81122	Thr	TGT	0	0	75.3
KF381361.1	11	81107	81037	Undet	NNN	0	0	35.1
KF381361.1	12	79722	79622	Undet	NNN	0	0	26.8		Yes
KF669653.1	1	22243	22167	Ile2	CAT	0	0	72.6
KF669653.1	2	22098	22023	Trp	CCA	0	0	48.8
KF669653.1	3	22014	21940	Asn	GTT	0	0	72.9
KF669653.1	4	21578	21495	Ile	GAT	0	0	36.6
KF669653.1	5	21490	21402	Ser	GCT	0	0	78.4
KF669653.1	6	21398	21310	Undet	NNN	0	0	53.5
KF669654.1	1	20610	20534	Ile2	CAT	0	0	72.6
KF669654.1	2	20465	20390	Trp	CCA	0	0	48.8
KF669654.1	3	20381	20307	Asn	GTT	0	0	72.9
KF669654.1	4	19945	19862	Ile	GAT	0	0	36.6
KF669654.1	5	19857	19769	Ser	GCT	0	0	78.4
KF669654.1	6	19765	19680	Undet	NNN	0	0	46.6
KF925357.1	1	70190	70118	Gln	TTG	0	0	68.4		Yes
KF925357.1	2	70116	70030	Leu	TAA	0	0	71		Yes
KF925357.1	3	70024	69951	Gly	TCC	0	0	64.5		Yes
KF925357.1	4	69289	69200	Ser	TGA	0	0	86.6		Yes
KF925357.1	5	69194	69119	Thr	TGT	0	0	77.5		Yes
KF925357.1	6	69117	69043	Ile2	CAT	0	0	58.7		Yes
KF925357.1	7	69033	68947	Tyr	GTA	0	0	54		Yes
KF925357.1	8	68942	68868	Asn	GTT	0	0	81.8		Yes
KF925357.1	9	68863	68788	Arg	TCT	0	0	69		Yes
KF929199.1	1	5064	5137	Pro	TGG	0	0	61.9		Yes
KJ000058.2	1	62524	62449	Ile2	CAT	0	0	85.1
KJ000058.2	2	62442	62367	Gln	TTG	0	0	74.7
KJ000058.2	3	61980	61904	Arg	TCT	0	0	69
KJ019028.1	1	13625	13696	Val	TAC	0	0	71.7
KJ019028.1	2	153728	153800	Arg	TCT	0	0	77.3		Yes
KJ019028.1	3	153823	153894	Asn	GTT	0	0	73.9		Yes
KJ019029.1	1	13619	13690	Val	TAC	0	0	71.7
KJ019029.1	2	153720	153792	Arg	TCT	0	0	77.3		Yes
KJ019029.1	3	153815	153886	Asn	GTT	0	0	73.9		Yes
KJ019031.1	1	13619	13690	Val	TAC	0	0	71.7
KJ019031.1	2	153723	153795	Arg	TCT	0	0	77.3		Yes
KJ019031.1	3	153818	153889	Asn	GTT	0	0	73.9		Yes
KJ019032.1	1	13625	13696	Val	TAC	0	0	71.7
KJ019032.1	2	153845	153917	Arg	TCT	0	0	77.3		Yes
KJ019032.1	3	153940	154011	Asn	GTT	0	0	73.9		Yes
KJ019034.1	1	13619	13690	Val	TAC	0	0	71.7
KJ019034.1	2	153818	153890	Arg	TCT	0	0	77.3		Yes
KJ019034.1	3	153913	153984	Asn	GTT	0	0	73.9		Yes
KJ019035.1	1	11909	11980	Val	TAC	0	0	71.7
KJ019035.1	2	152061	152133	Arg	TCT	0	0	77.3		Yes
KJ019035.1	3	152156	152227	Asn	GTT	0	0	73.9		Yes
KJ019036.1	1	13613	13684	Val	TAC	0	0	71.7
KJ019036.1	2	153717	153789	Arg	TCT	0	0	77.3		Yes
KJ019036.1	3	153812	153883	Asn	GTT	0	0	73.9		Yes
KJ019046.1	1	13619	13690	Val	TAC	0	0	71.7
KJ019046.1	2	153820	153892	Arg	TCT	0	0	77.3		Yes
KJ019046.1	3	153915	153986	Asn	GTT	0	0	73.9		Yes
KJ019047.1	1	13619	13690	Val	TAC	0	0	71.7
KJ019047.1	2	153723	153795	Arg	TCT	0	0	77.3		Yes
KJ019047.1	3	153818	153889	Asn	GTT	0	0	73.9		Yes
KJ019048.1	1	13619	13690	Val	TAC	0	0	71.7
KJ019048.1	2	153485	153557	Arg	TCT	0	0	77.3		Yes
KJ019048.1	3	153580	153651	Asn	GTT	0	0	73.9		Yes
KJ019050.1	1	13619	13690	Val	TAC	0	0	71.7
KJ019050.1	2	153819	153891	Arg	TCT	0	0	77.3		Yes
KJ019050.1	3	153914	153985	Asn	GTT	0	0	73.9		Yes
KJ019056.1	1	13657	13728	Val	TAC	0	0	71.7
KJ019056.1	2	153754	153826	Arg	TCT	0	0	77.3		Yes
KJ019056.1	3	153849	153920	Asn	GTT	0	0	73.9		Yes
KJ019057.1	1	13619	13690	Val	TAC	0	0	71.7
KJ019057.1	2	153723	153795	Arg	TCT	0	0	77.3		Yes
KJ019057.1	3	153818	153889	Asn	GTT	0	0	73.9		Yes
KJ019062.1	1	13622	13693	Val	TAC	0	0	71.7
KJ019062.1	2	153723	153795	Arg	TCT	0	0	77.3		Yes
KJ019062.1	3	153818	153889	Asn	GTT	0	0	73.9		Yes
KJ019070.1	1	13622	13693	Val	TAC	0	0	71.7
KJ019070.1	2	153869	153941	Arg	TCT	0	0	77.3		Yes
KJ019070.1	3	153964	154035	Asn	GTT	0	0	73.9		Yes
KJ019072.1	1	13619	13690	Val	TAC	0	0	71.7
KJ019072.1	2	153724	153796	Arg	TCT	0	0	77.3		Yes
KJ019072.1	3	153819	153890	Asn	GTT	0	0	73.9		Yes
KJ019073.1	1	13622	13693	Val	TAC	0	0	71.7
KJ019073.1	2	153732	153804	Arg	TCT	0	0	77.3		Yes
KJ019073.1	3	153827	153898	Asn	GTT	0	0	73.9		Yes
KJ019074.1	1	13619	13690	Val	TAC	0	0	71.7
KJ019074.1	2	153723	153795	Arg	TCT	0	0	77.3		Yes
KJ019074.1	3	153818	153889	Asn	GTT	0	0	73.9		Yes
KJ019075.1	1	13619	13690	Val	TAC	0	0	71.7
KJ019075.1	2	153716	153788	Arg	TCT	0	0	77.3		Yes
KJ019075.1	3	153811	153882	Asn	GTT	0	0	73.9		Yes
KJ019077.1	1	13622	13693	Val	TAC	0	0	71.7
KJ019077.1	2	153821	153893	Arg	TCT	0	0	77.3		Yes
KJ019077.1	3	153916	153987	Asn	GTT	0	0	73.9		Yes
KJ019078.1	1	13619	13690	Val	TAC	0	0	71.7
KJ019078.1	2	153719	153791	Arg	TCT	0	0	77.3		Yes
KJ019078.1	3	153814	153885	Asn	GTT	0	0	73.9		Yes
KJ019079.1	1	13619	13690	Val	TAC	0	0	71.7
KJ019079.1	2	153723	153795	Arg	TCT	0	0	77.3		Yes
KJ019079.1	3	153818	153889	Asn	GTT	0	0	73.9		Yes
KJ019080.1	1	13619	13690	Val	TAC	0	0	71.7
KJ019080.1	2	153509	153581	Arg	TCT	0	0	77.3		Yes
KJ019080.1	3	153604	153675	Asn	GTT	0	0	73.9		Yes
KJ019083.1	1	13619	13690	Val	TAC	0	0	71.7
KJ019083.1	2	153723	153795	Arg	TCT	0	0	77.3		Yes
KJ019083.1	3	153818	153889	Asn	GTT	0	0	73.9		Yes
KJ019112.1	1	13619	13690	Val	TAC	0	0	71.7
KJ019112.1	2	153723	153795	Arg	TCT	0	0	77.3		Yes
KJ019112.1	3	153818	153889	Asn	GTT	0	0	73.9		Yes
KJ019113.1	1	13625	13696	Val	TAC	0	0	71.7
KJ019113.1	2	153869	153941	Arg	TCT	0	0	77.3		Yes
KJ019113.1	3	153964	154035	Asn	GTT	0	0	73.9		Yes
KJ019115.1	1	13628	13699	Val	TAC	0	0	71.7
KJ019115.1	2	153653	153725	Arg	TCT	0	0	77.3		Yes
KJ019115.1	3	153748	153819	Asn	GTT	0	0	73.9		Yes
KJ019117.1	1	13604	13675	Val	TAC	0	0	71.7
KJ019117.1	2	153770	153842	Arg	TCT	0	0	77.3		Yes
KJ019117.1	3	153865	153936	Asn	GTT	0	0	73.9		Yes
KJ019118.1	1	13619	13690	Val	TAC	0	0	71.7
KJ019118.1	2	153818	153890	Arg	TCT	0	0	77.3		Yes
KJ019118.1	3	153913	153984	Asn	GTT	0	0	73.9		Yes
KJ019119.1	1	13625	13696	Val	TAC	0	0	71.7
KJ019119.1	2	153778	153850	Arg	TCT	0	0	77.3		Yes
KJ019119.1	3	153873	153944	Asn	GTT	0	0	73.9		Yes
KJ019120.1	1	13622	13693	Val	TAC	0	0	71.7
KJ019120.1	2	153745	153817	Arg	TCT	0	0	77.3		Yes
KJ019120.1	3	153840	153911	Asn	GTT	0	0	73.9		Yes
KJ019121.1	1	13616	13687	Val	TAC	0	0	71.7
KJ019121.1	2	153720	153792	Arg	TCT	0	0	77.3		Yes
KJ019121.1	3	153815	153886	Asn	GTT	0	0	73.9		Yes
KJ019124.1	1	13625	13696	Val	TAC	0	0	71.7
KJ019124.1	2	153872	153944	Arg	TCT	0	0	77.3		Yes
KJ019124.1	3	153967	154038	Asn	GTT	0	0	73.9		Yes
KJ019125.1	1	13622	13693	Val	TAC	0	0	71.7
KJ019125.1	2	153821	153893	Arg	TCT	0	0	77.3		Yes
KJ019125.1	3	153916	153987	Asn	GTT	0	0	73.9		Yes
KJ019126.1	1	13619	13690	Val	TAC	0	0	71.7
KJ019126.1	2	153815	153887	Arg	TCT	0	0	77.3		Yes
KJ019126.1	3	153910	153981	Asn	GTT	0	0	73.9		Yes
KJ019127.1	1	13625	13696	Val	TAC	0	0	71.7
KJ019127.1	2	153709	153781	Arg	TCT	0	0	77.3		Yes
KJ019127.1	3	153804	153875	Asn	GTT	0	0	73.9		Yes
KJ019129.1	1	13622	13693	Val	TAC	0	0	71.7
KJ019129.1	2	153754	153826	Arg	TCT	0	0	77.3		Yes
KJ019129.1	3	153849	153920	Asn	GTT	0	0	73.9		Yes
KJ019130.1	1	13623	13694	Val	TAC	0	0	71.7
KJ019130.1	2	153822	153894	Arg	TCT	0	0	77.3		Yes
KJ019130.1	3	153917	153988	Asn	GTT	0	0	73.9		Yes
KJ019131.1	1	13619	13690	Val	TAC	0	0	71.7
KJ019131.1	2	153724	153796	Arg	TCT	0	0	77.3		Yes
KJ019131.1	3	153819	153890	Asn	GTT	0	0	73.9		Yes
KJ019136.1	1	13625	13696	Val	TAC	0	0	71.7
KJ019136.1	2	153717	153789	Arg	TCT	0	0	77.3		Yes
KJ019136.1	3	153812	153883	Asn	GTT	0	0	73.9		Yes
KJ019139.1	1	13619	13690	Val	TAC	0	0	71.7
KJ019139.1	2	153818	153890	Arg	TCT	0	0	77.3		Yes
KJ019139.1	3	153913	153984	Asn	GTT	0	0	73.9		Yes
KJ019140.1	1	13619	13690	Val	TAC	0	0	71.7
KJ019140.1	2	153727	153799	Arg	TCT	0	0	77.3		Yes
KJ019140.1	3	153822	153893	Asn	GTT	0	0	73.9		Yes
KJ019160.1	1	13622	13693	Val	TAC	0	0	71.7
KJ019160.1	2	153822	153894	Arg	TCT	0	0	77.3		Yes
KJ019160.1	3	153917	153988	Asn	GTT	0	0	73.9		Yes
KJ019162.1	1	13619	13690	Val	TAC	0	0	71.7
KJ019162.1	2	153866	153938	Arg	TCT	0	0	77.3		Yes
KJ019162.1	3	153961	154032	Asn	GTT	0	0	73.9		Yes
KJ019164.1	1	13685	13756	Val	TAC	0	0	71.7
KJ019164.1	2	153789	153861	Arg	TCT	0	0	77.3		Yes
KJ019164.1	3	153884	153955	Asn	GTT	0	0	73.9		Yes
KJ019165.1	1	13621	13692	Val	TAC	0	0	71.7
KJ019165.1	2	153820	153892	Arg	TCT	0	0	77.3		Yes
KJ019165.1	3	153915	153986	Asn	GTT	0	0	73.9		Yes
KJ094032.2	1	30685	30783	Undet	NNN	0	0	43
KJ094032.2	2	30833	30904	Trp	CCA	0	0	48.3
KJ127303.1	1	29284	29382	Undet	NNN	0	0	43
KJ127303.1	2	29432	29503	Trp	CCA	0	0	48.3
KJ174317.1	1	97758	97685	Ile2	CAT	0	0	61.7
KJ174317.1	2	96816	96741	Asn	GTT	0	0	81.3
KJ174317.1	3	96266	96183	Ile	GAT	0	0	36.6
KJ174317.1	4	96178	96090	Ser	GCT	0	0	78.4
KJ174317.1	5	96086	96001	Undet	NNN	0	0	46.6
KJ174318.1	1	83282	83207	Ile2	CAT	0	0	79.2
KJ174318.1	2	82794	82719	Asn	GTT	0	0	85
KJ174318.1	3	81962	81881	Tyr	GTA	0	0	69.7
KJ174318.1	4	81805	81717	Ser	GCT	0	0	78.4
KJ174318.1	5	81713	81628	Undet	NNN	0	0	46.6
KJ668714.2	1	71434	71362	Gln	TTG	0	0	67.7		Yes
KJ668714.2	2	71360	71274	Leu	TAA	0	0	66.7		Yes
KJ668714.2	3	71267	71197	Gly	TCC	0	0	57.6		Yes
KJ668714.2	4	71183	71110	Pro	TGG	0	0	65.1		Yes
KJ668714.2	5	71107	71021	Ser	TGA	0	0	79.7		Yes
KJ668714.2	6	71013	70941	Thr	TGT	0	0	73.9		Yes
KJ668714.2	7	70934	70863	Ile2	CAT	0	0	51.8		Yes
KJ668714.2	8	70151	70075	Arg	TCT	0	0	72.2		Yes
KJ716335.1	1	108684	108760	Ile2	CAT	0	0	58.6
KM051843.1	1	132822	132751	Asn	GTT	0	0	70.7
KM051843.1	2	132561	132495	Undet	NNN	0	0	30.1
KM051843.1	3	132372	132300	Phe	GAA	0	0	73.2
KM051843.1	4	130976	130903	Gly	TCC	0	0	57.4
KM051843.1	5	130892	130822	His	GTG	0	0	46.5
KM051843.1	6	129992	129920	Trp	CCA	0	0	67.7
KM051843.1	7	128859	128788	Ile2	CAT	0	0	59.2
KM209228.1	1	133174	133250	Ile2	CAT	0	0	58.6
KM209270.1	1	22041	22117	Ile2	CAT	0	0	58.6
KM209320.1	1	111465	111541	Ile2	CAT	0	0	58.6
KM236240.1	1	72618	72543	Asn	GTT	0	0	73.7
KM236240.1	2	72536	72462	Gln	TTG	0	0	66.1
KM236240.1	3	72354	72279	His	GTG	0	0	30.3
KM236240.1	4	71964	71892	Met	CAT	0	0	52.9
KM236240.1	5	71739	71665	Gly	TCC	0	0	59
KM236240.1	6	71353	71277	Pro	TGG	0	0	68.2
KM236240.1	7	71272	71197	Thr	TGT	0	0	74.8
KM236240.1	8	71158	71082	Ile2	CAT	0	0	73.1
KM236240.1	9	71080	70996	Leu	TAA	0	0	69.8
KM407600.1	1	74381	74307	Ile2	CAT	0	0	53.9
KM407600.1	2	74303	74227	Arg	TCT	0	0	70.6
KM606994.1	1	68251	68179	Gln	TTG	0	0	70.2
KM606994.1	2	68177	68091	Leu	TAA	0	0	71
KM606994.1	3	68085	68012	Gly	TCC	0	0	64.5
KM606994.1	4	68001	67928	Pro	TGG	0	0	64.6
KM606994.1	5	67925	67836	Ser	TGA	0	0	84.7
KM606994.1	6	67830	67755	Thr	TGT	0	0	81.3
KM606994.1	7	67753	67679	Ile2	CAT	0	0	58.7
KM606994.1	8	67669	67583	Tyr	GTA	0	0	53.9
KM606994.1	9	67578	67504	Asn	GTT	0	0	81.8
KM606994.1	10	67499	67424	Arg	TCT	0	0	68.3
KM606995.1	1	68243	68171	Gln	TTG	0	0	70.2
KM606995.1	2	68169	68083	Leu	TAA	0	0	71
KM606995.1	3	68077	68004	Gly	TCC	0	0	64.5
KM606995.1	4	67993	67920	Pro	TGG	0	0	64.6
KM606995.1	5	67917	67828	Ser	TGA	0	0	84.7
KM606995.1	6	67822	67747	Thr	TGT	0	0	81.3
KM606995.1	7	67745	67671	Ile2	CAT	0	0	58.7
KM606995.1	8	67661	67575	Tyr	GTA	0	0	53.9
KM606995.1	9	67570	67496	Asn	GTT	0	0	81.8
KM606995.1	10	67491	67416	Arg	TCT	0	0	68.3
KM606996.1	1	68243	68171	Gln	TTG	0	0	70.2
KM606996.1	2	68169	68083	Leu	TAA	0	0	71
KM606996.1	3	68077	68004	Gly	TCC	0	0	64.5
KM606996.1	4	67993	67920	Pro	TGG	0	0	64.6
KM606996.1	5	67917	67828	Ser	TGA	0	0	84.7
KM606996.1	6	67822	67747	Thr	TGT	0	0	81.3
KM606996.1	7	67745	67671	Ile2	CAT	0	0	58.7
KM606996.1	8	67661	67575	Tyr	GTA	0	0	53.9
KM606996.1	9	67570	67496	Asn	GTT	0	0	81.8
KM606996.1	10	67491	67416	Arg	TCT	0	0	68.3
KM606997.1	1	68244	68172	Gln	TTG	0	0	70.2
KM606997.1	2	68170	68084	Leu	TAA	0	0	71
KM606997.1	3	68078	68005	Gly	TCC	0	0	64.5
KM606997.1	4	67994	67921	Pro	TGG	0	0	64.6
KM606997.1	5	67918	67829	Ser	TGA	0	0	84.7
KM606997.1	6	67823	67748	Thr	TGT	0	0	81.3
KM606997.1	7	67746	67672	Ile2	CAT	0	0	58.7
KM606997.1	8	67662	67576	Tyr	GTA	0	0	53.9
KM606997.1	9	67571	67497	Asn	GTT	0	0	81.8
KM606997.1	10	67492	67417	Arg	TCT	0	0	68.3
KM606998.1	1	68244	68172	Gln	TTG	0	0	70.2
KM606998.1	2	68170	68084	Leu	TAA	0	0	71
KM606998.1	3	68078	68005	Gly	TCC	0	0	64.5
KM606998.1	4	67994	67921	Pro	TGG	0	0	64.6
KM606998.1	5	67918	67829	Ser	TGA	0	0	84.7
KM606998.1	6	67823	67748	Thr	TGT	0	0	81.3
KM606998.1	7	67746	67672	Ile2	CAT	0	0	58.7
KM606998.1	8	67662	67576	Tyr	GTA	0	0	53.9
KM606998.1	9	67571	67497	Asn	GTT	0	0	81.8
KM606998.1	10	67492	67417	Arg	TCT	0	0	68.3
KM606999.1	1	68250	68178	Gln	TTG	0	0	70.2
KM606999.1	2	68176	68090	Leu	TAA	0	0	71
KM606999.1	3	68084	68011	Gly	TCC	0	0	64.5
KM606999.1	4	68000	67927	Pro	TGG	0	0	64.6
KM606999.1	5	67924	67835	Ser	TGA	0	0	84.7
KM606999.1	6	67829	67754	Thr	TGT	0	0	81.3
KM606999.1	7	67752	67678	Ile2	CAT	0	0	58.7
KM606999.1	8	67668	67582	Tyr	GTA	0	0	53.9
KM606999.1	9	67577	67503	Asn	GTT	0	0	81.8
KM606999.1	10	67498	67423	Arg	TCT	0	0	68.3
KM607001.1	1	68951	68879	Gln	TTG	0	0	67.7		Yes
KM607001.1	2	68877	68791	Leu	TAA	0	0	71		Yes
KM607001.1	3	68785	68712	Gly	TCC	0	0	64.5		Yes
KM607001.1	4	68701	68628	Pro	TGG	0	0	64.6		Yes
KM607001.1	5	68625	68539	Ser	TGA	0	0	77.8		Yes
KM607001.1	6	68536	68461	Thr	TGT	0	0	77.5		Yes
KM607001.1	7	68459	68388	Ile2	CAT	0	0	51.8		Yes
KM607001.1	8	67677	67601	Arg	TCT	0	0	68.2		Yes
KM607002.1	1	72473	72401	Gln	TTG	0	0	67.7		Yes
KM607002.1	2	72399	72313	Leu	TAA	0	0	71		Yes
KM607002.1	3	72307	72234	Gly	TCC	0	0	65.9		Yes
KM607002.1	4	72223	72150	Pro	TGG	0	0	64.6		Yes
KM607002.1	5	72147	72061	Ser	TGA	0	0	77.8		Yes
KM607002.1	6	72053	71978	Thr	TGT	0	0	82		Yes
KM607002.1	7	71976	71903	Ile2	CAT	0	0	53.8		Yes
KM607002.1	8	71190	71116	Arg	TCT	0	0	44.1	pseudo	Yes
KM607003.1	1	72486	72414	Gln	TTG	0	0	67.7		Yes
KM607003.1	2	72412	72326	Leu	TAA	0	0	71		Yes
KM607003.1	3	72320	72247	Gly	TCC	0	0	65.9		Yes
KM607003.1	4	72236	72163	Pro	TGG	0	0	64.6		Yes
KM607003.1	5	72160	72074	Ser	TGA	0	0	77.8		Yes
KM607003.1	6	72066	71991	Thr	TGT	0	0	82		Yes
KM607003.1	7	71989	71916	Ile2	CAT	0	0	53.8		Yes
KM607003.1	8	71203	71129	Arg	TCT	0	0	44.1	pseudo	Yes
KM607004.1	1	72655	72583	Gln	TTG	0	0	70.2		Yes
KM607004.1	2	72581	72495	Leu	TAA	0	0	71		Yes
KM607004.1	3	72489	72416	Gly	TCC	0	0	65.9		Yes
KM607004.1	4	71754	71665	Ser	TGA	0	0	82.3		Yes
KM607004.1	5	71659	71584	Thr	TGT	0	0	77.5		Yes
KM607004.1	6	71582	71508	Ile2	CAT	0	0	58.7		Yes
KM607004.1	7	71495	71409	Tyr	GTA	0	0	50.2		Yes
KM607004.1	8	71404	71330	Asn	GTT	0	0	78.6		Yes
KM607004.1	9	71325	71249	Arg	TCT	0	0	70.6		Yes
KP007359.1	1	68225	68152	Met	CAT	0	0	68.8
KP007359.1	2	68017	67942	Arg	TCT	0	0	65
KP007360.1	1	70063	69990	Ile2	CAT	0	0	64.6
KP007360.1	2	69987	69911	Arg	TCT	0	0	76.7
KP007362.1	1	67514	67440	Ile2	CAT	0	0	55.5
KP007362.1	2	67435	67359	Arg	TCT	0	0	63.2
KP202158.1	1	67254	67178	Ile2	CAT	0	0	80.3
KP202158.1	2	67171	67093	Leu	CAA	0	0	30.7
KP202158.1	3	66377	66301	Arg	TCT	0	0	73.5
KP202158.1	4	65019	64945	Trp	CCA	0	0	59.8
KP202158.1	5	64692	64617	Gly	TCC	0	0	55.8
KP339049.1	1	54003	53933	Asn	GTT	0	0	51.5
KP339049.1	2	53840	53769	Gln	TTG	0	0	52.6
KP339049.1	3	53659	53571	Ser	GCT	0	0	65.3
KP339049.1	4	52867	52794	Ile2	CAT	0	0	43.1
KP339049.1	5	52668	52594	Asp	GTC	0	0	58.3
KP339049.1	6	52588	52517	Glu	TTC	0	0	68.3
KP339049.1	7	52309	52237	Ile2	CAT	0	0	54.8
KP339049.1	8	52025	51954	Trp	CCA	0	0	51.2
KP339049.1	9	51713	51641	Cys	GCA	0	0	56.2
KP339049.1	10	51519	51446	Phe	GAA	0	0	74
KP339049.1	11	50289	50218	Thr	TGT	0	0	51.3
KP339049.1	12	50025	49952	Lys	CTT	0	0	68.2
KP339049.1	13	49817	49744	Lys	TTT	0	0	62.9
KP339049.1	14	49641	49569	Arg	ACG	0	0	58.8
KP339049.1	15	49561	49466	Tyr	ATA	0	0	29.5
KP339049.1	16	49336	49265	Val	TAC	0	0	72.9
KP339049.1	17	49111	49038	Ile	GAT	0	0	66.1
KP339049.1	18	48329	48259	His	GTG	0	0	52.3
KP339049.1	19	48081	47998	Leu	TAA	0	0	53.4
KP339049.1	20	47354	47281	Leu	TAG	0	0	54.7
KP339049.1	21	46105	46019	Ser	GGA	0	0	61.5
KP339049.1	22	45922	45836	Ser	TGA	0	0	44.6
KP339049.1	23	45432	45360	Arg	TCT	0	0	37.4		Yes
KP339049.1	24	45351	45279	Ala	TGC	0	0	74.6		Yes
KP339049.1	25	44959	44887	Pro	TGG	0	0	70.2		Yes
KP339049.1	26	44170	44089	Tyr	GTA	0	0	39.1		Yes
KP671755.1	1	195086	195208	Undet	NNN	0	0	41.6
KP671755.1	2	195466	195586	Undet	NNN	0	0	39.2
KP671755.1	3	195712	195827	Undet	NNN	0	0	57.8
KP671755.1	4	195837	195961	Undet	NNN	0	0	61.6
KP671755.1	5	196346	196423	Ile2	CAT	0	0	77.1
KP671755.1	6	197849	197964	Asn	GTT	0	0	57.3
KP671755.1	7	198599	198672	Pro	TGG	0	0	63.1
KP671755.1	8	198682	198758	Pro	TGG	0	0	55.6
KP671755.1	9	198767	198842	Arg	ACG	0	0	66.9
KP671755.1	10	199390	199467	Leu	TAG	0	0	72
KP671755.1	11	199469	199543	Phe	GAA	0	0	50.3
KP671755.1	12	199632	199706	Lys	TTT	0	0	73.5
KP671755.1	13	199718	199794	Lys	TTT	0	0	43.5
KP671755.1	14	199858	199932	Glu	TTC	0	0	73.6
KP671755.1	15	199939	200024	Tyr	GTA	0	0	58.1
KP671755.1	16	200127	200203	fMet	CAT	0	0	66.5
KP671755.1	17	200211	200309	Ser	TGA	0	0	45.6
KP671755.1	18	200373	200446	Ile	GAT	0	0	63.9
KP671755.1	19	200453	200526	Trp	CCA	0	0	54
KP671755.1	20	200601	200676	Asn	GTT	0	0	74.2
KP671755.1	21	200746	200821	Asp	GTC	0	0	50.8
KP671755.1	22	200841	200914	Gln	TTG	0	0	54
KP671755.1	23	201044	201118	Thr	TGT	0	0	53
KP671755.1	24	201699	201765	Ala	TGC	0	0	51.4
KP671755.1	25	201840	201915	Arg	TCT	0	0	72.1
KP671755.1	26	202438	202513	Met	CAT	0	0	55.3
KP671755.1	27	202701	202774	Gly	TCC	0	0	56.1
KP671755.1	28	202781	202854	Val	TAC	0	0	47.1
KP671755.1	29	203270	203346	His	GTG	0	0	51.5
KP671755.1	30	203359	203432	Cys	GCA	0	0	58.4
KP671755.1	31	203641	203717	Leu	TAA	0	0	63.1
KP671755.1	32	203833	203909	Leu	CAA	0	0	63.6
KP671755.1	33	204078	204166	Ser	GCT	0	0	64.6
KP797973.1	1	133150	133074	Ile2	CAT	0	0	70.4
KP797973.1	2	132902	132827	Asn	GTT	0	0	85
KP797973.1	3	132569	132486	Tyr	GTA	0	0	62.6
KP797973.1	4	132213	132125	Ser	GCT	0	0	78.4
KP797973.1	5	132121	132036	Undet	NNN	0	0	46.6
KR052143.1	1	71629	71557	Gln	TTG	0	0	63.7
KR052143.1	2	71475	71399	Trp	CCA	0	0	35.7
KR052143.1	3	71351	71277	Arg	TCT	0	0	59.7
KR052143.1	4	71269	71193	Lys	TTT	0	0	47.2
KR052143.1	5	71015	70926	Ser	AGA	0	0	38.8
KR052143.1	6	70919	70835	Leu	TAG	0	0	69.1
KR052143.1	7	70624	70549	Ile	GAT	0	0	74.9
KR052143.1	8	70539	70461	Asp	GTC	0	0	63.4
KR052143.1	9	70456	70370	Tyr	GTA	0	0	27.7
KR052143.1	10	70366	70286	Met	CAT	0	0	25
KR052143.1	11	70050	69974	Cys	GCA	0	0	58
KR052143.1	12	69964	69888	Asn	GTT	0	0	36.8	pseudo
KR052143.1	13	69825	69748	Pro	TGG	0	0	65.8
KR052143.1	14	69740	69664	Gly	TCC	0	0	59.2
KR052143.1	15	69601	69526	Phe	GAA	0	0	26.4
KR052143.1	16	69519	69444	Glu	TTC	0	0	68.4
KR052143.1	17	69122	69048	Thr	TGT	0	0	28.1	pseudo
KR052480.1	1	83541	83617	His	GTG	0	0	52.4
KR052480.1	2	92506	92626	Undet	NNN	0	0	68.5
KR052480.1	3	93177	93253	fMet	CAT	0	0	73.9
KR052480.1	4	93268	93342	Trp	CCA	0	0	43.2
KR052480.1	5	93842	93929	Leu	TAG	0	0	25.9
KR052480.1	6	93940	94014	Cys	GCA	0	0	51.7
KR052480.1	7	98572	98648	Lys	TTT	0	0	77.2
KR052480.1	8	104260	104335	Sup	TTA	0	0	68.9
KR052480.1	9	78668	78596	Gln	TTG	0	0	55.7
KR052480.1	10	78594	78511	Thr	TGT	0	0	75.3
KR052480.1	11	78496	78426	Undet	NNN	0	0	35.1
KR052480.1	12	77111	77011	Undet	NNN	0	0	26.8		Yes
KR052481.1	1	83801	83877	His	GTG	0	0	52.4
KR052481.1	2	92609	92729	Undet	NNN	0	0	68.5
KR052481.1	3	93280	93356	fMet	CAT	0	0	73.9
KR052481.1	4	93371	93445	Trp	CCA	0	0	43.2
KR052481.1	5	93945	94032	Leu	TAG	0	0	25.9
KR052481.1	6	94043	94117	Cys	GCA	0	0	51.7
KR052481.1	7	98675	98751	Lys	TTT	0	0	77.2
KR052481.1	8	104363	104438	Sup	TTA	0	0	68.9
KR052481.1	9	78928	78856	Gln	TTG	0	0	55.7
KR052481.1	10	78854	78771	Thr	TGT	0	0	75.3
KR052481.1	11	78756	78686	Undet	NNN	0	0	35.1
KR052481.1	12	77371	77271	Undet	NNN	0	0	26.8		Yes
KR052482.1	1	87863	87939	His	GTG	0	0	57.7
KR052482.1	2	96665	96737	Asn	GTT	0	0	65
KR052482.1	3	96755	96831	fMet	CAT	0	0	73.9
KR052482.1	4	96845	96919	Trp	CCA	0	0	31.1	pseudo
KR052482.1	5	97418	97505	Leu	TAG	0	0	29.3
KR052482.1	6	106988	107065	Sup	TTA	0	0	71.5
KR052482.1	7	82989	82917	Gln	TTG	0	0	55.7
KR052482.1	8	82915	82832	Thr	TGT	0	0	75.3
KR052482.1	9	82817	82747	Undet	NNN	0	0	35.1
KR052482.1	10	81432	81332	Undet	NNN	0	0	26.8		Yes
KR233165.1	1	6	95	Ser	TGA	0	0	86.6
KR233165.1	2	101	176	Thr	TGT	0	0	77.5
KR233165.1	3	178	252	Ile2	CAT	0	0	58.7
KR233165.1	4	262	348	Tyr	GTA	0	0	54
KR233165.1	5	353	427	Asn	GTT	0	0	81.8
KR233165.1	6	432	507	Arg	TCT	0	0	69
KR233165.1	7	166657	166729	Gln	TTG	0	0	68.4		Yes
KR233165.1	8	166731	166817	Leu	TAA	0	0	71		Yes
KR233165.1	9	166823	166896	Gly	TCC	0	0	64.5		Yes
KR269718.1	1	1291	1205	Leu	TAA	0	0	66.7		Yes
KR269718.1	2	1198	1128	Gly	TCC	0	0	59		Yes
KR269718.1	3	1114	1041	Pro	TGG	0	0	70.8		Yes
KR269718.1	4	1038	952	Ser	TGA	0	0	77.8		Yes
KR269718.1	5	944	872	Thr	TGT	0	0	63.2		Yes
KR269718.1	6	865	794	Ile2	CAT	0	0	51.8		Yes
KR269718.1	7	83	7	Arg	TCT	0	0	72.2		Yes
KR269720.1	1	5026	4940	Tyr	GTA	0	0	57.7
KR269720.1	2	4933	4857	Lys	TTT	0	0	79.4
KR269720.1	3	4851	4767	Asn	GTT	0	0	60
KR269720.1	4	4513	4438	Asp	GTC	0	0	63.5
KR269720.1	5	4276	4200	Met	CAT	0	0	60.8
KR269720.1	6	4193	4119	Gln	TTG	0	0	64.5
KR269720.1	7	4023	3948	His	GTG	0	0	63.3
KR269720.1	8	3850	3766	Ser	TGA	0	0	46.1
KR269720.1	9	3699	3624	Ile	GAT	0	0	57.3
KR269720.1	10	3617	3543	Trp	CCA	0	0	57.5
KR269720.1	11	3537	3463	Gly	TCC	0	0	57
KR269720.1	12	3457	3381	Pro	TGG	0	0	63.8
KR269720.1	13	2113	2039	Ile2	CAT	0	0	57.5
KR269720.1	14	426	350	Arg	TCT	0	0	85.2
KR269720.1	15	345	261	Leu	TAA	0	0	68
KR269720.1	16	160	85	Thr	TGT	0	0	87.2
KR269720.1	17	78	1	Undet	NNN	0	0	27.6
KR560069.1	1	1458	1533	Undet	NNN	0	0	64.9
KR560069.1	2	1537	1613	Arg	TCT	0	0	79.6
KR560069.1	3	1615	1689	Ile	GAT	0	0	82.4
KR560069.1	4	1709	1783	His	GTG	0	0	42.2
KR560069.1	5	2143	2218	Trp	CCA	0	0	76.5
KR560069.1	6	2227	2301	Cys	GCA	0	0	51
KR560069.1	7	2716	2792	Lys	CTT	0	0	72.5
KR560069.1	8	3162	3238	Asn	GTT	0	0	80.1
KR560069.1	9	3247	3322	Ala	TGC	0	0	78.1
KR560069.1	10	3419	3494	Val	TAC	0	0	70.2
KR560069.1	11	3503	3577	Met	CAT	0	0	52.5
KR560069.1	12	3585	3659	Glu	TTC	0	0	52.2
KR560069.1	13	3671	3754	Leu	CAA	0	0	65.3
KR560069.1	14	3762	3845	Undet	NNN	0	0	36.5
KR560069.1	15	4133	4219	Tyr	GTA	0	0	49
KR560069.1	16	4224	4298	Phe	GAA	0	0	52.4
KR560069.1	17	4309	4385	Asp	GTC	0	0	79.2
KR560069.1	18	4431	4505	Gln	TTG	0	0	72.7
KR560069.1	19	4517	4606	Ser	GCT	0	0	67
KR560069.1	20	5159	5232	Gly	TCC	0	0	64.7
KR560069.1	21	149006	149082	Pro	TGG	0	0	80.8
KR560069.1	22	149171	149253	Leu	TAG	0	0	49.2	pseudo
KR560069.1	23	149255	149321	Undet	NNN	0	0	21.5	pseudo
KR560069.1	24	149582	149657	Thr	TGT	0	0	88.2
KR869820.1	1	69761	69685	Met	CAT	0	0	61.4
KR869820.1	2	69679	69604	Gly	TCC	0	0	77.2
KT001918.1	1	49953	50029	Ile2	CAT	0	0	59.5
KT001918.1	2	50035	50111	Gln	CTG	0	0	37.6
KT001919.1	1	49904	49980	Ile2	CAT	0	0	59.5
KT001919.1	2	49986	50062	Leu	CAG	0	0	37.4
KT070867.1	1	151780	151708	Asn	GTT	0	0	63.1
KT070867.1	2	151702	151628	Asp	GTC	0	0	43.9
KT070867.1	3	151019	150936	Trp	CCA	0	0	36.5
KT070867.1	4	150934	150864	Gly	GCC	0	0	49.6
KT070867.1	5	150758	150683	Gln	TTG	0	0	59.8
KT070867.1	6	150548	150467	Leu	TAA	0	0	50.5
KT070867.1	7	150458	150383	Cys	GCA	0	0	42
KT070867.1	8	150370	150296	Glu	TTC	0	0	62.1
KT070867.1	9	150142	150064	Tyr	GTA	0	0	41.9
KT070867.1	10	150052	149980	Leu	TAG	0	0	46.9
KT070867.1	11	149926	149864	Ile	GAT	0	0	54.8
KT070867.1	12	149843	149772	Lys	TTT	0	0	66.6
KT070867.1	13	149765	149694	Pro	TGG	0	0	58.1
KT070867.1	14	149514	149440	Ala	TGC	0	0	62.8
KT070867.1	15	149435	149365	Thr	TGT	0	0	47.2
KT070867.1	16	149263	149179	Ser	TGA	0	0	65.9
KT070867.1	17	149171	149083	Ser	GCT	0	0	69.4
KT070867.1	18	149074	149000	Gly	TCC	0	0	65.3
KT070867.1	19	148994	148923	Arg	ACG	0	0	58.8
KT184308.1	1	14743	14671	Gln	TTG	0	0	67.7
KT184308.1	2	14669	14583	Leu	TAA	0	0	71
KT184308.1	3	14577	14504	Gly	TCC	0	0	65.9
KT184308.1	4	14494	14421	Pro	TGG	0	0	64.6
KT184308.1	5	14418	14329	Ser	TGA	0	0	84.7
KT184308.1	6	14323	14248	Thr	TGT	0	0	72.3
KT184308.1	7	14246	14172	Ile2	CAT	0	0	58.7
KT184308.1	8	14159	14073	Tyr	GTA	0	0	53.9
KT184308.1	9	14068	13994	Asn	GTT	0	0	79.9
KT184308.1	10	13879	13804	His	GTG	0	0	68.6
KT184308.1	11	13799	13724	Arg	TCT	0	0	66.6
KT184310.1	1	27939	28013	Ile2	CAT	0	0	53.9
KT184310.1	2	28017	28093	Arg	TCT	0	0	70.6
KT184312.1	1	94837	94765	Gln	TTG	0	0	67.7
KT184312.1	2	94763	94677	Leu	TAA	0	0	71
KT184312.1	3	94671	94598	Gly	TCC	0	0	65.9
KT184312.1	4	94588	94515	Pro	TGG	0	0	64.6
KT184312.1	5	94512	94423	Ser	TGA	0	0	84.7
KT184312.1	6	94417	94342	Thr	TGT	0	0	77.5
KT184312.1	7	94340	94266	Ile2	CAT	0	0	58.7
KT184312.1	8	94253	94167	Tyr	GTA	0	0	53.9
KT184312.1	9	94162	94088	Asn	GTT	0	0	78.6
KT184312.1	10	94083	94007	Arg	TCT	0	0	70.6
KT919972.1	1	46099	45977	Undet	NNN	0	0	41.6
KT919972.1	2	45719	45598	Undet	NNN	0	0	45.9
KT919972.1	3	45580	45465	Undet	NNN	0	0	58.3
KT919972.1	4	45455	45331	Undet	NNN	0	0	59.9
KT919972.1	5	44946	44869	Ile2	CAT	0	0	77.1
KT919972.1	6	43443	43328	Asn	GTT	0	0	57.3
KT919972.1	7	42692	42619	Pro	TGG	0	0	63.1
KT919972.1	8	42609	42533	Pro	TGG	0	0	55.6
KT919972.1	9	42524	42449	Arg	ACG	0	0	72.5
KT919972.1	10	41902	41825	Leu	TAG	0	0	72
KT919972.1	11	41823	41749	Phe	GAA	0	0	50.3
KT919972.1	12	41742	41669	Lys	TTT	0	0	58.6
KT919972.1	13	41657	41581	Lys	TTT	0	0	40.3
KT919972.1	14	41517	41443	Glu	TTC	0	0	73.6
KT919972.1	15	41436	41351	Tyr	GTA	0	0	58.1
KT919972.1	16	41248	41172	fMet	CAT	0	0	65.5
KT919972.1	17	41164	41066	Ser	TGA	0	0	45.6
KT919972.1	18	41002	40929	Ile	GAT	0	0	63.9
KT919972.1	19	40922	40849	Trp	CCA	0	0	54
KT919972.1	20	40773	40699	Asn	GTT	0	0	50.8
KT919972.1	21	40697	40622	Asn	GTT	0	0	83
KT919972.1	22	40552	40477	Asp	GTC	0	0	50.8
KT919972.1	23	40457	40384	Gln	TTG	0	0	54
KT919972.1	24	40254	40180	Thr	TGT	0	0	53
KT919972.1	25	39599	39533	Ala	TGC	0	0	51.4
KT919972.1	26	39458	39383	Arg	TCT	0	0	72.1
KT919972.1	27	38858	38783	Met	CAT	0	0	56.1
KT919972.1	28	38593	38520	Gly	TCC	0	0	56.1
KT919972.1	29	38513	38440	Val	TAC	0	0	47.1
KT919972.1	30	38048	37972	His	GTG	0	0	51.5
KT919972.1	31	37959	37886	Cys	GCA	0	0	56.7
KT919972.1	32	37883	37807	Leu	TAA	0	0	52
KT919972.1	33	37690	37614	Leu	CAA	0	0	65.2
KT919972.1	34	37173	37085	Ser	GCT	0	0	65.6
KT919973.1	1	106279	106157	Undet	NNN	0	0	41.6
KT919973.1	2	105899	105778	Undet	NNN	0	0	45.9
KT919973.1	3	105656	105538	Undet	NNN	0	0	55
KT919973.1	4	105151	105074	Ile2	CAT	0	0	80.9
KT919973.1	5	103980	103865	Asn	GTT	0	0	57.3
KT919973.1	6	103230	103157	Pro	TGG	0	0	63.1
KT919973.1	7	103147	103071	Pro	TGG	0	0	55.6
KT919973.1	8	103062	102987	Arg	ACG	0	0	72.5
KT919973.1	9	102632	102556	Leu	TAG	0	0	76.2
KT919973.1	10	102554	102480	Phe	GAA	0	0	50.3
KT919973.1	11	102468	102392	Lys	TTT	0	0	40.3
KT919973.1	12	102328	102254	Glu	TTC	0	0	73.6
KT919973.1	13	102247	102162	Tyr	GTA	0	0	58.1
KT919973.1	14	102059	101983	fMet	CAT	0	0	63.4
KT919973.1	15	101687	101589	Ser	TGA	0	0	46.7
KT919973.1	16	101524	101451	Ile	GAT	0	0	63.9
KT919973.1	17	101444	101371	Trp	CCA	0	0	54
KT919973.1	18	101295	101220	Asn	GTT	0	0	74.2
KT919973.1	19	101151	101076	Asp	GTC	0	0	54.5
KT919973.1	20	101056	100983	Gln	TTG	0	0	54
KT919973.1	21	100855	100780	Thr	TGT	0	0	76
KT919973.1	22	100530	100464	Ala	TGC	0	0	51.4
KT919973.1	23	100389	100314	Arg	TCT	0	0	72.1
KT919973.1	24	99789	99714	Met	CAT	0	0	56.1
KT919973.1	25	99524	99451	Gly	TCC	0	0	56.1
KT919973.1	26	99444	99371	Val	TAC	0	0	47.1
KT919973.1	27	98955	98879	His	GTG	0	0	51.5
KT919973.1	28	98866	98793	Cys	GCA	0	0	56.7
KT919973.1	29	98790	98714	Leu	TAA	0	0	63.1
KT919973.1	30	98597	98521	Leu	CAA	0	0	65.2
KT919973.1	31	98352	98264	Ser	GCT	0	0	65.7
KU130126.1	1	16011	16105	Ser	TGA	0	0	54.3
KU130126.1	2	16112	16188	Ile2	CAT	0	0	58.2
KU130126.1	3	16576	16653	Trp	CCA	0	0	37.6
KU130126.1	4	16759	16835	Arg	TCT	0	0	61.1
KU130126.1	5	17460	17535	Thr	TGT	0	0	73.2
KU130126.1	6	17886	17967	Met	CAT	0	0	27.8	pseudo
KU130127.1	1	15801	15895	Ser	TGA	0	0	55
KU130127.1	2	15902	15978	Ile2	CAT	0	0	58.2
KU130127.1	3	16366	16443	Trp	CCA	0	0	37.6
KU130127.1	4	16549	16625	Arg	TCT	0	0	59
KU130127.1	5	16960	17036	Thr	TGT	0	0	64.5
KU130127.1	6	17297	17378	Met	CAT	0	0	27.8	pseudo
KU130127.1	7	17451	17536	Asn	GTT	0	0	35.3
KU130127.1	8	17804	17877	Pro	TGG	0	0	49.2
KU130127.1	9	17938	18021	Leu	TAG	0	0	55.1
KU130127.1	10	18508	18582	Gly	TCC	0	0	49.5
KU130128.1	1	16011	16105	Ser	TGA	0	0	54.3
KU130128.1	2	16112	16188	Ile2	CAT	0	0	58.2
KU130128.1	3	16576	16653	Trp	CCA	0	0	37.6
KU130128.1	4	16759	16835	Arg	TCT	0	0	61.1
KU130128.1	5	17460	17535	Thr	TGT	0	0	73.2
KU130128.1	6	17886	17967	Met	CAT	0	0	27.8	pseudo
KU130129.1	1	15590	15684	Ser	TGA	0	0	44
KU130129.1	2	15691	15767	Ile2	CAT	0	0	58.2
KU130129.1	3	16156	16233	Trp	CCA	0	0	37.6
KU130129.1	4	16339	16415	Arg	TCT	0	0	59
KU130129.1	5	16750	16826	Thr	TGT	0	0	64.5
KU130129.1	6	17087	17168	Met	CAT	0	0	27.8	pseudo
KU130129.1	7	17241	17326	Asn	GTT	0	0	35.3
KU130129.1	8	17594	17667	Pro	TGG	0	0	49.2
KU130129.1	9	17728	17811	Leu	TAG	0	0	55.1
KU130129.1	10	18298	18372	Gly	TCC	0	0	49.5
KU130130.1	1	15507	15601	Ser	TGA	0	0	54.3
KU130130.1	2	15608	15684	Ile2	CAT	0	0	58.2
KU130130.1	3	16072	16149	Trp	CCA	0	0	37.6
KU130130.1	4	16255	16331	Arg	TCT	0	0	61.1
KU130130.1	5	16666	16742	Thr	TGT	0	0	64.5
KU130130.1	6	17003	17084	Met	CAT	0	0	27.8	pseudo
KU130130.1	7	17157	17242	Asn	GTT	0	0	35.3
KU130130.1	8	17510	17583	Pro	TGG	0	0	49.2
KU130130.1	9	17644	17727	Leu	TAG	0	0	55.1
KU130130.1	10	18214	18288	Gly	TCC	0	0	49.5
KU130131.1	1	16018	16112	Ser	TGA	0	0	54.3
KU130131.1	2	16119	16195	Ile2	CAT	0	0	58.2
KU130131.1	3	16583	16660	Trp	CCA	0	0	37.6
KU130131.1	4	16766	16842	Arg	TCT	0	0	61.1
KU130131.1	5	17467	17542	Thr	TGT	0	0	73.2
KU130131.1	6	17893	17974	Met	CAT	0	0	27.8	pseudo
KU686204.1	1	15647	15717	Gly	TCC	0	0	62.5
KU686204.1	2	16049	16121	Ile2	CAT	0	0	50.6
KU686204.1	3	16126	16209	Leu	TAA	0	0	61.7
KU686204.1	4	16330	16404	Thr	TGT	0	0	77.2
KU686204.1	5	16405	16478	Pro	TGG	0	0	72.9
KU686204.1	6	143701	143774	Arg	TCT	0	0	74.1		Yes
KU686204.1	7	144355	144427	Asn	GTT	0	0	59.2
KU686204.1	8	144621	144692	Val	TAC	0	0	70.1
KU686205.1	1	15647	15717	Gly	TCC	0	0	62.5
KU686205.1	2	16049	16121	Ile2	CAT	0	0	50.6
KU686205.1	3	16126	16209	Leu	TAA	0	0	61.7
KU686205.1	4	16330	16404	Thr	TGT	0	0	77.2
KU686205.1	5	16405	16478	Pro	TGG	0	0	72.9
KU686205.1	6	143548	143621	Arg	TCT	0	0	74.1		Yes
KU686205.1	7	144202	144274	Asn	GTT	0	0	59.2
KU686205.1	8	144468	144539	Val	TAC	0	0	70.1
KU686206.1	1	15647	15717	Gly	TCC	0	0	62.5
KU686206.1	2	16049	16121	Ile2	CAT	0	0	50.6
KU686206.1	3	16126	16209	Leu	TAA	0	0	61.7
KU686206.1	4	16330	16404	Thr	TGT	0	0	77.2
KU686206.1	5	16405	16478	Pro	TGG	0	0	72.9
KU686206.1	6	143719	143792	Arg	TCT	0	0	74.1		Yes
KU686206.1	7	144373	144445	Asn	GTT	0	0	59.2
KU686206.1	8	144639	144710	Val	TAC	0	0	70.1
KU686211.1	1	16149	16232	Leu	TAA	0	0	66.2
KU686211.1	2	17705	17778	Asp	GTC	0	0	74.1
KU686211.1	3	17782	17858	Thr	TGT	0	0	61.6
KU686211.1	4	17859	17931	Ala	TGC	0	0	80.4
KU686211.1	5	18293	18365	Asn	GTT	0	0	59.5
KU686211.1	6	18369	18450	Tyr	GTA	0	0	60.6
KU686211.1	7	157420	157496	Arg	TCT	0	0	85
KU686211.1	8	157497	157579	Leu	TAG	0	0	49.8
KU686211.1	9	157582	157653	Val	TAC	0	0	76.6
KU686211.1	10	158118	158202	Ser	TGA	0	0	64.6
KU686211.1	11	158206	158279	Pro	TGG	0	0	72.6
KU686211.1	12	160808	160879	Gly	TCC	0	0	72.7
KU867307.1	1	58581	58507	Ile2	CAT	0	0	55.5
KU867307.1	2	58500	58425	Gln	TTG	0	0	78.3
KU867307.1	3	57785	57710	Arg	TCT	0	0	65
KU873925.1	1	30005	29919	Tyr	GTA	0	0	61.4
KU873925.1	2	29813	29735	fMet	CAT	0	0	61
KU873925.1	3	29728	29653	Asn	GTT	0	0	80.7
KU873925.1	4	29402	29327	Pro	TGG	0	0	73.2
KU873925.1	5	29321	29245	Lys	TTT	0	0	80.3
KU873925.1	6	28091	28016	Thr	TGT	0	0	87.2
KU873925.1	7	27922	27847	Trp	CCA	0	0	74.1
KU873925.1	8	27194	27104	Ser	TGA	0	0	69.3
KU878969.1	1	69992	69916	Met	CAT	0	0	58.8
KU878969.1	2	69910	69836	Arg	TCT	0	0	44.1	pseudo
KU925172.1	1	93727	93799	Gln	TTG	0	0	70.2
KU925172.1	2	93801	93887	Leu	TAA	0	0	71
KU925172.1	3	93893	93966	Gly	TCC	0	0	65.9
KU925172.1	4	93977	94050	Pro	TGG	0	0	64.6
KU925172.1	5	94053	94142	Ser	TGA	0	0	84.7
KU925172.1	6	94148	94223	Thr	TGT	0	0	77.5
KU925172.1	7	94225	94299	Ile2	CAT	0	0	58.7
KU925172.1	8	94309	94395	Tyr	GTA	0	0	53.9
KU925172.1	9	94400	94474	Asn	GTT	0	0	81.8
KU925172.1	10	94479	94554	Arg	TCT	0	0	69
KX078569.1	1	66835	66763	Ile2	CAT	0	0	59
KX078569.1	2	66571	66487	Leu	TAA	0	0	55.4
KX078569.1	3	66479	66403	Arg	TCT	0	0	82.3
KX078569.1	4	65692	65619	Trp	CCA	0	0	67.1
KX078569.1	5	65323	65250	Lys	TTT	0	0	78.3
KX078569.1	6	64536	64462	Asn	GTT	0	0	47.3	pseudo
KX078569.1	7	64456	64380	Pro	TGG	0	0	66.6
KX078569.1	8	64172	64083	Ser	TGA	0	0	78
KX078569.1	9	64021	63946	His	GTG	0	0	62.7
KX078569.1	10	63940	63866	Glu	TTC	0	0	61.4
KX130727.1	1	43409	43485	Ile2	CAT	0	0	59.5
KX130727.1	2	43491	43567	Gln	CTG	0	0	37.6
KX130861.1	1	17429	17357	Gln	TTG	0	0	67.7		Yes
KX130861.1	2	17355	17269	Leu	TAA	0	0	71.1		Yes
KX130861.1	3	17262	17192	Gly	TCC	0	0	59		Yes
KX130861.1	4	17178	17105	Pro	TGG	0	0	65.1		Yes
KX130861.1	5	17102	17016	Ser	TGA	0	0	77.8		Yes
KX130861.1	6	17008	16936	Thr	TGT	0	0	70.7		Yes
KX130861.1	7	16929	16858	Ile2	CAT	0	0	51.8		Yes
KX130861.1	8	16147	16071	Arg	TCT	0	0	74.6		Yes
KX130862.1	1	134790	134718	Gln	TTG	0	0	70.2		Yes
KX130862.1	2	134716	134630	Leu	TAA	0	0	66.7		Yes
KX130862.1	3	134623	134553	Gly	TCC	0	0	59		Yes
KX130862.1	4	134539	134466	Pro	TGG	0	0	65.1		Yes
KX130862.1	5	134463	134377	Ser	TGA	0	0	77.8		Yes
KX130862.1	6	134369	134297	Thr	TGT	0	0	70.7		Yes
KX130862.1	7	134290	134219	Ile2	CAT	0	0	51.8		Yes
KX130862.1	8	133508	133433	Arg	TCT	0	0	65.9		Yes
KX130865.1	1	130607	130681	Ile2	CAT	0	0	53.9
KX130865.1	2	130685	130761	Arg	TCT	0	0	70.6
KX171211.1	1	133637	133562	Ile2	CAT	0	0	73.8
KX171211.1	2	133376	133301	Asn	GTT	0	0	84.4
KX171211.1	3	132905	132824	Tyr	GTA	0	0	71.6
KX171211.1	4	132396	132306	Ser	GCT	0	0	77
KX171211.1	5	132302	132217	Undet	NNN	0	0	46.6
KX245012.1	1	19041	19116	Ile2	CAT	0	0	79.2
KX245012.1	2	19529	19604	Asn	GTT	0	0	81.3
KX245012.1	3	20272	20360	Ser	ACT	0	0	79
KX245012.1	4	20364	20449	Undet	NNN	0	0	46.6
KX258185.1	1	73389	73303	Tyr	GTA	0	0	53.1
KX258185.1	2	72824	72747	Lys	TTT	0	0	72.1
KX258185.1	3	72740	72656	Asn	GTT	0	0	60
KX258185.1	4	72425	72349	Asp	GTC	0	0	73.1
KX258185.1	5	72187	72111	Met	CAT	0	0	56.2
KX258185.1	6	72105	72031	Gln	TTG	0	0	62
KX258185.1	7	71934	71859	His	GTG	0	0	66.7
KX258185.1	8	71761	71677	Ser	TGA	0	0	46.1
KX258185.1	9	71610	71535	Ile	GAT	0	0	72
KX258185.1	10	71528	71454	Trp	CCA	0	0	57.5
KX258185.1	11	71448	71374	Gly	TCC	0	0	56.2
KX258185.1	12	71368	71292	Pro	TGG	0	0	63.8
KX258185.1	13	70024	69948	Met	CAT	0	0	60.6
KX258185.1	14	68772	68686	Leu	TAA	0	0	66
KX258185.1	15	68683	68608	Arg	TCT	0	0	45.7
KX258185.1	16	68064	67989	Thr	TGT	0	0	88.2
KX258185.1	17	67983	67904	Undet	NNN	0	0	30.2
KX431560.1	1	49078	49153	Gly	TCC	0	0	77.4
KX438380.2	1	101837	101913	Ile2	CAT	0	0	68.6
KX438380.2	2	102153	102228	Asn	GTT	0	0	85
KX438380.2	3	103283	103366	Tyr	GTA	0	0	60.8
KX438380.2	4	103443	103531	Ser	GCT	0	0	78.4
KX438380.2	5	103535	103620	Undet	NNN	0	0	46.6
KX443552.1	1	50310	50385	Gly	TCC	0	0	77.4
KX765865.1	1	82217	82292	Ile2	CAT	0	0	79.2
KX765865.1	2	82705	82780	Asn	GTT	0	0	84.4
KX765865.1	3	83537	83620	Tyr	GTA	0	0	60.8
KX765865.1	4	83697	83785	Ser	GCT	0	0	78.4
KX765865.1	5	83789	83874	Undet	NNN	0	0	46.6
KX987999.1	1	127833	127760	Cys	GCA	0	0	56.5
KX987999.1	2	127746	127672	Asn	GTT	0	0	83.5
KX987999.1	3	127185	127095	Ser	GCT	0	0	56.1
KX987999.1	4	127088	127013	Gly	TCC	0	0	58.1
KX987999.1	5	127007	126937	Asp	GTC	0	0	58.9
KX987999.1	6	126807	126734	Glu	TTC	0	0	59.9
KX987999.1	7	126729	126657	Ile	TAT	0	0	37.1
KX987999.1	8	126575	126501	Arg	TCT	0	0	61.6
KX987999.1	9	126495	126404	Ser	TGA	0	0	70.6
KX987999.1	10	126325	126255	Gln	TTG	0	0	56.9
KX987999.1	11	126171	126100	His	GTG	0	0	55.7
KX987999.1	12	126054	125986	Pro	TGG	0	0	55.8
KX987999.1	13	125867	125792	Phe	GAA	0	0	79
KX987999.1	14	125652	125566	Tyr	GTA	0	0	55.6
KX987999.1	15	125564	125488	Ile	GAT	0	0	73.7
KX987999.1	16	125472	125385	Leu	TAA	0	0	59.2
KX987999.1	17	125379	125307	Leu	TAG	0	0	58.9
KX987999.1	18	125250	125167	Trp	CCA	0	0	44.1
KX987999.1	19	125162	125090	Ile2	CAT	0	0	63.2
KY000003.1	1	3339	3413	Met	CAT	0	0	70.5
KY000003.1	2	3826	3901	Asn	GTT	0	0	81.3
KY000003.1	3	4569	4657	Ser	ACT	0	0	79
KY000003.1	4	4661	4746	Undet	NNN	0	0	46.6
KY114934.1	1	80333	80404	Undet	NNN	0	0	23.4
KY114934.1	2	80907	80981	Arg	TCT	0	0	53.4
KY114934.1	3	82599	82687	Ser	GCT	0	0	67.7
KY114934.1	4	82694	82771	Met	CAT	0	0	43.2
KY114934.1	5	82986	83062	Leu	TAA	0	0	65.3
KY114934.1	6	83944	84031	Tyr	GTA	0	0	53.9
KY114934.1	7	84039	84113	Glu	TTC	0	0	62.5
KY114934.1	8	84200	84274	Phe	GAA	0	0	43.7
KY114934.1	9	84907	84982	Cys	GCA	0	0	55.6
KY114934.1	10	85135	85217	Asn	GTT	0	0	68.4
KY114934.1	11	85515	85591	Asp	GTC	0	0	61
KY114934.1	12	85769	85844	Lys	CTT	0	0	65.3
KY114934.1	13	86459	86536	Pro	TGG	0	0	60.8
KY114934.1	14	86543	86620	fMet	CAT	0	0	53.3
KY114934.1	15	86810	86888	Lys	TTT	0	0	67.9
KY114934.1	16	87268	87342	Ala	TGC	0	0	68.5
KY114934.1	17	87348	87424	Leu	TAG	0	0	56.3
KY114934.1	18	87537	87627	Ser	GGA	0	0	38.6
KY114934.1	19	87634	87723	Ser	TGA	0	0	42.1
KY114934.1	20	88288	88364	His	GTG	0	0	52.4
KY114934.1	21	88826	88898	Gln	CTG	0	0	57.1
KY114934.1	22	88908	88983	Gln	TTG	0	0	54.5
KY114934.1	23	88992	89067	Gly	TCC	0	0	33
KY114934.1	24	89444	89530	Thr	TGT	0	0	72.3
KY114934.1	25	90086	90162	Ile	GAT	0	0	57.4
KY114934.1	26	90259	90334	Met	CAT	0	0	51.9
KY290975.3	1	66923	66995	Gln	TTG	0	0	70.2
KY290975.3	2	66997	67083	Leu	TAA	0	0	76.8
KY290975.3	3	67089	67162	Gly	TCC	0	0	65.9
KY290975.3	4	67173	67246	Pro	TGG	0	0	68.5
KY290975.3	5	67249	67338	Ser	TGA	0	0	84.7
KY290975.3	6	67344	67419	Thr	TGT	0	0	77.5
KY290975.3	7	67421	67495	Ile2	CAT	0	0	58.7
KY290975.3	8	67505	67591	Tyr	GTA	0	0	54.9
KY290975.3	9	67596	67670	Asn	GTT	0	0	81.8
KY290975.3	10	67785	67860	His	GTG	0	0	68.6
KY290975.3	11	67865	67940	Arg	TCT	0	0	66.6
KY554768.1	1	47987	48058	Pro	TGG	0	0	47.2
KY554768.1	2	49123	49196	Trp	CCA	0	0	66.6
KY554768.1	3	49372	49443	Trp	CCA	0	0	54.2
KY554769.1	1	47984	48055	Pro	TGG	0	0	47.2
KY554769.1	2	49120	49193	Trp	CCA	0	0	66.6
KY554769.1	3	49369	49440	Trp	CCA	0	0	54.2
KY554770.1	1	48361	48432	Pro	TGG	0	0	47.2
KY554770.1	2	49497	49570	Trp	CCA	0	0	66.6
KY554770.1	3	49746	49817	Trp	CCA	0	0	54.2
KY554771.1	1	29760	29832	Met	CAT	0	0	47.6
KY554771.1	2	31584	31657	Arg	TCT	0	0	56.3
KY554771.1	3	32276	32363	Undet	NNN	0	0	31.6
KY554771.1	4	32560	32631	Pro	TGG	0	0	50.7
KY554772.1	1	47715	47787	Met	CAT	0	0	47.6
KY554772.1	2	49539	49612	Arg	TCT	0	0	56.3
KY554772.1	3	50231	50318	Undet	NNN	0	0	31.6
KY554772.1	4	50515	50586	Pro	TGG	0	0	50.7
KY554773.1	1	47757	47828	Pro	TGG	0	0	47.2
KY554773.1	2	48893	48966	Trp	CCA	0	0	66.6
KY554773.1	3	49142	49213	Trp	CCA	0	0	54.2
KY554774.1	1	47758	47829	Pro	TGG	0	0	47.2
KY554774.1	2	48894	48967	Trp	CCA	0	0	66.6
KY554774.1	3	49143	49214	Trp	CCA	0	0	54.2
KY554775.1	1	47760	47831	Pro	TGG	0	0	47.2
KY554775.1	2	48896	48969	Trp	CCA	0	0	66.6
KY554775.1	3	49145	49216	Trp	CCA	0	0	54.2
KY554776.1	1	47741	47812	Pro	TGG	0	0	47.2
KY554776.1	2	48877	48950	Trp	CCA	0	0	66.6
KY554776.1	3	49126	49197	Trp	CCA	0	0	54.2
KY593455.1	1	77638	77562	Ile2	CAT	0	0	68.5
KY593455.1	2	77325	77249	Arg	TCT	0	0	73.5
KY593455.1	3	75966	75892	Trp	CCA	0	0	53.3
KY593455.1	4	75641	75566	Gly	TCC	0	0	54.5
KY630163.1	1	99168	99093	Ile2	CAT	0	0	79.2
KY630163.1	2	98680	98605	Asn	GTT	0	0	80
KY630163.1	3	97847	97764	Tyr	GTA	0	0	60.8
KY630163.1	4	97687	97599	Ser	GCT	0	0	78.4
KY630163.1	5	97595	97510	Undet	NNN	0	0	48
KY787213.1	1	45265	45190	Ile2	CAT	0	0	79.2
KY787213.1	2	44777	44702	Asn	GTT	0	0	80
KY787213.1	3	43875	43787	Ser	GCT	0	0	78.4
KY787213.1	4	43783	43698	Undet	NNN	0	0	46.6
KY794641.1	1	138686	138613	Asp	GTC	0	0	65.7
KY794641.1	2	138606	138534	Phe	GAA	0	0	60.9
KY794641.1	3	117614	117543	Ile2	CAT	0	0	63.1
KY794641.1	4	117029	116958	Undet	NNN	0	0	36
KY914485.1	1	80821	80746	Arg	CCT	0	0	55.3		Yes
KY914485.1	2	80744	80669	Arg	TCT	0	0	46.8	pseudo	Yes
KY914485.1	3	79977	79900	Ile2	CAT	0	0	58.3		Yes
KY914485.1	4	79898	79814	Leu	TAG	0	0	72.9		Yes
KY914485.1	5	79719	79644	Thr	TGT	0	0	79		Yes
KY914485.1	6	79453	79301	Undet	NNN	0	0	28.7		Yes
KY914485.1	7	79091	79015	Pro	TGG	0	0	80.8		Yes
KY914485.1	8	78891	78816	Gly	TCC	0	0	78.7
KY914485.1	9	78809	78735	Asn	GTT	0	0	79.7
KY914485.1	10	78728	78643	Tyr	GTA	0	0	59.4
KY914485.1	11	78199	78111	Ser	TGA	0	0	70.3
KY942056.1	1	131324	131400	Ile2	CAT	0	0	58.6
KY942057.1	1	129075	129151	Ile2	CAT	0	0	58.6
KY979109.1	1	6863	6936	Met	CAT	0	0	68.8
KY979109.1	2	6941	7015	Asn	GTT	0	0	78.6
KY979109.1	3	7020	7095	Arg	TCT	0	0	63.6
LC348379.1	1	70761	70689	Gln	TTG	0	0	70.2		Yes
LC348379.1	2	70687	70601	Leu	TAA	0	0	66.7		Yes
LC348379.1	3	70594	70524	Gly	TCC	0	0	59		Yes
LC348379.1	4	70510	70437	Pro	TGG	0	0	70.8		Yes
LC348379.1	5	70434	70348	Ser	TGA	0	0	77.8		Yes
LC348379.1	6	70340	70268	Thr	TGT	0	0	72.9		Yes
LC348379.1	7	70261	70190	Ile2	CAT	0	0	51.8		Yes
LC348379.1	8	69479	69403	Arg	TCT	0	0	70.6		Yes
LC371242.1	1	77284	77196	Tyr	GTA	0	0	54.5
LC371242.1	2	77187	77113	Glu	TTC	0	0	56
LC371242.1	3	77106	77031	Asp	GTC	0	0	63.8
LC371242.1	4	76552	76476	Lys	TTT	0	0	82.8
LC371242.1	5	76325	76249	Asn	GTT	0	0	82.6
LC371242.1	6	76121	76046	Met	CAT	0	0	54.6
LC371242.1	7	76043	75968	Gln	TTG	0	0	62.2
LC371242.1	8	75867	75792	His	GTG	0	0	62.2
LC371242.1	9	75787	75694	Ser	TGA	0	0	63
LC371242.1	10	75421	75345	Pro	TGG	0	0	63.5
LC371242.1	11	75338	75263	Ile	GAT	0	0	79.3
LC371242.1	12	75177	75103	Phe	GAA	0	0	27.7
LC371242.1	13	74951	74878	Trp	CCA	0	0	45.6
LC371242.1	14	74876	74802	Gly	TCC	0	0	62.8
LC371242.1	15	74401	74325	Ile2	CAT	0	0	31.8
LC371242.1	16	72624	72538	Cys	GCA	0	0	76
LC371242.1	17	72364	72289	Arg	TCT	0	0	64.5
LC371242.1	18	72284	72200	Leu	TAA	0	0	68.8
LC371242.1	19	72195	72120	Thr	TGT	0	0	82
LC465543.1	1	91010	90938	Gln	TTG	0	0	67.7		Yes
LC465543.1	2	90936	90850	Leu	TAA	0	0	71		Yes
LC465543.1	3	90844	90771	Gly	TCC	0	0	65.9		Yes
LC465543.1	4	90760	90687	Pro	TGG	0	0	68.5		Yes
LC465543.1	5	90684	90598	Ser	TGA	0	0	77.8		Yes
LC465543.1	6	90590	90515	Thr	TGT	0	0	77.5		Yes
LC465543.1	7	90513	90442	Ile2	CAT	0	0	51.8		Yes
LC465543.1	8	89731	89655	Arg	TCT	0	0	68.2		Yes
LC492751.1	1	133296	133210	Ser	GCT	0	0	49.4
LC492752.1	1	133654	133567	Ser	GCT	0	0	57.5
LC620505.1	1	113472	113400	Gln	TTG	0	0	71.3		Yes
LC620505.1	2	113398	113312	Leu	TAA	0	0	71		Yes
LC620505.1	3	113306	113233	Gly	TCC	0	0	65.9		Yes
LC620505.1	4	112571	112482	Ser	TGA	0	0	86.6		Yes
LC620505.1	5	112476	112401	Thr	TGT	0	0	82		Yes
LC620505.1	6	112399	112325	Ile2	CAT	0	0	58.7		Yes
LC620505.1	7	112312	112226	Tyr	GTA	0	0	51.2		Yes
LC620505.1	8	112221	112147	Asn	GTT	0	0	81.8		Yes
LC620505.1	9	112142	112067	Arg	TCT	0	0	68.4		Yes
LC648442.1	1	88279	88352	Asp	GTC	0	0	62.8
LC648442.1	2	108995	109066	His	ATG	0	0	35.4
LC768463.1	1	87781	87705	Ile2	CAT	0	0	59.5
LC768463.1	2	87699	87623	Gln	CTG	0	0	37.6
LC768464.1	1	167486	167410	Ile2	CAT	0	0	59.5
LC768464.1	2	167404	167328	Gln	CTG	0	0	37.6
LC768465.1	1	51369	51293	Ile2	CAT	0	0	59.5
LC768465.1	2	51287	51211	Gln	CTG	0	0	37.6
LC768466.1	1	52673	52597	Ile2	CAT	0	0	59.5
LC768466.1	2	52591	52515	Gln	CTG	0	0	37.6
LC768469.1	1	33132	33208	Ile2	CAT	0	0	59.5
LC768469.1	2	33214	33290	Gln	CTG	0	0	37.6
LC768472.1	1	23571	23495	Ile2	CAT	0	0	59.5
LC768472.1	2	23489	23413	Gln	CTG	0	0	37.6
LC768473.1	1	21468	21544	Ile2	CAT	0	0	59.5
LC768473.1	2	21550	21626	Gln	CTG	0	0	37.6
LC768474.1	1	127655	127579	Ile2	CAT	0	0	59.5
LC768474.1	2	127573	127497	Gln	CTG	0	0	37.6
LC768475.1	1	52783	52707	Ile2	CAT	0	0	59.5
LC768475.1	2	52701	52625	Gln	CTG	0	0	37.6
LC768479.1	1	123272	123348	Ile2	CAT	0	0	59.5
LC768479.1	2	123354	123430	Gln	CTG	0	0	37.6
LC768480.1	1	123977	124053	Ile2	CAT	0	0	59.5
LC768480.1	2	124059	124135	Gln	CTG	0	0	37.6
LC768481.1	1	123261	123337	Ile2	CAT	0	0	59.5
LC768481.1	2	123343	123419	Gln	CTG	0	0	37.6
LC768482.1	1	88201	88277	Ile2	CAT	0	0	59.5
LC768482.1	2	88283	88359	Gln	CTG	0	0	37.6
LC768483.1	1	79776	79700	Ile2	CAT	0	0	59.5
LC768483.1	2	79694	79618	Gln	CTG	0	0	37.6
LC768496.1	1	88225	88301	Ile2	CAT	0	0	59.5
LC768496.1	2	88307	88383	Gln	CTG	0	0	37.6
LN881726.1	1	140990	140918	Gln	TTG	0	0	70.2
LN881726.1	2	140916	140830	Leu	TAA	0	0	71
LN881726.1	3	140824	140751	Gly	TCC	0	0	65.9
LN881726.1	4	140740	140667	Pro	TGG	0	0	64.6
LN881726.1	5	140664	140575	Ser	TGA	0	0	84.7
LN881726.1	6	140568	140493	Thr	TGT	0	0	70.1
LN881726.1	7	140491	140417	Ile2	CAT	0	0	58.7
LN881726.1	8	140404	140318	Tyr	GTA	0	0	51.2
LN881726.1	9	140313	140239	Asn	GTT	0	0	83.2
LN881726.1	10	140124	140049	His	GTG	0	0	68.6
LN881726.1	11	140044	139969	Arg	TCT	0	0	66.6
LN881729.1	1	55503	55431	Gln	TTG	0	0	70.2
LN881729.1	2	55429	55343	Leu	TAA	0	0	71
LN881729.1	3	55337	55264	Gly	TCC	0	0	65.9
LN881729.1	4	55253	55180	Pro	TGG	0	0	64.6
LN881729.1	5	55177	55088	Ser	TGA	0	0	84.7
LN881729.1	6	55081	55006	Thr	TGT	0	0	70.1
LN881729.1	7	55004	54930	Ile2	CAT	0	0	58.7
LN881729.1	8	54917	54831	Tyr	GTA	0	0	51.2
LN881729.1	9	54826	54752	Asn	GTT	0	0	83.2
LN881729.1	10	54637	54562	His	GTG	0	0	68.6
LN881729.1	11	54557	54482	Arg	TCT	0	0	66.6
LN881732.1	1	92843	92915	Gln	TTG	0	0	70.2		Yes
LN881732.1	2	92917	93003	Leu	TAA	0	0	71		Yes
LN881732.1	3	93009	93082	Gly	TCC	0	0	65.9		Yes
LN881732.1	4	93744	93833	Ser	TGA	0	0	84.7		Yes
LN881732.1	5	93840	93915	Thr	TGT	0	0	79.7		Yes
LN881732.1	6	93917	93991	Ile2	CAT	0	0	58.7		Yes
LN881732.1	7	94004	94090	Tyr	GTA	0	0	51.2		Yes
LN881732.1	8	94095	94169	Asn	GTT	0	0	81.8		Yes
LN881732.1	9	94174	94249	Arg	TCT	0	0	68.3		Yes
LN881734.1	1	59049	58977	Gln	TTG	0	0	70.2
LN881734.1	2	58975	58889	Leu	TAA	0	0	71
LN881734.1	3	58883	58810	Gly	TCC	0	0	65.9
LN881734.1	4	58799	58726	Pro	TGG	0	0	64.6
LN881734.1	5	58723	58634	Ser	TGA	0	0	84.7
LN881734.1	6	58627	58552	Thr	TGT	0	0	70.1
LN881734.1	7	58550	58476	Ile2	CAT	0	0	58.7
LN881734.1	8	58463	58377	Tyr	GTA	0	0	51.2
LN881734.1	9	58372	58298	Asn	GTT	0	0	83.2
LN881734.1	10	58183	58108	His	GTG	0	0	68.6
LN881734.1	11	58103	58028	Arg	TCT	0	0	66.6
LN881737.1	1	80871	80799	Gln	TTG	0	0	70.2
LN881737.1	2	80797	80711	Leu	TAA	0	0	71
LN881737.1	3	80705	80632	Gly	TCC	0	0	65.9
LN881737.1	4	80621	80548	Pro	TGG	0	0	64.6
LN881737.1	5	80545	80456	Ser	TGA	0	0	84.7
LN881737.1	6	80449	80374	Thr	TGT	0	0	70.1
LN881737.1	7	80372	80298	Ile2	CAT	0	0	58.7
LN881737.1	8	80285	80199	Tyr	GTA	0	0	51.2
LN881737.1	9	80194	80120	Asn	GTT	0	0	83.2
LN881737.1	10	80005	79930	His	GTG	0	0	68.6
LN881737.1	11	79925	79850	Arg	TCT	0	0	66.6
LR215722.1	1	70626	70554	Gln	TTG	0	0	67.7		Yes
LR215722.1	2	70552	70466	Leu	TAA	0	0	66.7		Yes
LR215722.1	3	70459	70389	Gly	TCC	0	0	59		Yes
LR215722.1	4	70375	70302	Pro	TGG	0	0	68.5		Yes
LR215722.1	5	70299	70213	Ser	TGA	0	0	77.8		Yes
LR215722.1	6	70205	70133	Thr	TGT	0	0	70.7		Yes
LR215722.1	7	70126	70055	Ile2	CAT	0	0	51.8		Yes
LR215722.1	8	69344	69268	Arg	TCT	0	0	71.2		Yes
LR215723.1	1	71699	71627	Gln	TTG	0	0	70.2		Yes
LR215723.1	2	71625	71539	Leu	TAA	0	0	72.5		Yes
LR215723.1	3	71532	71462	Gly	TCC	0	0	59		Yes
LR215723.1	4	71448	71375	Pro	TGG	0	0	70.8		Yes
LR215723.1	5	71372	71286	Ser	TGA	0	0	77.8		Yes
LR215723.1	6	71278	71206	Thr	TGT	0	0	70.7		Yes
LR215723.1	7	71199	71128	Ile2	CAT	0	0	51.8		Yes
LR215723.1	8	70417	70341	Arg	TCT	0	0	68.2		Yes
LR215724.1	1	70731	70659	Gln	TTG	0	0	70.2
LR215724.1	2	70657	70571	Leu	TAA	0	0	76.8
LR215724.1	3	70565	70492	Gly	TCC	0	0	65.9
LR215724.1	4	70481	70408	Pro	TGG	0	0	68.5
LR215724.1	5	70405	70316	Ser	TGA	0	0	84.7
LR215724.1	6	70310	70235	Thr	TGT	0	0	77.5
LR215724.1	7	70233	70159	Ile2	CAT	0	0	58.7
LR215724.1	8	70149	70063	Tyr	GTA	0	0	54.9
LR215724.1	9	70058	69984	Asn	GTT	0	0	81.8
LR215724.1	10	69869	69794	His	GTG	0	0	68.6
LR215724.1	11	69789	69714	Arg	TCT	0	0	66.6
LR597660.1	1	67937	67851	Leu	TAA	0	0	66.7		Yes
LR597660.1	2	67844	67774	Gly	TCC	0	0	59		Yes
LR597660.1	3	67760	67687	Pro	TGG	0	0	68.5		Yes
LR597660.1	4	67684	67598	Ser	TGA	0	0	77.8		Yes
LR597660.1	5	67590	67518	Thr	TGT	0	0	75.2		Yes
LR597660.1	6	67511	67440	Ile2	CAT	0	0	51.8		Yes
LR597660.1	7	66729	66653	Arg	TCT	0	0	71.2		Yes
LR746311.1	1	588	677	Ser	TGA	0	0	84.7		Yes
LR746311.1	2	683	758	Thr	TGT	0	0	77.5		Yes
LR746311.1	3	760	834	Ile2	CAT	0	0	58.7		Yes
LR746311.1	4	844	930	Tyr	GTA	0	0	53.9		Yes
LR746311.1	5	935	1009	Asn	GTT	0	0	81.8		Yes
LR746311.1	6	1014	1089	Arg	TCT	0	0	69		Yes
LR746311.1	7	168675	168747	Gln	TTG	0	0	67.7
LR746311.1	8	168749	168835	Leu	TAA	0	0	76.8
LR746311.1	9	168841	168914	Gly	TCC	0	0	65.9
LR811967.1	1	141511	141435	Ile2	CAT	0	0	68.5
LR811967.1	2	140953	140878	Asn	GTT	0	0	84.4
LR811967.1	3	140263	140182	Tyr	GTA	0	0	69.7
LR811967.1	4	140106	140018	Ser	GCT	0	0	78.4
LR811967.1	5	140014	139929	Undet	NNN	0	0	46.6
LR811968.1	1	61899	61826	Met	CAT	0	0	61.7
LR811968.1	2	61514	61439	Asn	GTT	0	0	84.4
LR811968.1	3	60912	60824	Ser	GCT	0	0	78.4
LR811968.1	4	60820	60735	Undet	NNN	0	0	46.6
LR877332.1	1	69716	69644	Gln	TTG	0	0	70.2
LR877332.1	2	69642	69556	Leu	TAA	0	0	76.8
LR877332.1	3	69550	69477	Gly	TCC	0	0	65.9
LR877332.1	4	69466	69393	Pro	TGG	0	0	68.5
LR877332.1	5	69390	69301	Ser	TGA	0	0	84.7
LR877332.1	6	69295	69220	Thr	TGT	0	0	77.5
LR877332.1	7	69218	69144	Ile2	CAT	0	0	58.7
LR877332.1	8	69134	69048	Tyr	GTA	0	0	51.2
LR877332.1	9	69043	68969	Asn	GTT	0	0	81.8
LR877332.1	10	68964	68889	Arg	TCT	0	0	68.3
LR881141.1	1	136819	136743	Ile2	CAT	0	0	59.5
LR881141.1	2	136737	136661	Gln	CTG	0	0	37.6
LR881147.1	1	85701	85777	Ile2	CAT	0	0	59.5
LR881147.1	2	85783	85859	Gln	CTG	0	0	37.6
LR990704.1	1	2914	2842	Gln	TTG	0	0	70.2		Yes
LR990704.1	2	2840	2754	Leu	TAA	0	0	71		Yes
LR990704.1	3	2748	2675	Gly	TCC	0	0	64.5		Yes
LR990704.1	4	2013	1924	Ser	TGA	0	0	84.7		Yes
LR990704.1	5	1917	1842	Thr	TGT	0	0	79.7		Yes
LR990704.1	6	1840	1766	Ile2	CAT	0	0	58.7		Yes
LR990704.1	7	1756	1670	Tyr	GTA	0	0	51.2		Yes
LR990704.1	8	1665	1591	Asn	GTT	0	0	81.8		Yes
LR990704.1	9	1476	1401	His	GTG	0	0	68.6		Yes
LR990704.1	10	1396	1321	Arg	TCT	0	0	66.6		Yes
MF001354.1	1	14755	14683	Gln	TTG	0	0	70.2		Yes
MF001354.1	2	14681	14595	Leu	TAA	0	0	72.5		Yes
MF001354.1	3	14588	14518	Gly	TCC	0	0	57.6		Yes
MF001354.1	4	14504	14431	Pro	TGG	0	0	68.5		Yes
MF001354.1	5	14428	14342	Ser	TGA	0	0	77.8		Yes
MF001354.1	6	14339	14267	Thr	TGT	0	0	72.9		Yes
MF001354.1	7	14260	14189	Ile2	CAT	0	0	51.8		Yes
MF001354.1	8	13478	13402	Arg	TCT	0	0	72.2		Yes
MF001355.1	1	49725	49650	Asn	GTT	0	0	65.8
MF001355.1	2	49289	49214	Lys	TTT	0	0	77.3
MF001355.1	3	48865	48789	Arg	TCT	0	0	72.2
MF001355.1	4	48781	48697	Tyr	GTA	0	0	64.9
MF001355.1	5	48691	48615	Ile2	CAT	0	0	52.4
MF001355.1	6	48412	48336	Pro	TGG	0	0	53.1
MF001355.1	7	47942	47868	Gly	TCC	0	0	55.7
MF001355.1	8	47669	47594	Asp	GTC	0	0	56.5
MF001355.1	9	47225	47137	Ser	TGA	0	0	62.6
MF001355.1	10	47127	47053	Glu	TTC	0	0	65.6
MF001358.1	1	42343	42414	Glu	TTC	0	0	45.6
MF001358.1	2	43537	43611	Pro	TGG	0	0	56
MF001358.1	3	43671	43741	Asn	GTT	0	0	57
MF001358.1	4	43905	43988	Tyr	GTA	0	0	55.7
MF001358.1	5	43993	44064	Glu	TTC	0	0	62.8
MF001358.1	6	44290	44377	Leu	TAA	0	0	49.9
MF001358.1	7	44564	44637	Pro	TGG	0	0	69
MF001358.1	8	44781	44852	Thr	TGT	0	0	44.3
MF001358.1	9	44949	45021	Arg	ACG	0	0	52.6
MF001358.1	10	48508	48579	Arg	TCT	0	0	47.3	pseudo
MF001358.1	11	48585	48660	Ile	TAT	0	0	55.1
MF001358.1	12	50452	50525	Phe	GAA	0	0	64.3
MF001358.1	13	50644	50717	Cys	GCA	0	0	52.9
MF001358.1	14	51400	51489	Ser	GCT	0	0	74
MF001359.1	1	70554	70482	Gln	TTG	0	0	67.7
MF001359.1	2	70480	70394	Leu	TAA	0	0	74.4
MF001359.1	3	70388	70315	Gly	TCC	0	0	64.5
MF001359.1	4	70304	70231	Pro	TGG	0	0	49.5
MF001359.1	5	70228	70139	Ser	TGA	0	0	84.7
MF001359.1	6	70133	70058	Thr	TGT	0	0	82
MF001359.1	7	70056	69982	Ile2	CAT	0	0	58.7
MF001359.1	8	69974	69888	Tyr	GTA	0	0	50.2
MF001359.1	9	69883	69809	Asn	GTT	0	0	81.8
MF001359.1	10	69694	69619	His	GTG	0	0	68.6
MF001359.1	11	69614	69539	Arg	TCT	0	0	65.9
MF001360.1	1	81662	81590	Gln	TTG	0	0	70.2
MF001360.1	2	81588	81502	Leu	TAA	0	0	71
MF001360.1	3	81496	81423	Gly	TCC	0	0	64.5
MF001360.1	4	81412	81339	Pro	TGG	0	0	67.2
MF001360.1	5	81336	81247	Ser	TGA	0	0	84.7
MF001360.1	6	81241	81166	Thr	TGT	0	0	77.5
MF001360.1	7	81164	81090	Ile2	CAT	0	0	58.7
MF001360.1	8	81080	80994	Tyr	GTA	0	0	53.9
MF001360.1	9	80989	80915	Asn	GTT	0	0	78.1
MF001360.1	10	80910	80835	Arg	TCT	0	0	68.3
MF001361.1	1	75003	74932	Glu	TTC	0	0	45.6
MF001361.1	2	73809	73735	Pro	TGG	0	0	56
MF001361.1	3	73675	73605	Asn	GTT	0	0	57
MF001361.1	4	73441	73358	Tyr	GTA	0	0	55.7
MF001361.1	5	73353	73282	Glu	TTC	0	0	62.8
MF001361.1	6	73056	72969	Leu	TAA	0	0	49.9
MF001361.1	7	72782	72709	Pro	TGG	0	0	69
MF001361.1	8	72565	72494	Thr	TGT	0	0	44.3
MF001361.1	9	72397	72325	Arg	ACG	0	0	52.6
MF001361.1	10	68838	68767	Arg	TCT	0	0	47.3	pseudo
MF001361.1	11	68761	68686	Ile	TAT	0	0	55.1
MF001361.1	12	66894	66821	Phe	GAA	0	0	64.3
MF001361.1	13	66702	66629	Cys	GCA	0	0	52.9
MF001361.1	14	65946	65857	Ser	GCT	0	0	74
MF001362.1	1	131200	131275	Ile2	CAT	0	0	76.2
MF001362.1	2	131878	131953	Asn	GTT	0	0	84.4
MF001362.1	3	132567	132650	Tyr	GTA	0	0	60.8
MF036690.1	1	74820	74732	Tyr	GTA	0	0	47.8
MF036690.1	2	74725	74650	Asp	GTC	0	0	68
MF036690.1	3	74645	74571	Glu	TTC	0	0	56.8
MF036690.1	4	74565	74489	Lys	TTT	0	0	82.8
MF036690.1	5	74481	74398	Asn	GTT	0	0	75
MF036690.1	6	74272	74196	Met	CAT	0	0	59.5
MF036690.1	7	73755	73680	Gln	TTG	0	0	64.6
MF036690.1	8	73583	73508	His	GTG	0	0	54.3
MF036690.1	9	73503	73410	Ser	TGA	0	0	59.7
MF036690.1	10	73137	73060	Pro	TGG	0	0	64.2
MF036690.1	11	73055	72980	Ile	GAT	0	0	78.5
MF036690.1	12	72892	72818	Phe	GAA	0	0	29.6
MF036690.1	13	72811	72738	Trp	CCA	0	0	49.2
MF036690.1	14	72736	72662	Gly	TCC	0	0	60.7
MF036690.1	15	72275	72200	Met	CAT	0	0	71.4
MF036690.1	16	71115	71039	Arg	TCT	0	0	79.9
MF036690.1	17	71033	70949	Leu	TAA	0	0	66.9
MF036691.1	1	74820	74732	Tyr	GTA	0	0	47.8
MF036691.1	2	74725	74650	Asp	GTC	0	0	68
MF036691.1	3	74645	74571	Glu	TTC	0	0	56.8
MF036691.1	4	74565	74489	Lys	TTT	0	0	82.8
MF036691.1	5	74481	74398	Asn	GTT	0	0	75
MF036691.1	6	74272	74196	Met	CAT	0	0	59.5
MF036691.1	7	73755	73680	Gln	TTG	0	0	64.6
MF036691.1	8	73583	73508	His	GTG	0	0	54.3
MF036691.1	9	73503	73410	Ser	TGA	0	0	59.7
MF036691.1	10	73137	73060	Pro	TGG	0	0	64.2
MF036691.1	11	73055	72980	Ile	GAT	0	0	78.5
MF036691.1	12	72892	72818	Phe	GAA	0	0	29.6
MF036691.1	13	72811	72738	Trp	CCA	0	0	49.2
MF036691.1	14	72736	72662	Gly	TCC	0	0	60.7
MF036691.1	15	72275	72200	Met	CAT	0	0	71.4
MF036691.1	16	71115	71039	Arg	TCT	0	0	79.9
MF036691.1	17	71033	70949	Leu	TAA	0	0	66.9
MF036692.1	1	75107	75019	Tyr	GTA	0	0	51.5
MF036692.1	2	75012	74936	Asp	GTC	0	0	59.8
MF036692.1	3	74931	74857	Glu	TTC	0	0	56
MF036692.1	4	74851	74775	Lys	TTT	0	0	82.8
MF036692.1	5	74767	74684	Asn	GTT	0	0	75
MF036692.1	6	74558	74482	Met	CAT	0	0	59.5
MF036692.1	7	74042	73967	Gln	TTG	0	0	64.6
MF036692.1	8	73870	73795	His	GTG	0	0	59.3
[truncated: 5,865 more rows]

## Sheet: Supplementary Data 4
	Supplementary Data 4 | Homologs of the T6 phage Gp49.2 identified by HMM-based search across viral proteomes
target name	target length	query HMM name	query length	E-value	bit score	alignment bias	domain #	of total #	conditional Evalue	independent Evalue	domain bit score	domain alignment bias	query from	query to	target from	target to	envelope from	envelope to	accuracy	description of target
WBF80156.1	129	aligned_Gp49.2_sequences	126	2.1e-61	212.8	0.7	1	1	1.2e-64	2.5e-61	212.5	0.7	1	115	1	129	1	129	0.99	|hypotheticalproteinF26_0087 [Escherichia phage vB_Eco_F26]
APC45000.1	129	aligned_Gp49.2_sequences	126	2.8e-61	212.4	0.8	1	1	1.5e-64	3.3e-61	212.2	0.8	1	115	1	129	1	129	0.99	|hypotheticalproteinSH7_0078 [Shigella phage SH7]
CAH1615934.1	129	aligned_Gp49.2_sequences	126	3.2e-61	212.2	0.8	1	1	1.7e-64	3.7e-61	212	0.8	1	115	1	129	1	129	0.99	|hypotheticalproteinUGKSECP1_00120 [Escherichia phage UGKSEcP1]
CAH1615377.1	129	aligned_Gp49.2_sequences	126	3.3e-61	212.2	0.9	1	1	1.8e-64	3.9e-61	211.9	0.9	1	115	1	129	1	129	0.99	|hypotheticalproteinUGKSECP2_00090 [Escherichia phage UGKSEcP2]
WEU67856.1	129	aligned_Gp49.2_sequences	126	3.3e-61	212.2	0.9	1	1	1.8e-64	3.9e-61	211.9	0.9	1	115	1	129	1	129	0.99	|hypotheticalproteinPLBFAGBN_00105 [Escherichia phage Killian]
QBO60822.1	75	aligned_Gp49.2_sequences	126	2.3e-50	177.1	0.5	1	1	1.1e-53	2.5e-50	177	0.5	52	126	1	75	1	75	0.99	|hypotheticalproteinG2133_00083 [Escherichia phage vB_EcoM_G2133]
AFH20042.1	75	aligned_Gp49.2_sequences	126	3.7e-50	176.4	0.5	1	1	1.9e-53	4.1e-50	176.3	0.5	52	126	1	75	1	75	0.99	|hypotheticalproteinACG-C40_0081 [Escherichia phage vB_EcoM_ACG-C40]
CAL1327327.1	69	aligned_Gp49.2_sequences	126	1.4e-47	168.1	2.1	1	1	7e-51	1.5e-47	168	2.1	47	115	1	69	1	69	0.99	|HypotheticalproteinTRBEL_088 [Escherichia phage vB_Eco_EL]
QBO64955.1	69	aligned_Gp49.2_sequences	126	1.4e-47	168.1	2.5	1	1	7.1e-51	1.6e-47	168	2.5	47	115	1	69	1	69	0.99	|hypotheticalproteinG50_00081 [Escherichia phage vB_EcoM_G50]
UIU27759.1	69	aligned_Gp49.2_sequences	126	1.4e-47	168.1	2.5	1	1	7.1e-51	1.6e-47	168	2.5	47	115	1	69	1	69	0.99	|hypotheticalproteinSA21RB_084 [Escherichia phage vB_EcoM_SA21RB]
URY15676.1	69	aligned_Gp49.2_sequences	126	1.4e-47	168.1	2.5	1	1	7.1e-51	1.6e-47	168	2.5	47	115	1	69	1	69	0.99	|hypotheticalprotein[Shigella phage ESh33]
WAX13366.1	69	aligned_Gp49.2_sequences	126	1.4e-47	168.1	2.5	1	1	7.1e-51	1.6e-47	168	2.5	47	115	1	69	1	69	0.99	|hypotheticalproteinECO07P3_00089 [Escherichia phage ECO07P3]
WFG77703.1	69	aligned_Gp49.2_sequences	126	1.4e-47	168.1	2.5	1	1	7.1e-51	1.6e-47	168	2.5	47	115	1	69	1	69	0.99	|antitoxin [Escherichia phage vB_VIPECOOM01]
WFG77972.1	69	aligned_Gp49.2_sequences	126	1.4e-47	168.1	2.5	1	1	7.1e-51	1.6e-47	168	2.5	47	115	1	69	1	69	0.99	|antitoxin [Escherichia phage vB_VIPECOOM02]
WFG78241.1	69	aligned_Gp49.2_sequences	126	1.4e-47	168.1	2.5	1	1	7.1e-51	1.6e-47	168	2.5	47	115	1	69	1	69	0.99	|antitoxin [Escherichia phage vB_VIPECOOM03]
UIU28029.1	69	aligned_Gp49.2_sequences	126	1.8e-47	167.7	1.1	1	1	9.1e-51	2e-47	167.6	1.1	47	115	1	69	1	69	0.98	|hypotheticalproteinSA20RB_083 [Escherichia phage vB_EcoM_SA20RB]
URY13230.1	69	aligned_Gp49.2_sequences	126	2.9e-47	167.1	2.3	1	1	1.5e-50	3.2e-47	167	2.3	47	115	1	69	1	69	0.99	|hypotheticalprotein[Shigella phage ESh25]
CAL1640994.1	69	aligned_Gp49.2_sequences	126	3.2e-47	166.9	2.4	1	1	1.6e-50	3.5e-47	166.8	2.4	47	115	1	69	1	69	0.99	|hypotheticalproteinBGPTRB_011 [Escherichia phage vB_Eco_BGP]
CUL01795.1	69	aligned_Gp49.2_sequences	126	3.2e-47	166.9	2.4	1	1	1.6e-50	3.5e-47	166.8	2.4	47	115	1	69	1	69	0.99	|hypotheticalproteinACG-C40_0081 [Enterobacteria phage vB_EcoM_ACG-C40] [Escherichia phage slur03]
CUL02713.1	69	aligned_Gp49.2_sequences	126	3.2e-47	166.9	2.4	1	1	1.6e-50	3.5e-47	166.8	2.4	47	115	1	69	1	69	0.99	|hypotheticalprotein[Escherichia phage slur08]
CUL03509.1	69	aligned_Gp49.2_sequences	126	3.2e-47	166.9	2.4	1	1	1.6e-50	3.5e-47	166.8	2.4	47	115	1	69	1	69	0.99	|hypotheticalprotein[Escherichia phage slur14]
WPK18109.1	69	aligned_Gp49.2_sequences	126	3.2e-47	166.9	2.4	1	1	1.6e-50	3.5e-47	166.8	2.4	47	115	1	69	1	69	0.99	|hypotheticalprotein[Escherichia phage BYEP02]
CAA7537540.1	69	aligned_Gp49.2_sequences	126	3.4e-47	166.9	2.8	1	1	1.7e-50	3.6e-47	166.8	2.8	47	115	1	69	1	69	0.99	|HypotheticalproteinFPMEPEAJ_00061 [Shigella phage vB_SsoM_113]
URY11593.1	69	aligned_Gp49.2_sequences	126	3.4e-47	166.9	2.7	1	1	1.7e-50	3.7e-47	166.8	2.7	47	115	1	69	1	69	0.99	|hypotheticalprotein[Shigella phage ESh16]
QVW54191.1	69	aligned_Gp49.2_sequences	126	3.5e-47	166.8	1.9	1	1	1.8e-50	3.8e-47	166.7	1.9	47	115	1	69	1	69	0.99	|hypotheticalproteinKFSEC3_00034 [Escherichia virus KFS-EC3]
CAJ1578331.1	69	aligned_Gp49.2_sequences	126	3.9e-47	166.7	1.1	1	1	1.9e-50	4.2e-47	166.6	1.1	47	115	1	69	1	69	0.99	|hypotheticalproteinSOLLY_087 [Escherichia phage vB_Eco_Solly]
QHR64364.1	69	aligned_Gp49.2_sequences	126	3.9e-47	166.7	1.1	1	1	1.9e-50	4.2e-47	166.6	1.1	47	115	1	69	1	69	0.99	|hypotheticalproteinteqskov_220 [Escherichia phage teqskov]
UKH47442.1	69	aligned_Gp49.2_sequences	126	1.3e-46	165	2.1	1	1	6.4e-50	1.4e-46	164.9	2.1	47	115	1	69	1	69	0.99	|MAG: hypothetical protein [Shigella phage RP1]
WFG41839.1	69	aligned_Gp49.2_sequences	126	1.3e-46	165	2.1	1	1	6.4e-50	1.4e-46	164.9	2.1	47	115	1	69	1	69	0.99	|hypotheticalprotein[Escherichia phage ADUt]
AUV59452.1	64	aligned_Gp49.2_sequences	126	1.5e-46	164.8	0.8	1	1	7.6e-50	1.7e-46	164.7	0.8	52	115	1	64	1	64	0.99	|hypotheticalproteinCrRp10_cds36 [Citrobacter phage vB_CroM_CrRp10]
QYW00134.1	64	aligned_Gp49.2_sequences	126	2.5e-46	164.1	1.2	1	1	1.2e-49	2.7e-46	164	1.2	52	115	1	64	1	64	0.99	|hypotheticalprotein[Escherichia phage vB_EcoM_FJ1]
UAW07387.1	64	aligned_Gp49.2_sequences	126	2.5e-46	164.1	1.2	1	1	1.2e-49	2.7e-46	164	1.2	52	115	1	64	1	64	0.99	|hypotheticalproteinELT1_107 [Escherichia phage ELT1]
WRQ07320.1	69	aligned_Gp49.2_sequences	126	2.5e-46	164.1	2.4	1	1	1.3e-49	2.7e-46	164	2.4	47	115	1	69	1	69	0.99	|hypotheticalprotein[Escherichia phage BP32]
QEG04762.1	64	aligned_Gp49.2_sequences	126	3.1e-46	163.8	0.9	1	1	1.5e-49	3.3e-46	163.7	0.9	52	115	1	64	1	64	0.99	|hypotheticalproteinCM8_00076 [Shigella phage CM8]
AGR46032.1	64	aligned_Gp49.2_sequences	126	3.3e-46	163.7	1.1	1	1	1.6e-49	3.5e-46	163.6	1.1	52	115	1	64	1	64	0.99	|hypotheticalprotein[Yersinia phage PST]
ANN86977.1	64	aligned_Gp49.2_sequences	126	3.3e-46	163.7	1.1	1	1	1.6e-49	3.5e-46	163.6	1.1	52	115	1	64	1	64	0.99	|hypotheticalprotein[Shigella phage SHFML-26]
BBF63505.1	64	aligned_Gp49.2_sequences	126	3.3e-46	163.7	1.1	1	1	1.6e-49	3.5e-46	163.6	1.1	52	115	1	64	1	64	0.99	|baseplate wedge tailfiber connector [Enterobacteria phage T6]
WBF79982.1	64	aligned_Gp49.2_sequences	126	3.3e-46	163.7	1.1	1	1	1.6e-49	3.5e-46	163.6	1.1	52	115	1	64	1	64	0.99	|hypotheticalproteinF25_0082 [Escherichia phage vB_Eco_F25]
CUL01314.1	64	aligned_Gp49.2_sequences	126	3.4e-46	163.6	1	1	1	1.7e-49	3.7e-46	163.5	1	52	115	1	64	1	64	0.99	|unnamed protein product [Escherichia phage slur02]
CUL01928.1	64	aligned_Gp49.2_sequences	126	3.4e-46	163.6	1	1	1	1.7e-49	3.7e-46	163.5	1	52	115	1	64	1	64	0.99	|hypotheticalprotein[Escherichia phage slur04]
CUL02856.1	64	aligned_Gp49.2_sequences	126	3.4e-46	163.6	1	1	1	1.7e-49	3.7e-46	163.5	1	52	115	1	64	1	64	0.99	|hypotheticalprotein[Escherichia phage slur11]
CUL03642.1	64	aligned_Gp49.2_sequences	126	3.4e-46	163.6	1	1	1	1.7e-49	3.7e-46	163.5	1	52	115	1	64	1	64	0.99	|hypotheticalprotein[Escherichia phage slur13]
URG13308.1	69	aligned_Gp49.2_sequences	126	3.5e-46	163.6	1.6	1	1	1.7e-49	3.8e-46	163.5	1.6	47	115	1	69	1	69	0.98	|hypotheticalprotein[Escherichia phage vB_EcoM_CE1]
QIW91434.1	69	aligned_Gp49.2_sequences	126	4.2e-46	163.3	1.6	1	1	2.1e-49	4.6e-46	163.2	1.6	47	115	1	69	1	69	0.98	|hypotheticalprotein[Escherichia phage vB_EcoM_IME537]
WWE96829.1	69	aligned_Gp49.2_sequences	126	5.2e-46	163.1	3	1	1	2.6e-49	5.6e-46	163	3	47	115	1	69	1	69	0.99	|hypotheticalproteinLHLCCAPJ_00155 [Escherichia phage ECp13]
XAO17567.1	64	aligned_Gp49.2_sequences	126	5.2e-46	163	1.4	1	1	2.6e-49	5.7e-46	162.9	1.4	52	115	1	64	1	64	0.99	|hypotheticalprotein[Escherichia phage FL34]
VUF55222.1	64	aligned_Gp49.2_sequences	126	6.4e-46	162.8	1.5	1	1	3.2e-49	7e-46	162.6	1.5	52	115	1	64	1	64	0.99	|Phage protein [Escherichia phage T4_ev240]
WZX06331.1	64	aligned_Gp49.2_sequences	126	6.8e-46	162.7	1.2	1	1	3.4e-49	7.3e-46	162.6	1.2	52	115	1	64	1	64	0.99	|hypotheticalproteinAYADHXPP_CDS0083 [Escherichia phage 235Ecol030PP]
WPK17680.1	64	aligned_Gp49.2_sequences	126	7.4e-46	162.6	1	1	1	3.7e-49	8e-46	162.5	1	52	115	1	64	1	64	0.99	|hypotheticalprotein[Escherichia phage BYEP01]
WWT42651.1	64	aligned_Gp49.2_sequences	126	7.4e-46	162.6	0.6	1	1	3.7e-49	8e-46	162.4	0.6	52	115	1	64	1	64	0.99	|hypotheticalproteinWKARDJVB_CDS0084 [Escherichia phage 215Ecol030PP]
QBQ78368.1	64	aligned_Gp49.2_sequences	126	8.1e-46	162.4	0.8	1	1	4e-49	8.8e-46	162.3	0.8	52	115	1	64	1	64	0.99	|hypotheticalproteinKAW1E185_00085 [Escherichia phage vB_EcoM_KAW1E185]
QBO65496.1	64	aligned_Gp49.2_sequences	126	8.4e-46	162.4	1.1	1	1	4.2e-49	9.1e-46	162.3	1.1	52	115	1	64	1	64	0.99	|hypotheticalproteinG25403_00084 [Escherichia phage vB_EcoM_G2540-3]
QNJ50178.1	64	aligned_Gp49.2_sequences	126	8.4e-46	162.4	1.1	1	1	4.2e-49	9.1e-46	162.3	1.1	52	115	1	64	1	64	0.99	|hypotheticalproteinPYps32T_186 [Yersinia phage PYps32T]
WKV23011.1	64	aligned_Gp49.2_sequences	126	8.4e-46	162.4	1.1	1	1	4.2e-49	9.1e-46	162.3	1.1	52	115	1	64	1	64	0.99	|antitoxin from a toxin-antitoxin system [Escherichia phage BW-1]
QBO63326.1	64	aligned_Gp49.2_sequences	126	8.6e-46	162.3	1.2	1	1	4.3e-49	9.3e-46	162.2	1.2	52	115	1	64	1	64	0.99	|hypotheticalproteinG2540_00084 [Escherichia phage vB_EcoM_G2540]
QBQ79690.1	64	aligned_Gp49.2_sequences	126	8.6e-46	162.3	1.2	1	1	4.3e-49	9.3e-46	162.2	1.2	52	115	1	64	1	64	0.99	|hypotheticalproteinR5505_00084 [Escherichia phage vB_EcoM_R5505]
QHR63866.1	64	aligned_Gp49.2_sequences	126	8.6e-46	162.3	1.2	1	1	4.3e-49	9.3e-46	162.2	1.2	52	115	1	64	1	64	0.99	|hypotheticalproteinteqhal_255 [Escherichia phage teqhal]
QHR63930.1	64	aligned_Gp49.2_sequences	126	8.6e-46	162.3	1.2	1	1	4.3e-49	9.3e-46	162.2	1.2	52	115	1	64	1	64	0.99	|hypotheticalproteinteqsoen_53 [Escherichia phage teqsoen]
QNJ50969.1	64	aligned_Gp49.2_sequences	126	8.6e-46	162.3	1.2	1	1	4.3e-49	9.3e-46	162.2	1.2	52	115	1	64	1	64	0.99	|hypotheticalproteinPYps55T_188 [Yersinia phage PYps55T]
QOC57071.1	64	aligned_Gp49.2_sequences	126	8.6e-46	162.3	1.2	1	1	4.3e-49	9.3e-46	162.2	1.2	52	115	1	64	1	64	0.99	|hypotheticalprotein[Escherichia phage vb_EcoM_bov10K1]
WBY52659.1	64	aligned_Gp49.2_sequences	126	8.6e-46	162.3	1.2	1	1	4.3e-49	9.3e-46	162.2	1.2	52	115	1	64	1	64	0.99	|antitoxin from a toxin-antitoxin system [Escherichia phage REP1]
WPJ70732.1	64	aligned_Gp49.2_sequences	126	8.6e-46	162.3	1.2	1	1	4.3e-49	9.3e-46	162.2	1.2	52	115	1	64	1	64	0.99	|hypotheticalprotein[Escherichia phage vB-Eco-KMB22]
WPK37226.1	64	aligned_Gp49.2_sequences	126	8.6e-46	162.3	1.2	1	1	4.3e-49	9.3e-46	162.2	1.2	52	115	1	64	1	64	0.99	|hypotheticalprotein[Escherichia phage AV122]
QIG57143.1	64	aligned_Gp49.2_sequences	126	8.9e-46	162.3	1	1	1	4.4e-49	9.6e-46	162.2	1	52	115	1	64	1	64	0.99	|hypotheticalprotein[Yersinia phage vB_YepM_ZN18]
WAX13616.1	64	aligned_Gp49.2_sequences	126	8.9e-46	162.3	1	1	1	4.4e-49	9.6e-46	162.2	1	52	115	1	64	1	64	0.99	|hypotheticalproteinECO07P4_00078 [Escherichia phage ECO07P4]
WAX13891.1	64	aligned_Gp49.2_sequences	126	8.9e-46	162.3	1	1	1	4.4e-49	9.6e-46	162.2	1	52	115	1	64	1	64	0.99	|hypotheticalproteinECO07P5_00089 [Escherichia phage ECO07P5]
AKJ72776.1	64	aligned_Gp49.2_sequences	126	9.3e-46	162.2	0.9	1	1	4.6e-49	1e-45	162.1	0.9	52	115	1	64	1	64	0.99	|hypotheticalproteinHY03_0117 [Escherichia phage HY03]
UCR75134.1	64	aligned_Gp49.2_sequences	126	1.1e-45	162	0.6	1	1	5.4e-49	1.2e-45	161.9	0.6	52	115	1	64	1	64	0.99	|hypotheticalproteinFFABAGJI_00198 [Escherichia phage vB_EcoM_C2-3]
WRO06417.1	64	aligned_Gp49.2_sequences	126	1.1e-45	162	0.6	1	1	5.4e-49	1.2e-45	161.9	0.6	52	115	1	64	1	64	0.99	|antitoxin from a toxin-antitoxin system [Escherichia phage JY01]
WBY52851.1	64	aligned_Gp49.2_sequences	126	1.1e-45	162	1	1	1	5.6e-49	1.2e-45	161.9	1	52	115	1	64	1	64	0.99	|antitoxin from a toxin-antitoxin system [Escherichia phage REP2]
WCA46127.1	64	aligned_Gp49.2_sequences	126	1.1e-45	162	1	1	1	5.6e-49	1.2e-45	161.9	1	52	115	1	64	1	64	0.99	|antitoxin from a toxin-antitoxin system [Escherichia phage REP3]
AYP69952.1	64	aligned_Gp49.2_sequences	126	1.8e-45	161.3	1.3	1	1	8.7e-49	1.9e-45	161.2	1.3	52	115	1	64	1	64	0.99	|hypotheticalproteinDalCa_083 [Escherichia phage vB_EcoM_DalCa]
QHR64424.1	64	aligned_Gp49.2_sequences	126	1.9e-45	161.2	1.1	1	1	9.4e-49	2.1e-45	161.1	1.1	52	115	1	64	1	64	0.99	|hypotheticalproteinteqdroes_17 [Escherichia phage teqdroes]
QLF82079.1	64	aligned_Gp49.2_sequences	126	1.9e-45	161.2	1.1	1	1	9.4e-49	2.1e-45	161.1	1.1	52	115	1	64	1	64	0.99	|hypotheticalproteinF4_0084 [Escherichia phage vB_EcoM_Ozark]
AKN44537.1	69	aligned_Gp49.2_sequences	126	1.9e-45	161.2	2.6	1	1	9.7e-49	2.1e-45	161.1	2.6	47	115	1	69	1	69	0.99	|hypotheticalproteinPEC04_0050 [Escherichia phage PEC04]
QBO61091.1	64	aligned_Gp49.2_sequences	126	2.1e-45	161.1	0.5	1	1	1e-48	2.3e-45	161	0.5	52	115	1	64	1	64	0.99	|hypotheticalproteinD5505_00079 [Escherichia phage D5505]
QBQ77866.1	64	aligned_Gp49.2_sequences	126	2.1e-45	161.1	0.5	1	1	1e-48	2.3e-45	161	0.5	52	115	1	64	1	64	0.99	|hypotheticalproteinG9062_00084 [Escherichia phage vB_EcoM_G9062]
WHL25882.1	64	aligned_Gp49.2_sequences	126	2.1e-45	161.1	0.5	1	1	1e-48	2.3e-45	161	0.5	52	115	1	64	1	64	0.99	|hypotheticalproteinS201_12 [Shigella phage S2_01]
WPK36681.1	64	aligned_Gp49.2_sequences	126	2.1e-45	161.1	0.5	1	1	1e-48	2.3e-45	161	0.5	52	115	1	64	1	64	0.99	|hypotheticalprotein[Escherichia phage AV120]
WYD62630.1	64	aligned_Gp49.2_sequences	126	2.1e-45	161.1	0.5	1	1	1e-48	2.3e-45	161	0.5	52	115	1	64	1	64	0.99	|hypotheticalprotein[Escherichia phage EC.W15-4]
XDJ03855.1	64	aligned_Gp49.2_sequences	126	2.1e-45	161.1	0.5	1	1	1e-48	2.3e-45	161	0.5	52	115	1	64	1	64	0.99	|hypotheticalprotein[Escherichia phage EC.W15-3]
WPJ71794.1	64	aligned_Gp49.2_sequences	126	2.3e-45	161	1.1	1	1	1.1e-48	2.5e-45	160.9	1.1	52	115	1	64	1	64	0.99	|hypotheticalprotein[Escherichia phage vB-Eco-KMB42]
QQM15813.1	64	aligned_Gp49.2_sequences	126	2.5e-45	160.8	0.9	1	1	1.2e-48	2.7e-45	160.7	0.9	52	115	1	64	1	64	0.99	|hypotheticalproteinBECP11_00259 [Escherichia phage vB_EcoM-BECP11]
WAK44277.1	64	aligned_Gp49.2_sequences	126	2.5e-45	160.8	0.9	1	1	1.2e-48	2.7e-45	160.7	0.9	52	115	1	64	1	64	0.99	|hypotheticalprotein[Escherichia virus CAM-21]
WJJ57492.1	64	aligned_Gp49.2_sequences	126	2.8e-45	160.7	0.9	1	1	1.4e-48	3e-45	160.6	0.9	52	115	1	64	1	64	0.99	|hypotheticalprotein[Escherichia phage 4E10]
WZX06063.1	64	aligned_Gp49.2_sequences	126	3.1e-45	160.6	0.7	1	1	1.5e-48	3.3e-45	160.5	0.7	52	115	1	64	1	64	0.99	|hypotheticalproteinHWEIAWKS_CDS0082 [Escherichia phage 232Ecol030PP]
QBO64123.1	64	aligned_Gp49.2_sequences	126	5.6e-45	159.7	1	1	1	2.8e-48	6.1e-45	159.6	1	52	115	1	64	1	64	0.99	|hypotheticalproteinG4498_00083 [Escherichia phage vB_EcoM_G4498]
QEG05929.1	64	aligned_Gp49.2_sequences	126	5.8e-45	159.7	0.9	1	1	2.9e-48	6.3e-45	159.6	0.9	52	115	1	64	1	64	0.99	|hypotheticalproteinJK38_00079 [Shigella phage JK38]
QBQ79969.1	64	aligned_Gp49.2_sequences	126	6.2e-45	159.6	0.8	1	1	3.1e-48	6.7e-45	159.5	0.8	52	115	1	64	1	64	0.99	|hypotheticalproteinG8_00085 [Escherichia phage vB_EcoM_G8]
QYW00444.1	64	aligned_Gp49.2_sequences	126	6.6e-45	159.5	0.8	1	1	3.3e-48	7.2e-45	159.4	0.8	52	115	1	64	1	64	0.99	|hypotheticalproteinFN1NEW_0085 [Escherichia phage vB_EcoM_FN]
AFO10606.1	64	aligned_Gp49.2_sequences	126	6.7e-45	159.5	0.6	1	1	3.3e-48	7.2e-45	159.4	0.6	52	115	1	64	1	64	0.99	|hypotheticalproteinECML134_080 [Escherichia phage ECML-134]
URO83782.1	64	aligned_Gp49.2_sequences	126	6.7e-45	159.5	0.6	1	1	3.3e-48	7.2e-45	159.4	0.6	52	115	1	64	1	64	0.99	|hypotheticalprotein[Escherichia phage EC128]
URQ05273.1	64	aligned_Gp49.2_sequences	126	6.7e-45	159.5	0.6	1	1	3.3e-48	7.2e-45	159.4	0.6	52	115	1	64	1	64	0.99	|hypotheticalprotein[Escherichia phage vB_EcoM_SCS4]
QHR63436.1	64	aligned_Gp49.2_sequences	126	7.2e-45	159.4	1	1	1	3.6e-48	7.8e-45	159.2	1	52	115	1	64	1	64	0.99	|hypotheticalproteinteqhad_94 [Escherichia phage teqhad]
QEG05121.1	64	aligned_Gp49.2_sequences	126	8e-45	159.2	0.8	1	1	4e-48	8.7e-45	159.1	0.8	52	115	1	64	1	64	0.99	|hypotheticalproteinJK23_00082 [Shigella phage JK23]
QBO63599.1	64	aligned_Gp49.2_sequences	126	8.6e-45	159.1	1.2	1	1	4.3e-48	9.3e-45	159	1.2	52	115	1	64	1	64	0.99	|hypotheticalproteinG10400_00084 [Escherichia phage vB_EcoM_G10400]
UTQ80534.1	64	aligned_Gp49.2_sequences	126	8.6e-45	159.1	1.2	1	1	4.3e-48	9.3e-45	159	1.2	52	115	1	64	1	64	0.99	|hypotheticalprotein[Escherichia phage ECP52]
AHK10933.1	64	aligned_Gp49.2_sequences	126	3.9e-44	157	1.4	1	1	1.9e-47	4.2e-44	156.9	1.4	52	115	1	64	1	64	0.99	|hypotheticalproteinHY01_0076 [Escherichia phage HY01]
QHR76544.1	64	aligned_Gp49.2_sequences	126	4.1e-44	156.9	0.7	1	1	2e-47	4.4e-44	156.8	0.7	52	115	1	64	1	64	0.98	|hypotheticalproteinmoskry_106 [Escherichia phage moskry]
AVH85915.1	67	aligned_Gp49.2_sequences	126	7.5e-44	156.1	1.4	1	1	3.7e-47	8.1e-44	156	1.4	60	126	1	67	1	67	0.99	|hypotheticalproteinG28_00081 [Escherichia phage vB_EcoM-G28]
URQ01316.1	56	aligned_Gp49.2_sequences	126	3.4e-40	144.3	2.7	1	1	1.7e-43	3.6e-40	144.2	2.7	60	115	1	56	1	56	0.99	|hypotheticalproteinHP31_0188 [Escherichia phage HP3.1]
WBF04561.1	56	aligned_Gp49.2_sequences	126	3.4e-40	144.3	2.7	1	1	1.7e-43	3.6e-40	144.2	2.7	60	115	1	56	1	56	0.99	|hypotheticalprotein[Escherichia phage HP3.2]
ASZ76264.1	56	aligned_Gp49.2_sequences	126	7.6e-40	143.1	3.2	1	1	3.8e-43	8.2e-40	143	3.2	60	115	1	56	1	56	0.99	|hypotheticalprotein[Salmonella phage SG1]
QDK04212.1	56	aligned_Gp49.2_sequences	126	8.3e-40	143	3.1	1	1	4.1e-43	8.9e-40	142.9	3.1	60	115	1	56	1	56	0.99	|hypotheticalprotein[Escherichia phage VEc20]
AYD82678.1	56	aligned_Gp49.2_sequences	126	9.2e-40	142.9	3.8	1	1	4.6e-43	1e-39	142.8	3.8	60	115	1	56	1	56	0.99	|hypotheticalprotein[Escherichia phage T2]
BBC14697.1	56	aligned_Gp49.2_sequences	126	9.2e-40	142.9	3.8	1	1	4.6e-43	1e-39	142.8	3.8	60	115	1	56	1	56	0.99	|hypotheticalprotein[Escherichia phage T2]
CCI88977.1	56	aligned_Gp49.2_sequences	126	9.2e-40	142.9	3.8	1	1	4.6e-43	1e-39	142.8	3.8	60	115	1	56	1	56	0.99	|protein of unknown function [Yersinia phage phiD1]
QOI68266.1	56	aligned_Gp49.2_sequences	126	9.2e-40	142.9	3.8	1	1	4.6e-43	1e-39	142.8	3.8	60	115	1	56	1	56	0.99	|hypotheticalproteinvec74_079 [Escherichia phage VEc74]
ULF50461.1	56	aligned_Gp49.2_sequences	126	9.2e-40	142.9	3.8	1	1	4.6e-43	1e-39	142.8	3.8	60	115	1	56	1	56	0.99	|hypotheticalproteinCPTSV76_208 [Enterobacteria phage SV76]
XAO17359.1	56	aligned_Gp49.2_sequences	126	9.2e-40	142.9	3.8	1	1	4.6e-43	1e-39	142.8	3.8	60	115	1	56	1	56	0.99	|hypotheticalprotein[Escherichia phage FL33]
ABI94905.1	56	aligned_Gp49.2_sequences	126	9.5e-40	142.8	3.3	1	1	4.7e-43	1e-39	142.7	3.3	60	115	1	56	1	56	0.99	|hypotheticalproteinRB32ORF081c [Escherichia phage RB32]
AIT74721.1	56	aligned_Gp49.2_sequences	126	9.5e-40	142.8	3.3	1	1	4.7e-43	1e-39	142.7	3.3	60	115	1	56	1	56	0.99	|hypotheticalproteinRB33_083 [Enterobacteria phage RB33]
ASZ77209.1	56	aligned_Gp49.2_sequences	126	9.5e-40	142.8	3.3	1	1	4.7e-43	1e-39	142.7	3.3	60	115	1	56	1	56	0.99	|hypotheticalprotein[Escherichia phage ECO4]
AXN58120.1	56	aligned_Gp49.2_sequences	126	9.5e-40	142.8	3.3	1	1	4.7e-43	1e-39	142.7	3.3	60	115	1	56	1	56	0.99	|hypotheticalprotein[Enterobacteria phage T6]
CAL1327948.1	56	aligned_Gp49.2_sequences	126	9.5e-40	142.8	3.3	1	1	4.7e-43	1e-39	142.7	3.3	60	115	1	56	1	56	0.99	|HypotheticalproteinTRBGEO_089 [Escherichia phage vB_Eco_Geo]
QLF82367.1	56	aligned_Gp49.2_sequences	126	9.5e-40	142.8	3.3	1	1	4.7e-43	1e-39	142.7	3.3	60	115	1	56	1	56	0.99	|hypotheticalproteinF10A_0084 [Escherichia phage vB_EcoM_Lutter]
UVD33489.1	56	aligned_Gp49.2_sequences	126	9.5e-40	142.8	3.3	1	1	4.7e-43	1e-39	142.7	3.3	60	115	1	56	1	56	0.99	|hypotheticalprotein[Escherichia phage ZCEC14]
WAE77685.1	56	aligned_Gp49.2_sequences	126	9.5e-40	142.8	3.3	1	1	4.7e-43	1e-39	142.7	3.3	60	115	1	56	1	56	0.99	|hypotheticalproteinvBEcoMWL3_01320 [Escherichia phage ph0021]
WIL00095.1	56	aligned_Gp49.2_sequences	126	9.5e-40	142.8	3.3	1	1	4.7e-43	1e-39	142.7	3.3	60	115	1	56	1	56	0.99	|hypotheticalprotein[Escherichia phage GADU22]
WMM91498.1	56	aligned_Gp49.2_sequences	126	9.5e-40	142.8	3.3	1	1	4.7e-43	1e-39	142.7	3.3	60	115	1	56	1	56	0.99	|hypotheticalprotein[Escherichia phage KK4]
XAO16770.1	56	aligned_Gp49.2_sequences	126	9.5e-40	142.8	3.3	1	1	4.7e-43	1e-39	142.7	3.3	60	115	1	56	1	56	0.99	|hypotheticalprotein[Escherichia phage FL12]
XAO16346.1	56	aligned_Gp49.2_sequences	126	9.7e-40	142.8	3.8	1	1	4.8e-43	1e-39	142.7	3.8	60	115	1	56	1	56	0.99	|hypotheticalprotein[Escherichia phage FL08]
WBF83330.1	56	aligned_Gp49.2_sequences	126	9.8e-40	142.8	2.8	1	1	4.9e-43	1.1e-39	142.7	2.8	60	115	1	56	1	56	0.99	|antitoxin from a toxin-antitoxin system [Escherichia phage a51]
QXV78634.1	56	aligned_Gp49.2_sequences	126	9.9e-40	142.8	3.3	1	1	4.9e-43	1.1e-39	142.7	3.3	60	115	1	56	1	56	0.99	|hypotheticalproteinbas40_0193 [Escherichia phage FelixPlatter]
AXC34233.1	56	aligned_Gp49.2_sequences	126	1e-39	142.7	3.2	1	1	5.1e-43	1.1e-39	142.6	3.2	60	115	1	56	1	56	0.99	|hypotheticalproteinJB75_0186 [Escherichia phage vB_EcoM_JB75]
QBO64403.1	56	aligned_Gp49.2_sequences	126	1e-39	142.7	3.2	1	1	5.1e-43	1.1e-39	142.6	3.2	60	115	1	56	1	56	0.99	|hypotheticalproteinG29_00084 [Escherichia phage vB_EcoM_G29]
QBO65774.1	56	aligned_Gp49.2_sequences	126	1e-39	142.7	3.2	1	1	5.1e-43	1.1e-39	142.6	3.2	60	115	1	56	1	56	0.99	|hypotheticalproteinG4500_00086 [Escherichia phage vB_EcoM_G4500]
QXV73257.1	56	aligned_Gp49.2_sequences	126	1e-39	142.7	3.2	1	1	5.1e-43	1.1e-39	142.6	3.2	60	115	1	56	1	56	0.99	|hypotheticalprotein[Escherichia phage vB_EcoM_Shinka]
QXV86032.1	56	aligned_Gp49.2_sequences	126	1e-39	142.7	3.2	1	1	5.1e-43	1.1e-39	142.6	3.2	60	115	1	56	1	56	0.99	|hypotheticalproteinbas35_0195 [Escherichia phage WilhelmHis]
QZI80952.1	56	aligned_Gp49.2_sequences	126	1e-39	142.7	3.2	1	1	5.1e-43	1.1e-39	142.6	3.2	60	115	1	56	1	56	0.99	|hypotheticalproteinCHD94UKE2_013 [Escherichia phage vB_EcoM-CHD94UKE2]
QZI81691.1	56	aligned_Gp49.2_sequences	126	1e-39	142.7	3.2	1	1	5.1e-43	1.1e-39	142.6	3.2	60	115	1	56	1	56	0.99	|hypotheticalproteinG3F7_013 [Escherichia phage vB_EcoM-G3F7]
QZI82561.1	56	aligned_Gp49.2_sequences	126	1e-39	142.7	3.2	1	1	5.1e-43	1.1e-39	142.6	3.2	60	115	1	56	1	56	0.99	|hypotheticalproteinG3F10_013 [Escherichia phage vB_EcoM-G3F10]
UJP29580.1	56	aligned_Gp49.2_sequences	126	1e-39	142.7	3.2	1	1	5.1e-43	1.1e-39	142.6	3.2	60	115	1	56	1	56	0.99	|hypotheticalproteinUAB60_gp081 [Salmonella phage UAB_60]
UMM76044.1	56	aligned_Gp49.2_sequences	126	1e-39	142.7	3.2	1	1	5.1e-43	1.1e-39	142.6	3.2	60	115	1	56	1	56	0.99	|hypotheticalprotein[Escherichia phage UTI-E2]
UNI72822.1	56	aligned_Gp49.2_sequences	126	1e-39	142.7	3.2	1	1	5.1e-43	1.1e-39	142.6	3.2	60	115	1	56	1	56	0.99	|hypotheticalproteinIsfPm2_gp80c [Proteus phage Isf-Pm2]
WWY65698.1	56	aligned_Gp49.2_sequences	126	1e-39	142.7	3.2	1	1	5.1e-43	1.1e-39	142.6	3.2	60	115	1	56	1	56	0.99	|antitoxin from a toxin-antitoxin system [Escherichia phage 121/2022-2B]
AEA73042.1	56	aligned_Gp49.2_sequences	126	1.1e-39	142.6	3.1	1	1	5.3e-43	1.2e-39	142.5	3.1	60	115	1	56	1	56	0.99	|hypotheticalproteinShfl2p084 [Shigella phage Shfl2]
APU02715.1	56	aligned_Gp49.2_sequences	126	1.1e-39	142.6	3.1	1	1	5.3e-43	1.2e-39	142.5	3.1	60	115	1	56	1	56	0.99	|hypotheticalprotein[Escherichia phage YUEEL01]
AUV60945.1	56	aligned_Gp49.2_sequences	126	1.1e-39	142.6	3.1	1	1	5.3e-43	1.2e-39	142.5	3.1	60	115	1	56	1	56	0.99	|hypotheticalproteinFE6_082 [Escherichia phage vB_EcoM-fFiEco06]
AUV61218.1	56	aligned_Gp49.2_sequences	126	1.1e-39	142.6	3.1	1	1	5.3e-43	1.2e-39	142.5	3.1	60	115	1	56	1	56	0.99	|hypotheticalproteinHE2_081 [Escherichia phage vB_EcoM-fHoEco02]
AYJ74598.1	56	aligned_Gp49.2_sequences	126	1.1e-39	142.6	3.1	1	1	5.3e-43	1.2e-39	142.5	3.1	60	115	1	56	1	56	0.99	|hypotheticalproteinPYPS2T_192 [Yersinia phage PYPS2T]
CAH2619048.1	56	aligned_Gp49.2_sequences	126	1.1e-39	142.6	3.1	1	1	5.3e-43	1.2e-39	142.5	3.1	60	115	1	56	1	56	0.99	|Phage protein [Escherichia phage vB_EcoM_KMB26]
QHA33458.1	56	aligned_Gp49.2_sequences	126	1.1e-39	142.6	3.1	1	1	5.3e-43	1.2e-39	142.5	3.1	60	115	1	56	1	56	0.99	|hypotheticalproteinpSeSNUABM01_085 [Salmonella phage pSe_SNUABM_01]
QLF85621.1	56	aligned_Gp49.2_sequences	126	1.1e-39	142.6	3.1	1	1	5.3e-43	1.2e-39	142.5	3.1	60	115	1	56	1	56	0.99	|hypotheticalproteinPYps14T_190 [Yersinia phage PYps14T]
QNJ49648.1	56	aligned_Gp49.2_sequences	126	1.1e-39	142.6	3.1	1	1	5.3e-43	1.2e-39	142.5	3.1	60	115	1	56	1	56	0.99	|hypotheticalproteinPYps11T_191 [Yersinia phage PYps11T]
QNJ49915.1	56	aligned_Gp49.2_sequences	126	1.1e-39	142.6	3.1	1	1	5.3e-43	1.2e-39	142.5	3.1	60	115	1	56	1	56	0.99	|hypotheticalproteinPYps15T_190 [Yersinia phage PYps15T]
QNJ50444.1	56	aligned_Gp49.2_sequences	126	1.1e-39	142.6	3.1	1	1	5.3e-43	1.2e-39	142.5	3.1	60	115	1	56	1	56	0.99	|hypotheticalproteinPYps35T_189 [Yersinia phage PYps35T]
QOI70324.1	56	aligned_Gp49.2_sequences	126	1.1e-39	142.6	3.1	1	1	5.3e-43	1.2e-39	142.5	3.1	60	115	1	56	1	56	0.99	|hypotheticalproteinPYPS2T_192 [Yersinia phage PYPS2T]
QOI70860.1	56	aligned_Gp49.2_sequences	126	1.1e-39	142.6	3.1	1	1	5.3e-43	1.2e-39	142.5	3.1	60	115	1	56	1	56	0.99	|hypotheticalproteinPYps10T_192 [Yersinia phage PYps10T]
QXV82174.1	56	aligned_Gp49.2_sequences	126	1.1e-39	142.6	3.1	1	1	5.3e-43	1.2e-39	142.5	3.1	60	115	1	56	1	56	0.99	|hypotheticalproteinbas37_0193 [Escherichia phage KarlGJung]
QZI78710.1	56	aligned_Gp49.2_sequences	126	1.1e-39	142.6	3.1	1	1	5.3e-43	1.2e-39	142.5	3.1	60	115	1	56	1	56	0.99	|hypotheticalprotein101112UKE3-1_013 [Escherichia phage vB_EcoM-101112UKE3-1]
QZI80219.1	56	aligned_Gp49.2_sequences	126	1.1e-39	142.6	3.1	1	1	5.3e-43	1.2e-39	142.5	3.1	60	115	1	56	1	56	0.99	|hypotheticalproteinCHD2BS1_013 [Escherichia phage vB_EcoM-CHD2BS1]
QZI80661.1	56	aligned_Gp49.2_sequences	126	1.1e-39	142.6	3.1	1	1	5.3e-43	1.2e-39	142.5	3.1	60	115	1	56	1	56	0.99	|hypotheticalproteinCHD16UKE1_013 [Escherichia phage vB_EcoM-CHD16UKE1]
QZI81401.1	56	aligned_Gp49.2_sequences	126	1.1e-39	142.6	3.1	1	1	5.3e-43	1.2e-39	142.5	3.1	60	115	1	56	1	56	0.99	|hypotheticalproteinG3F6_013 [Escherichia phage vB_EcoM-G3F6]
QZI81981.1	56	aligned_Gp49.2_sequences	126	1.1e-39	142.6	3.1	1	1	5.3e-43	1.2e-39	142.5	3.1	60	115	1	56	1	56	0.99	|hypotheticalproteinG3F8_013 [Escherichia phage vB_EcoM-G3F8]
QZI82271.1	56	aligned_Gp49.2_sequences	126	1.1e-39	142.6	3.1	1	1	5.3e-43	1.2e-39	142.5	3.1	60	115	1	56	1	56	0.99	|hypotheticalproteinG3F9_013 [Escherichia phage vB_EcoM-G3F9]
QZI82850.1	56	aligned_Gp49.2_sequences	126	1.1e-39	142.6	3.1	1	1	5.3e-43	1.2e-39	142.5	3.1	60	115	1	56	1	56	0.99	|hypotheticalproteinG3G6_013 [Escherichia phage vB_EcoM-G3G6]
QZI83140.1	56	aligned_Gp49.2_sequences	126	1.1e-39	142.6	3.1	1	1	5.3e-43	1.2e-39	142.5	3.1	60	115	1	56	1	56	0.99	|hypotheticalproteinG3G7_013 [Escherichia phage vB_EcoM-G3G7]
QZI84014.1	56	aligned_Gp49.2_sequences	126	1.1e-39	142.6	3.1	1	1	5.3e-43	1.2e-39	142.5	3.1	60	115	1	56	1	56	0.99	|hypotheticalproteinPM123_013 [Escherichia phage vB_EcoM-PM123]
UAV89045.1	56	aligned_Gp49.2_sequences	126	1.1e-39	142.6	3.1	1	1	5.3e-43	1.2e-39	142.5	3.1	60	115	1	56	1	56	0.99	|hypotheticalproteinU115_082 [Escherichia phage U115]
UAW58516.1	56	aligned_Gp49.2_sequences	126	1.1e-39	142.6	3.1	1	1	5.3e-43	1.2e-39	142.5	3.1	60	115	1	56	1	56	0.99	|hypotheticalproteinASO78A_082 [Escherichia phage vB_EcoM_ASO78A]
UEN68536.1	56	aligned_Gp49.2_sequences	126	1.1e-39	142.6	3.1	1	1	5.3e-43	1.2e-39	142.5	3.1	60	115	1	56	1	56	0.99	|hypotheticalprotein[Escherichia phage MLP2]
UGC97526.1	56	aligned_Gp49.2_sequences	126	1.1e-39	142.6	3.1	1	1	5.3e-43	1.2e-39	142.5	3.1	60	115	1	56	1	56	0.99	|hypotheticalproteinvBEcoMOMNI12_0083 [Escherichia phage vB_Eco_OMNI12]
UIS74483.1	56	aligned_Gp49.2_sequences	126	1.1e-39	142.6	3.1	1	1	5.3e-43	1.2e-39	142.5	3.1	60	115	1	56	1	56	0.99	|hypotheticalprotein[Escherichia phage EC101]
UMM76308.1	56	aligned_Gp49.2_sequences	126	1.1e-39	142.6	3.1	1	1	5.3e-43	1.2e-39	142.5	3.1	60	115	1	56	1	56	0.99	|hypotheticalprotein[Escherichia phage UTI-E4]
URY14266.1	56	aligned_Gp49.2_sequences	126	1.1e-39	142.6	3.1	1	1	5.3e-43	1.2e-39	142.5	3.1	60	115	1	56	1	56	0.99	|hypotheticalprotein[Shigella phage ESh29]
URY14769.1	56	aligned_Gp49.2_sequences	126	1.1e-39	142.6	3.1	1	1	5.3e-43	1.2e-39	142.5	3.1	60	115	1	56	1	56	0.99	|hypotheticalprotein[Shigella phage ESh30]
WBF82476.1	56	aligned_Gp49.2_sequences	126	1.1e-39	142.6	3.1	1	1	5.3e-43	1.2e-39	142.5	3.1	60	115	1	56	1	56	0.99	|antitoxin from a toxin-antitoxin system [Escherichia phage a15]
WEW53837.1	56	aligned_Gp49.2_sequences	126	1.1e-39	142.6	3.1	1	1	5.3e-43	1.2e-39	142.5	3.1	60	115	1	56	1	56	0.99	|hypotheticalproteinPhage107_085 [Escherichia phage 107]
WNV49224.1	56	aligned_Gp49.2_sequences	126	1.1e-39	142.6	3.1	1	1	5.3e-43	1.2e-39	142.5	3.1	60	115	1	56	1	56	0.99	|hypotheticalprotein[Escherichia phage L14]
WPJ70997.1	56	aligned_Gp49.2_sequences	126	1.1e-39	142.6	3.1	1	1	5.3e-43	1.2e-39	142.5	3.1	60	115	1	56	1	56	0.99	|hypotheticalprotein[Escherichia phage vB-Eco-KMB26]
WPK36958.1	56	aligned_Gp49.2_sequences	126	1.1e-39	142.6	3.1	1	1	5.3e-43	1.2e-39	142.5	3.1	60	115	1	56	1	56	0.99	|hypotheticalprotein[Escherichia phage AV121]
WWT37180.1	56	aligned_Gp49.2_sequences	126	1.1e-39	142.6	3.1	1	1	5.3e-43	1.2e-39	142.5	3.1	60	115	1	56	1	56	0.99	|hypotheticalprotein[Escherichia phage UPWr_E2]
WWT37472.1	56	aligned_Gp49.2_sequences	126	1.1e-39	142.6	3.1	1	1	5.3e-43	1.2e-39	142.5	3.1	60	115	1	56	1	56	0.99	|hypotheticalprotein[Escherichia phage UPWr_E4]
ATE86614.1	56	aligned_Gp49.2_sequences	126	1.2e-39	142.5	4	1	1	5.7e-43	1.2e-39	142.4	4	60	115	1	56	1	56	0.99	|hypotheticalproteinSf23_gp204 [Shigella phage Sf23]
AUV63219.1	56	aligned_Gp49.2_sequences	126	1.2e-39	142.5	4	1	1	5.7e-43	1.2e-39	142.4	4	60	115	1	56	1	56	0.99	|hypotheticalproteinSf24_gp210 [Shigella phage Sf24]
AUV63492.1	56	aligned_Gp49.2_sequences	126	1.2e-39	142.5	4	1	1	5.7e-43	1.2e-39	142.4	4	60	115	1	56	1	56	0.99	|hypotheticalproteinSf25_gp212 [Shigella phage Sf25]
BBC14422.1	56	aligned_Gp49.2_sequences	126	1.2e-39	142.5	4	1	1	5.7e-43	1.2e-39	142.4	4	60	115	1	56	1	56	0.99	|hypotheticalprotein[Escherichia phage PP01]
BBG28603.1	56	aligned_Gp49.2_sequences	126	1.2e-39	142.5	4	1	1	5.7e-43	1.2e-39	142.4	4	60	115	1	56	1	56	0.99	|hypotheticalproteinKIT03_83 [Escherichia phage KIT03]
QUD16263.1	56	aligned_Gp49.2_sequences	126	1.2e-39	142.5	4	1	1	5.7e-43	1.2e-39	142.4	4	60	115	1	56	1	56	0.99	|hypotheticalproteinSYGD1_249 [Escherichia phage vB_EcoM_SYGD1]
QYW08216.1	56	aligned_Gp49.2_sequences	126	1.2e-39	142.5	4	1	1	5.7e-43	1.2e-39	142.4	4	60	115	1	56	1	56	0.99	|hypotheticalprotein[Enterobacteria phage phiC600P9]
UDY80476.1	56	aligned_Gp49.2_sequences	126	1.2e-39	142.5	4	1	1	5.7e-43	1.2e-39	142.4	4	60	115	1	56	1	56	0.99	|hypotheticalprotein[Shigella phage CT01]
ULA51956.1	56	aligned_Gp49.2_sequences	126	1.2e-39	142.5	4	1	1	5.7e-43	1.2e-39	142.4	4	60	115	1	56	1	56	0.99	|hypotheticalproteinRPN226_gp240 [Escherichia phage vB_EcoM-RPN226]
URY13638.1	56	aligned_Gp49.2_sequences	126	1.2e-39	142.5	4	1	1	5.7e-43	1.2e-39	142.4	4	60	115	1	56	1	56	0.99	|hypotheticalprotein[Shigella phage ESh26]
UVD36770.1	56	aligned_Gp49.2_sequences	126	1.2e-39	142.5	4	1	1	5.7e-43	1.2e-39	142.4	4	60	115	1	56	1	56	0.99	|hypotheticalproteinA2_gp84 [Shigella phage A2]
WQN07339.1	56	aligned_Gp49.2_sequences	126	1.2e-39	142.5	4	1	1	5.7e-43	1.2e-39	142.4	4	60	115	1	56	1	56	0.99	|hypotheticalprotein[Escherichia phage vB-Eco-KMB23]
WRN92503.1	56	aligned_Gp49.2_sequences	126	1.2e-39	142.5	4	1	1	5.7e-43	1.2e-39	142.4	4	60	115	1	56	1	56	0.99	|antitoxin from a toxin-antitoxin system [Shigella phage vb_GEC_SH_GT]
WVH02085.1	56	aligned_Gp49.2_sequences	126	1.2e-39	142.5	4	1	1	5.7e-43	1.2e-39	142.4	4	60	115	1	56	1	56	0.99	|hypotheticalprotein[Escherichia phage ECP2301]
WWT49655.1	56	aligned_Gp49.2_sequences	126	1.2e-39	142.5	4	1	1	5.7e-43	1.2e-39	142.4	4	60	115	1	56	1	56	0.99	|hypotheticalproteinHLVZBICP_CDS0082 [Escherichia phage 236Ecol005PP]
QPP47121.1	56	aligned_Gp49.2_sequences	126	1.2e-39	142.5	3.9	1	1	6e-43	1.3e-39	142.4	3.9	60	115	1	56	1	56	0.99	|hypotheticalprotein[Shigella phage Sfk20]
URY11709.1	56	aligned_Gp49.2_sequences	126	1.2e-39	142.5	3.9	1	1	6e-43	1.3e-39	142.4	3.9	60	115	1	56	1	56	0.99	|hypotheticalprotein[Shigella phage ESh17]
URY12041.1	56	aligned_Gp49.2_sequences	126	1.2e-39	142.5	3.9	1	1	6e-43	1.3e-39	142.4	3.9	60	115	1	56	1	56	0.99	|hypotheticalprotein[Shigella phage ESh18]
UZV41408.1	56	aligned_Gp49.2_sequences	126	1.2e-39	142.5	3.9	1	1	6e-43	1.3e-39	142.4	3.9	60	115	1	56	1	56	0.99	|hypotheticalproteinEcMI02_0082 [Escherichia phage Ec_MI-02]
CAD7712173.1	56	aligned_Gp49.2_sequences	126	1.2e-39	142.5	3.3	1	1	6.1e-43	1.3e-39	142.3	3.3	60	115	1	56	1	56	0.99	|hypotheticalproteinD5505_00079[Escherichiaphage D5505] [Escherichia phage vB_Eco_NR1]
CAL1327824.1	56	aligned_Gp49.2_sequences	126	1.2e-39	142.5	3.3	1	1	6.1e-43	1.3e-39	142.3	3.3	60	115	1	56	1	56	0.99	|HypotheticalproteinSOME_059 [Escherichia phage vB_Eco_Some]
CAL1327915.1	56	aligned_Gp49.2_sequences	126	1.2e-39	142.5	3.3	1	1	6.1e-43	1.3e-39	142.3	3.3	60	115	1	56	1	56	0.99	|HypotheticalproteinTRBCP_086 [Escherichia phage vB_Eco_CP]
CAL1641222.1	56	aligned_Gp49.2_sequences	126	1.2e-39	142.5	3.3	1	1	6.1e-43	1.3e-39	142.3	3.3	60	115	1	56	1	56	0.99	|hypotheticalproteinTRB37_086 [Escherichia phage vB_Eco_TB37]
QNR52828.1	56	aligned_Gp49.2_sequences	126	1.2e-39	142.5	3.3	1	1	6.1e-43	1.3e-39	142.3	3.3	60	115	1	56	1	56	0.99	|hypotheticalprotein[Escherichia phage vb_EcoM_bov9_1]
QXV79186.1	56	aligned_Gp49.2_sequences	126	1.2e-39	142.5	3.3	1	1	6.1e-43	1.3e-39	142.3	3.3	60	115	1	56	1	56	0.99	|hypotheticalproteinbas41_0197 [Escherichia phage FriedrichZschokke]
URY15853.1	56	aligned_Gp49.2_sequences	126	1.2e-39	142.5	3.3	1	1	6.1e-43	1.3e-39	142.3	3.3	60	115	1	56	1	56	0.99	|hypotheticalprotein[Shigella phage ESH35]
WIL78901.1	56	aligned_Gp49.2_sequences	126	1.2e-39	142.5	3.3	1	1	6.1e-43	1.3e-39	142.3	3.3	60	115	1	56	1	56	0.99	|hypotheticalproteinNWUPM11B_82 [Escherichia phage vB_EcoM_11B_SA_NWU]
WPJ71259.1	56	aligned_Gp49.2_sequences	126	1.2e-39	142.5	3.3	1	1	6.1e-43	1.3e-39	142.3	3.3	60	115	1	56	1	56	0.99	|hypotheticalprotein[Escherichia phage vB-Eco-KMB39]
AWD91593.1	56	aligned_Gp49.2_sequences	126	1.3e-39	142.4	3.8	1	1	6.2e-43	1.4e-39	142.3	3.8	60	115	1	56	1	56	0.99	|hypotheticalprotein[Enterobacteria phage vB_EcoM_IME339]
QZI83431.1	56	aligned_Gp49.2_sequences	126	1.3e-39	142.4	3.7	1	1	6.5e-43	1.4e-39	142.3	3.7	60	115	1	56	1	56	0.99	|hypotheticalproteinPM105_013 [Escherichia phage vB_EcoM-PM105]
QZI83723.1	56	aligned_Gp49.2_sequences	126	1.3e-39	142.4	3.7	1	1	6.5e-43	1.4e-39	142.3	3.7	60	115	1	56	1	56	0.99	|hypotheticalproteinPM107_013 [Escherichia phage vB_EcoM-PM107]
URP85321.1	56	aligned_Gp49.2_sequences	126	1.3e-39	142.4	3.7	1	1	6.5e-43	1.4e-39	142.3	3.7	60	115	1	56	1	56	0.99	|hypotheticalproteinES19_0187 [Escherichia phage ES19]
AHY83283.1	56	aligned_Gp49.2_sequences	126	2.2e-39	141.6	2.4	1	1	1.1e-42	2.4e-39	141.5	2.4	60	115	1	56	1	56	0.99	|hypotheticalproteine112_085 [Escherichia phage vB_EcoM_112]
VEV88927.1	56	aligned_Gp49.2_sequences	126	2.2e-39	141.6	2.4	1	1	1.1e-42	2.4e-39	141.5	2.4	60	115	1	56	1	56	0.99	|Phage protein [Yersinia phage fPS-90]
URY12992.1	56	aligned_Gp49.2_sequences	126	2.3e-39	141.6	4.1	1	1	1.1e-42	2.5e-39	141.5	4.1	60	115	1	56	1	56	0.99	|hypotheticalprotein[Shigella phage ESh24]
QZI79290.1	56	aligned_Gp49.2_sequences	126	2.4e-39	141.5	3.7	1	1	1.2e-42	2.6e-39	141.4	3.7	60	115	1	56	1	56	0.99	|hypotheticalprotein101117BS1_014 [Escherichia phage vB_EcoM-101117BS1]
UGO55158.1	56	aligned_Gp49.2_sequences	126	2.4e-39	141.5	3.7	1	1	1.2e-42	2.6e-39	141.4	3.7	60	115	1	56	1	56	0.99	|hypotheticalproteinJLBYU31_97 [Escherichia phage JLBYU31]
UGO56718.1	56	aligned_Gp49.2_sequences	126	2.4e-39	141.5	3.7	1	1	1.2e-42	2.6e-39	141.4	3.7	60	115	1	56	1	56	0.99	|hypotheticalproteinJLBYU22_83 [Escherichia phage JLBYU22]
AIS73404.1	56	aligned_Gp49.2_sequences	126	2.4e-39	141.5	3.6	1	1	1.2e-42	2.6e-39	141.4	3.6	60	115	1	56	1	56	0.99	|gp95 [Shigella phagepSs-1]
XHG84164.1	56	aligned_Gp49.2_sequences	126	2.4e-39	141.5	3.6	1	1	1.2e-42	2.6e-39	141.4	3.6	60	115	1	56	1	56	0.99	|hypotheticalproteinYSX_62 [Escherichia phage LYE-01]
CAL1328782.1	56	aligned_Gp49.2_sequences	126	2.6e-39	141.4	3.1	1	1	1.3e-42	2.8e-39	141.3	3.1	60	115	1	56	1	56	0.99	|HypotheticalproteinTRBEH2_258 [Escherichia phage vB_Eco_EH2]
QIN97486.1	56	aligned_Gp49.2_sequences	126	2.6e-39	141.4	3.1	1	1	1.3e-42	2.8e-39	141.3	3.1	60	115	1	56	1	56	0.99	|hypotheticalproteinPhiZZ23_085 [Citrobacter phage PhiZZ23]
QXV78909.1	56	aligned_Gp49.2_sequences	126	2.6e-39	141.4	3.1	1	1	1.3e-42	2.8e-39	141.3	3.1	60	115	1	56	1	56	0.99	|hypotheticalproteinbas39_0201 [Escherichia phage FriedrichMiescher]
VEV89283.1	56	aligned_Gp49.2_sequences	126	2.6e-39	141.4	3	1	1	1.3e-42	2.9e-39	141.3	3	60	115	1	56	1	56	0.99	|Phage protein [Yersinia phage fPS-65]
ANA50116.1	56	aligned_Gp49.2_sequences	126	2.7e-39	141.3	3.5	1	1	1.4e-42	2.9e-39	141.2	3.5	60	115	1	56	1	56	0.99	|hypotheticalproteinvBEcoMUFV13_g085 [Escherichia phage vB_EcoM-UFV13]
ANZ50933.1	56	aligned_Gp49.2_sequences	126	2.7e-39	141.3	3.5	1	1	1.4e-42	2.9e-39	141.2	3.5	60	115	1	56	1	56	0.99	|hypotheticalprotein[Enterobacteria phage Aplg8]
AUV63633.1	56	aligned_Gp49.2_sequences	126	2.7e-39	141.3	3.5	1	1	1.4e-42	2.9e-39	141.2	3.5	60	115	1	56	1	56	0.99	|hypotheticalproteinSf21_gp80 [Shigella phage Sf21]
AXF42392.1	56	aligned_Gp49.2_sequences	126	2.7e-39	141.3	3.5	1	1	1.4e-42	2.9e-39	141.2	3.5	60	115	1	56	1	56	0.99	|hypotheticalprotein[Enterobacteria phage RB18]
AYR03806.1	56	aligned_Gp49.2_sequences	126	2.7e-39	141.3	3.5	1	1	1.4e-42	2.9e-39	141.2	3.5	60	115	1	56	1	56	0.99	|hypotheticalprotein[Escherichia phage MLF4]
BCT70187.1	56	aligned_Gp49.2_sequences	126	2.7e-39	141.3	3.5	1	1	1.4e-42	2.9e-39	141.2	3.5	60	115	1	56	1	56	0.99	|hypotheticalprotein[Escherichia phage NiC89]
QNJ50704.1	56	aligned_Gp49.2_sequences	126	2.7e-39	141.3	3.5	1	1	1.4e-42	2.9e-39	141.2	3.5	60	115	1	56	1	56	0.99	|hypotheticalproteinPYps47T_185 [Yersinia phage PYps47T]
QXN69619.1	56	aligned_Gp49.2_sequences	126	2.7e-39	141.3	3.5	1	1	1.4e-42	2.9e-39	141.2	3.5	60	115	1	56	1	56	0.99	|hypotheticalproteinKELASSE_79 [Escherichia phage vB_EcoM_Kelasse]
QXV75472.1	56	aligned_Gp49.2_sequences	126	2.7e-39	141.3	3.5	1	1	1.4e-42	2.9e-39	141.2	3.5	60	115	1	56	1	56	0.99	|hypotheticalproteinbas44_0196 [Escherichia phage AdolfPortmann]
QXV76050.1	56	aligned_Gp49.2_sequences	126	2.7e-39	141.3	3.5	1	1	1.4e-42	2.9e-39	141.2	3.5	60	115	1	56	1	56	0.99	|hypotheticalproteinbas42_0196 [Escherichia phage AndreasVesalius]
QXV83226.1	56	aligned_Gp49.2_sequences	126	2.7e-39	141.3	3.5	1	1	1.4e-42	2.9e-39	141.2	3.5	60	115	1	56	1	56	0.99	|hypotheticalproteinbas36_0195 [Escherichia phage Paracelsus]
UCR81647.1	56	aligned_Gp49.2_sequences	126	2.7e-39	141.3	3.5	1	1	1.4e-42	2.9e-39	141.2	3.5	60	115	1	56	1	56	0.99	|hypotheticalproteinG157_00221 [Escherichia phage vB_EcoM-G157lw]
UGO55430.1	56	aligned_Gp49.2_sequences	126	2.7e-39	141.3	3.5	1	1	1.4e-42	2.9e-39	141.2	3.5	60	115	1	56	1	56	0.99	|hypotheticalproteinJLBYU24_86 [Escherichia phage JLBYU24]
URY15165.1	56	aligned_Gp49.2_sequences	126	3.2e-39	141.1	3.2	1	1	1.6e-42	3.5e-39	141	3.2	60	115	1	56	1	56	0.99	|hypotheticalprotein[Shigella phage ESh32]
CAJ1093033.1	56	aligned_Gp49.2_sequences	126	3.4e-39	141	2.7	1	1	1.7e-42	3.6e-39	140.9	2.7	60	115	1	56	1	56	0.99	|hypotheticalproteinQOTSP_235 [Escherichia phage vB_Eco_QOTSP]
QOI70590.1	56	aligned_Gp49.2_sequences	126	3.6e-39	140.9	2	1	1	1.8e-42	3.9e-39	140.8	2	60	115	1	56	1	56	0.99	|hypotheticalproteinPYps5T_189 [Yersinia phage PYps5T]
UEP18352.1	56	aligned_Gp49.2_sequences	126	3.6e-39	140.9	2	1	1	1.8e-42	3.9e-39	140.8	2	60	115	1	56	1	56	0.99	|hypotheticalprotein[Escherichia phage APTC-EC-2A]
WPK36405.1	56	aligned_Gp49.2_sequences	126	3.6e-39	140.9	2	1	1	1.8e-42	3.9e-39	140.8	2	60	115	1	56	1	56	0.99	|hypotheticalprotein[Escherichia phage AV119]
WWZ74971.1	56	aligned_Gp49.2_sequences	126	3.6e-39	140.9	2	1	1	1.8e-42	3.9e-39	140.8	2	60	115	1	56	1	56	0.99	|hypotheticalprotein[Escherichia phage EC.W1-1]
WYA78469.1	56	aligned_Gp49.2_sequences	126	3.6e-39	140.9	2	1	1	1.8e-42	3.9e-39	140.8	2	60	115	1	56	1	56	0.99	|hypotheticalprotein[Escherichia phage EC.W2-9]
WYA78631.1	56	aligned_Gp49.2_sequences	126	3.6e-39	140.9	2	1	1	1.8e-42	3.9e-39	140.8	2	60	115	1	56	1	56	0.99	|hypotheticalprotein[Escherichia phage EC.W5-4]
XAO16848.1	56	aligned_Gp49.2_sequences	126	3.6e-39	140.9	2	1	1	1.8e-42	3.9e-39	140.8	2	60	115	1	56	1	56	0.99	|hypotheticalprotein[Escherichia phage FL23]
XAO17747.1	56	aligned_Gp49.2_sequences	126	3.6e-39	140.9	2	1	1	1.8e-42	3.9e-39	140.8	2	60	115	1	56	1	56	0.99	|hypotheticalprotein[Escherichia phage FL44]
WPK36132.1	56	aligned_Gp49.2_sequences	126	4e-39	140.8	3.3	1	1	2e-42	4.4e-39	140.7	3.3	60	115	1	56	1	56	0.99	|hypotheticalprotein[Escherichia phage AV118]
WJJ57061.1	56	aligned_Gp49.2_sequences	126	5.4e-39	140.4	2.1	1	1	2.7e-42	5.8e-39	140.3	2.1	60	115	1	56	1	56	0.99	|hypotheticalprotein[Escherichia phage LH2]
QXV84936.1	56	aligned_Gp49.2_sequences	126	5.7e-39	140.3	2	1	1	2.8e-42	6.1e-39	140.2	2	60	115	1	56	1	56	0.99	|hypotheticalproteinbas43_0200 [Escherichia phage TadeuszReichstein]
QOC55275.1	56	aligned_Gp49.2_sequences	126	6.8e-39	140.1	4.3	1	1	3.4e-42	7.4e-39	139.9	4.3	60	115	1	56	1	56	0.99	|hypotheticalproteinJEP6_192 [Escherichia phage JEP6]
QXN75786.1	56	aligned_Gp49.2_sequences	126	7.1e-39	140	2.8	1	1	3.5e-42	7.7e-39	139.9	2.8	60	115	1	56	1	56	0.99	|hypotheticalprotein[Escherichia phage BF15]
QXV76406.1	56	aligned_Gp49.2_sequences	126	7.3e-39	140	2.8	1	1	3.6e-42	7.9e-39	139.8	2.8	60	115	1	56	1	56	0.99	|hypotheticalproteinbas38_0197 [Escherichia phage AugustSocin]
VEV89700.1	56	aligned_Gp49.2_sequences	126	7.5e-39	139.9	2.3	1	1	3.7e-42	8.1e-39	139.8	2.3	60	115	1	56	1	56	0.99	|Phage protein [Yersinia phage fPS-2]
QXV83563.1	56	aligned_Gp49.2_sequences	126	8.3e-39	139.8	2.9	1	1	4.1e-42	9e-39	139.7	2.9	60	115	1	56	1	56	0.99	|hypotheticalproteinbas45_0196 [Escherichia phage PaulHMueller]
WPJ67694.1	56	aligned_Gp49.2_sequences	126	8.3e-39	139.8	2.9	1	1	4.1e-42	9e-39	139.7	2.9	60	115	1	56	1	56	0.99	|antitoxin from a toxin-antitoxin system [Escherichia phage JoYop]
QXN69353.1	56	aligned_Gp49.2_sequences	126	8.8e-39	139.7	2.8	1	1	4.3e-42	9.5e-39	139.6	2.8	60	115	1	56	1	56	0.99	|hypotheticalproteinISAACDANIEL_80 [Hafnia phage vB_HpaM_IsaacDaniel]
UYE95080.1	56	aligned_Gp49.2_sequences	126	8.9e-39	139.7	2.9	1	1	4.4e-42	9.6e-39	139.6	2.9	60	115	1	56	1	56	0.99	|hypotheticalprotein[Escherichia phage vB_EcoM-pEB20]
AYD85349.1	56	aligned_Gp49.2_sequences	126	1.2e-38	139.3	2.7	1	1	6e-42	1.3e-38	139.1	2.7	60	115	1	56	1	56	0.99	|hypotheticalprotein[Escherichia phage vB_vPM_PD112]
QLF81818.1	56	aligned_Gp49.2_sequences	126	1.2e-38	139.2	2.4	1	1	6.1e-42	1.3e-38	139.1	2.4	60	115	1	56	1	56	0.99	|hypotheticalproteinF1_0085 [Escherichia phage vB_EcoM_F1]
WWS22799.1	56	aligned_Gp49.2_sequences	126	1.4e-38	139.1	2.5	1	1	6.9e-42	1.5e-38	138.9	2.5	60	115	1	56	1	56	0.99	|hypotheticalproteinlh_089 [Escherichia phage LH01]
AIT74452.1	56	aligned_Gp49.2_sequences	126	1.5e-38	138.9	4	1	1	7.6e-42	1.7e-38	138.8	4	60	115	1	56	1	56	0.99	|hypotheticalproteinRB27_085 [Enterobacteria phage RB27]
CAK6624289.1	56	aligned_Gp49.2_sequences	126	3e-38	138	3.1	1	1	1.5e-41	3.2e-38	137.9	3.1	60	115	1	56	1	56	0.99	|hypotheticalproteinAUBRB02_MBMBFPCN_00019 [Escherichia phage AUBRB02]
ANN87290.1	56	aligned_Gp49.2_sequences	126	3.4e-38	137.8	2.9	1	1	1.7e-41	3.7e-38	137.7	2.9	60	115	1	56	1	56	0.99	|hypotheticalprotein[Shigella phage SHBML-50-1]
QIQ68142.1	56	aligned_Gp49.2_sequences	126	3.4e-38	137.8	2.9	1	1	1.7e-41	3.7e-38	137.7	2.9	60	115	1	56	1	56	0.99	|hypotheticalproteinPhiZZ6_082 [Citrobacter phage PhiZZ6]
UGO46756.1	56	aligned_Gp49.2_sequences	126	3.4e-38	137.8	2.9	1	1	1.7e-41	3.7e-38	137.7	2.9	60	115	1	56	1	56	0.99	|hypotheticalproteinPHAGINATOR_83 [Shigella phage vB_SboM_Phaginator]
URY15008.1	56	aligned_Gp49.2_sequences	126	3.4e-38	137.8	2.9	1	1	1.7e-41	3.7e-38	137.7	2.9	60	115	1	56	1	56	0.99	|hypotheticalprotein[Shigella phage ESh31]
URY14169.1	56	aligned_Gp49.2_sequences	126	3.8e-38	137.6	2.9	1	1	1.9e-41	4.1e-38	137.5	2.9	60	115	1	56	1	56	0.99	|hypotheticalprotein[Shigella phage ESh28]
ACP31004.1	56	aligned_Gp49.2_sequences	126	4.2e-38	137.5	3	1	1	2.1e-41	4.6e-38	137.4	3	60	115	1	56	1	56	0.99	|RB32ORF081chypothetical protein [Enterobacteria phage RB51]
AIT72819.1	56	aligned_Gp49.2_sequences	126	4.2e-38	137.5	3	1	1	2.1e-41	4.6e-38	137.4	3	60	115	1	56	1	56	0.99	|hypotheticalproteinRB3_083 [Escherichia phage RB3]
AIT73092.1	56	aligned_Gp49.2_sequences	126	4.2e-38	137.5	3	1	1	2.1e-41	4.6e-38	137.4	3	60	115	1	56	1	56	0.99	|hypotheticalproteinRB5_083 [Enterobacteria phage RB5]
AIT73363.1	56	aligned_Gp49.2_sequences	126	4.2e-38	137.5	3	1	1	2.1e-41	4.6e-38	137.4	3	60	115	1	56	1	56	0.99	|hypotheticalproteinRB6_083 [Enterobacteria phage RB6]
AIT73634.1	56	aligned_Gp49.2_sequences	126	4.2e-38	137.5	3	1	1	2.1e-41	4.6e-38	137.4	3	60	115	1	56	1	56	0.99	|hypotheticalproteinRB7_083 [Enterobacteria phage RB7]
AIT73906.1	56	aligned_Gp49.2_sequences	126	4.2e-38	137.5	3	1	1	2.1e-41	4.6e-38	137.4	3	60	115	1	56	1	56	0.99	|hypotheticalproteinRB9_083 [Enterobacteria phage RB9]
AIT74178.1	56	aligned_Gp49.2_sequences	126	4.2e-38	137.5	3	1	1	2.1e-41	4.6e-38	137.4	3	60	115	1	56	1	56	0.99	|hypotheticalproteinRB10_083 [Enterobacteria phage RB10]
AIT75546.1	56	aligned_Gp49.2_sequences	126	4.2e-38	137.5	3	1	1	2.1e-41	4.6e-38	137.4	3	60	115	1	56	1	56	0.99	|hypotheticalproteinRB68_086 [Enterobacteria phage RB68]
QLF81010.1	56	aligned_Gp49.2_sequences	126	4.2e-38	137.5	3	1	1	2.1e-41	4.6e-38	137.4	3	60	115	1	56	1	56	0.99	|hypotheticalproteinSP1_0191 [Escherichia phage vB_EcoM_SP1]
QWT76953.1	56	aligned_Gp49.2_sequences	126	4.2e-38	137.5	3	1	1	2.1e-41	4.6e-38	137.4	3	60	115	1	56	1	56	0.99	|hypotheticalprotein[Escherichia phage vB_EcoM-UFV09]
UJJ74470.1	56	aligned_Gp49.2_sequences	126	4.2e-38	137.5	3	1	1	2.1e-41	4.6e-38	137.4	3	60	115	1	56	1	56	0.99	|hypotheticalproteinCPTAc3_088 [Enterobacteria phage Ac3]
UYE93053.1	56	aligned_Gp49.2_sequences	126	4.2e-38	137.5	3	1	1	2.1e-41	4.6e-38	137.4	3	60	115	1	56	1	56	0.99	|hypotheticalprotein[Escherichia phage vB_EcoM-UFV05]
UYL83946.1	56	aligned_Gp49.2_sequences	126	4.2e-38	137.5	3	1	1	2.1e-41	4.6e-38	137.4	3	60	115	1	56	1	56	0.99	|hypotheticalprotein[Escherichia phage vB_EcoM-UFV06]
UYL84232.1	56	aligned_Gp49.2_sequences	126	4.2e-38	137.5	3	1	1	2.1e-41	4.6e-38	137.4	3	60	115	1	56	1	56	0.99	|hypotheticalprotein[Escherichia phage vB_EcoM-UFV10]
UYL84518.1	56	aligned_Gp49.2_sequences	126	4.2e-38	137.5	3	1	1	2.1e-41	4.6e-38	137.4	3	60	115	1	56	1	56	0.99	|hypotheticalprotein[Escherichia phage vB_EcoM-UFV11]
QHB43110.1	56	aligned_Gp49.2_sequences	126	6.8e-38	136.8	3	1	1	3.4e-41	7.4e-38	136.7	3	60	115	1	56	1	56	0.99	|hypotheticalproteinKRT47_gp82 [Shigella phage KRT47]
WBF83042.1	56	aligned_Gp49.2_sequences	126	7.1e-38	136.8	3.6	1	1	3.5e-41	7.7e-38	136.7	3.6	60	115	1	56	1	56	0.99	|antitoxin from a toxin-antitoxin system [Escherichia phage a48]
ACP30726.1	56	aligned_Gp49.2_sequences	126	2.3e-37	135.1	3.4	1	1	1.2e-40	2.5e-37	135	3.4	60	115	1	56	1	56	0.99	|RB32ORF081chypothetical protein [Escherichia phage RB14]
AEM00745.1	56	aligned_Gp49.2_sequences	126	2.3e-37	135.1	3.4	1	1	1.2e-40	2.5e-37	135	3.4	60	115	1	56	1	56	0.99	|hypotheticalphage protein [Escherichia phage wV7]
ANH49780.1	56	aligned_Gp49.2_sequences	126	2.3e-37	135.1	3.4	1	1	1.2e-40	2.5e-37	135	3.4	60	115	1	56	1	56	0.99	|hypotheticalproteinPE37_0177 [Escherichia phage PE37]
ANZ51720.1	56	aligned_Gp49.2_sequences	126	2.3e-37	135.1	3.4	1	1	1.2e-40	2.5e-37	135	3.4	60	115	1	56	1	56	0.99	|hypotheticalprotein[Enterobacteria phage Kha5h]
BAI83093.1	56	aligned_Gp49.2_sequences	126	2.3e-37	135.1	3.4	1	1	1.2e-40	2.5e-37	135	3.4	60	115	1	56	1	56	0.99	|conserved hypothetical protein [Escherichia phage AR1]
BBI58207.1	56	aligned_Gp49.2_sequences	126	2.3e-37	135.1	3.4	1	1	1.2e-40	2.5e-37	135	3.4	60	115	1	56	1	56	0.99	|hypotheticalprotein[Shigella phage SfPhi01]
WCD43790.1	56	aligned_Gp49.2_sequences	126	2.3e-37	135.1	3.4	1	1	1.2e-40	2.5e-37	135	3.4	60	115	1	56	1	56	0.99	|hypotheticalproteinECML363_000070 [Escherichia phage ECML-363]
ANZ51519.1	56	aligned_Gp49.2_sequences	126	2e-36	132.1	3.4	1	1	9.7e-40	2.1e-36	132	3.4	60	115	1	56	1	56	0.99	|hypotheticalprotein[Enterobacteria phage GiZh]
ASZ76919.1	56	aligned_Gp49.2_sequences	126	2e-36	132.1	3.4	1	1	9.7e-40	2.1e-36	132	3.4	60	115	1	56	1	56	0.99	|hypotheticalprotein[Escherichia phage EC121]
ATI16944.1	56	aligned_Gp49.2_sequences	126	2e-36	132.1	3.4	1	1	9.7e-40	2.1e-36	132	3.4	60	115	1	56	1	56	0.99	|hypotheticalproteinSf22_gp252 [Shigella phage Sf22]
XDJ03577.1	44	aligned_Gp49.2_sequences	126	9.2e-30	110.6	4	1	1	4.5e-33	9.8e-30	110.5	4	72	115	1	44	1	44	0.99	|hypotheticalproteinManna_088 [Salmonella phage Manna]
ANN86784.1	44	aligned_Gp49.2_sequences	126	1.4e-29	109.9	3.6	1	1	7e-33	1.5e-29	109.8	3.6	72	115	1	44	1	44	0.99	|hypotheticalprotein[Shigella phage SHFML-11]
BBF63243.1	44	aligned_Gp49.2_sequences	126	3.1e-29	108.8	4.8	1	1	1.5e-32	3.3e-29	108.7	4.8	72	115	1	44	1	44	0.99	|rI antiholin[Escherichia phage T2]
QBO66050.1	44	aligned_Gp49.2_sequences	126	3.1e-29	108.8	4.8	1	1	1.5e-32	3.3e-29	108.7	4.8	72	115	1	44	1	44	0.99	|hypotheticalproteinG4507_00083 [Escherichia phage vB_EcoM_G4507]
QIN97755.1	44	aligned_Gp49.2_sequences	126	3.1e-29	108.8	4.8	1	1	1.5e-32	3.3e-29	108.7	4.8	72	115	1	44	1	44	0.99	|hypotheticalproteinPhiZZ30_084 [Serratia phage PhiZZ30]
WLY86270.1	44	aligned_Gp49.2_sequences	126	3.1e-29	108.8	4.8	1	1	1.5e-32	3.3e-29	108.7	4.8	72	115	1	44	1	44	0.99	|hypotheticalprotein310Ecol104PP_00045 [Escherichia phage 310Ecol104PP]
ANH50221.2	44	aligned_Gp49.2_sequences	126	3.3e-29	108.8	4.4	1	1	1.6e-32	3.5e-29	108.7	4.4	72	115	1	44	1	44	0.99	|hypotheticalproteinAREG1_00080 [Escherichia phage UFV-AREG1]
CAD2272560.1	44	aligned_Gp49.2_sequences	126	3.3e-29	108.8	4.4	1	1	1.6e-32	3.5e-29	108.7	4.4	72	115	1	44	1	44	0.99	|hypotheticalproteinMEKHABCK_00081 [Shigella phage vB_SsoM_JK08]
QLF81282.1	44	aligned_Gp49.2_sequences	126	3.3e-29	108.8	4.4	1	1	1.6e-32	3.5e-29	108.7	4.4	72	115	1	44	1	44	0.99	|hypotheticalproteinFT_0237 [Escherichia phage vB_EcoM_FT]
QZI84945.1	44	aligned_Gp49.2_sequences	126	3.3e-29	108.8	4.4	1	1	1.6e-32	3.5e-29	108.7	4.4	72	115	1	44	1	44	0.99	|hypotheticalproteinPM136_00013 [Escherichia phage vB_EcoM-PM136]
UPW39945.1	44	aligned_Gp49.2_sequences	126	3.3e-29	108.8	4.4	1	1	1.6e-32	3.5e-29	108.7	4.4	72	115	1	44	1	44	0.99	|hypotheticalproteinESCO58_00108 [Escherichia phage vB_EcoM_ESCO58]
UIO58077.1	44	aligned_Gp49.2_sequences	126	3.5e-29	108.7	4.4	1	1	1.7e-32	3.8e-29	108.6	4.4	72	115	1	44	1	44	0.99	|hypotheticalproteinS1P5_00161 [Escherichia phage vB_EcoM-S1P5QW]
AEK12344.1	44	aligned_Gp49.2_sequences	126	3.9e-29	108.5	5	1	1	1.9e-32	4.2e-29	108.4	5	72	115	1	44	1	44	0.99	|hypotheticalprotein[Escherichia phage ime09]
AFU20404.1	44	aligned_Gp49.2_sequences	126	3.9e-29	108.5	5	1	1	1.9e-32	4.2e-29	108.4	5	72	115	1	44	1	44	0.99	|hypotheticalproteinHX01_092 [Escherichia phage HX01]
QNI20169.1	44	aligned_Gp49.2_sequences	126	3.9e-29	108.5	5	1	1	1.9e-32	4.2e-29	108.4	5	72	115	1	44	1	44	0.99	|hypotheticalprotein[Enterobacteria phage phiC600P9]
QZI84680.1	44	aligned_Gp49.2_sequences	126	3.9e-29	108.5	5	1	1	1.9e-32	4.2e-29	108.4	5	72	115	1	44	1	44	0.99	|hypotheticalproteinPM108_00013 [Escherichia phage vB_EcoM-PM108]
UIU46832.1	44	aligned_Gp49.2_sequences	126	3.9e-29	108.5	5	1	1	1.9e-32	4.2e-29	108.4	5	72	115	1	44	1	44	0.99	|hypotheticalprotein[Escherichia phage EP01]
USM81359.1	44	aligned_Gp49.2_sequences	126	3.9e-29	108.5	5	1	1	1.9e-32	4.2e-29	108.4	5	72	115	1	44	1	44	0.99	|hypotheticalproteinPM133_00013 [Escherichia phage vB_EcoM-PM133]
WCS66814.1	44	aligned_Gp49.2_sequences	126	3.9e-29	108.5	5	1	1	1.9e-32	4.2e-29	108.4	5	72	115	1	44	1	44	0.99	|hypotheticalproteinKIT06_00070 [Escherichia phage KIT06]
WYM30590.1	44	aligned_Gp49.2_sequences	126	5.5e-29	108	4	1	1	2.7e-32	5.9e-29	107.9	4	72	115	1	44	1	44	0.99	|hypotheticalprotein[Escherichia phage EC.W13-3]
XHB24173.1	56	aligned_Gp49.2_sequences	126	1.2e-28	107	1.9	1	1	5.9e-32	1.3e-28	106.9	1.9	60	115	1	56	1	56	0.98	|antitoxin from a toxin-antitoxin system [Klebsiella phage vB_Kpn529046-KEN25_2]
VUF55088.1	44	aligned_Gp49.2_sequences	126	1.2e-28	106.9	5.3	1	1	6e-32	1.3e-28	106.8	5.3	72	115	1	44	1	44	0.99	|Phage protein [Escherichia phage T4_ev151]
CUL02430.1	44	aligned_Gp49.2_sequences	126	1.2e-28	106.9	5.3	1	1	6.1e-32	1.3e-28	106.8	5.3	72	115	1	44	1	44	0.99	|hypotheticalprotein[Escherichia phage slur07]
QDF15110.1	44	aligned_Gp49.2_sequences	126	1.2e-28	106.9	5.3	1	1	6.1e-32	1.3e-28	106.8	5.3	72	115	1	44	1	44	0.99	|hypotheticalproteinSa45lw_85 [Escherichia phage vB_EcoM-Sa45lw]
QXN68176.1	44	aligned_Gp49.2_sequences	126	1.2e-28	106.9	5.3	1	1	6.1e-32	1.3e-28	106.8	5.3	72	115	1	44	1	44	0.99	|hypotheticalproteinJK1_0081 [Escherichia phage JK1]
WLY85894.1	44	aligned_Gp49.2_sequences	126	1.2e-28	106.9	5.3	1	1	6.1e-32	1.3e-28	106.8	5.3	72	115	1	44	1	44	0.99	|hypotheticalprotein303Ecol101PP_00215 [Escherichia phage 303Ecol101PP]
WPJ71526.1	44	aligned_Gp49.2_sequences	126	1.2e-28	106.9	5.3	1	1	6.1e-32	1.3e-28	106.8	5.3	72	115	1	44	1	44	0.99	|hypotheticalprotein[Escherichia phage vB-Eco-KMB40]
QEG11829.1	56	aligned_Gp49.2_sequences	126	1.4e-28	106.7	1.2	1	1	6.8e-32	1.5e-28	106.6	1.2	60	115	1	56	1	56	0.98	|hypotheticalproteinKPN6_177 [Klebsiella phage KPN6]
UCR74286.1	56	aligned_Gp49.2_sequences	126	1.4e-28	106.7	1.2	1	1	6.8e-32	1.5e-28	106.6	1.2	60	115	1	56	1	56	0.98	|hypotheticalprotein[Klebsiella phage vB_KpnM_5N]
XHB23884.1	56	aligned_Gp49.2_sequences	126	1.4e-28	106.7	1.2	1	1	6.8e-32	1.5e-28	106.6	1.2	60	115	1	56	1	56	0.98	|antitoxin from a toxin-antitoxin system [Klebsiella phage vB_Kpn529046-KEN37]
UNY41156.1	56	aligned_Gp49.2_sequences	126	1.5e-28	106.6	1	1	1	7.3e-32	1.6e-28	106.5	1	60	115	1	56	1	56	0.98	|hypotheticalprotein[Klebsiella phage KP185]
WLY86583.1	44	aligned_Gp49.2_sequences	126	2e-28	106.2	4.4	1	1	9.7e-32	2.1e-28	106.1	4.4	72	115	1	44	1	44	0.99	|hypotheticalprotein348Ecol098PP_00102 [Escherichia phage 348Ecol098PP]
QPX73817.1	56	aligned_Gp49.2_sequences	126	2.1e-28	106.2	1.2	1	1	1e-31	2.3e-28	106.1	1.2	60	115	1	56	1	56	0.98	|hypotheticalproteinEVAN_202 [Klebsiella phage vB_KpnM_BovinicusUrsus]
UMM76845.1	56	aligned_Gp49.2_sequences	126	2.1e-28	106.2	1.2	1	1	1e-31	2.3e-28	106.1	1.2	60	115	1	56	1	56	0.98	|hypotheticalprotein[Klebsiella phage UTI-K4]
WPH68101.1	56	aligned_Gp49.2_sequences	126	2.1e-28	106.2	1.2	1	1	1e-31	2.3e-28	106.1	1.2	60	115	1	56	1	56	0.98	|antitoxin from a toxin-antitoxin system [Klebsiella phage ValerieMcCarty02]
QPB08960.1	56	aligned_Gp49.2_sequences	126	1.2e-27	103.7	1.3	1	1	6.1e-31	1.3e-27	103.6	1.3	60	115	1	56	1	56	0.98	|hypotheticalproteinCPT_Metamorpho_223 [Klebsiella phage Metamorpho]
XDG31080.1	44	aligned_Gp49.2_sequences	126	1.3e-27	103.6	4.5	1	1	6.4e-31	1.4e-27	103.5	4.5	72	115	1	44	1	44	0.99	|hypotheticalprotein[Salmonella phage vB_SenS_Jbel]
QHR72726.1	44	aligned_Gp49.2_sequences	126	1.7e-27	103.2	4.1	1	1	8.3e-31	1.8e-27	103.1	4.1	72	115	1	44	1	44	0.99	|hypotheticalproteinmobillu_121 [Escherichia phage mobillu]
APD20461.1	56	aligned_Gp49.2_sequences	126	1.9e-27	103.1	1.8	1	1	9.2e-31	2e-27	103	1.8	60	115	1	56	1	56	0.98	|hypotheticalprotein[Klebsiella phage KPV15]
BEH88528.1	56	aligned_Gp49.2_sequences	126	1.9e-27	103.1	1.8	1	1	9.2e-31	2e-27	103	1.8	60	115	1	56	1	56	0.98	|hypotheticalprotein[Klebsiella phage phiKp_22]
CAD5242154.1	56	aligned_Gp49.2_sequences	126	1.9e-27	103.1	1.8	1	1	9.2e-31	2e-27	103	1.8	60	115	1	56	1	56	0.98	|RB32ORF081chypothetical protein [Klebsiella phage vB_KpM-Wobble]
QLF82944.1	56	aligned_Gp49.2_sequences	126	1.9e-27	103.1	1.8	1	1	9.2e-31	2e-27	103	1.8	60	115	1	56	1	56	0.98	|hypotheticalproteinKpnM6E1_gp061 [Klebsiella phage KpnM6E1]
QYC52760.1	56	aligned_Gp49.2_sequences	126	1.9e-27	103.1	1.8	1	1	9.2e-31	2e-27	103	1.8	60	115	1	56	1	56	0.98	|hypotheticalprotein[Klebsiella phage vB_KpnM_TU02]
UGO48141.1	56	aligned_Gp49.2_sequences	126	1.9e-27	103.1	1.8	1	1	9.2e-31	2e-27	103	1.8	60	115	1	56	1	56	0.98	|hypotheticalproteinSHINKOU_62 [Klebsiella phage vB_KaeM_Shinkou]
UGO48142.1	56	aligned_Gp49.2_sequences	126	1.9e-27	103.1	1.8	1	1	9.2e-31	2e-27	103	1.8	60	115	1	56	1	56	0.98	|hypotheticalproteinSHINKOU_63 [Klebsiella phage vB_KaeM_Shinkou]
UGO53229.1	56	aligned_Gp49.2_sequences	126	1.9e-27	103.1	1.8	1	1	9.2e-31	2e-27	103	1.8	60	115	1	56	1	56	0.98	|hypotheticalproteinNISPERO_53 [Klebsiella phage vB_KaeM_Nispero]
WFG79083.1	56	aligned_Gp49.2_sequences	126	1.9e-27	103.1	1.8	1	1	9.2e-31	2e-27	103	1.8	60	115	1	56	1	56	0.98	|antitoxin [Klebsiella phage vB_VIPKPNUMC01]
WPJ21249.1	56	aligned_Gp49.2_sequences	126	1.9e-27	103.1	1.8	1	1	9.2e-31	2e-27	103	1.8	60	115	1	56	1	56	0.98	|hypotheticalproteinECFKMHLE_00199 [Klebsiella phage KP17]
WPJ51269.1	56	aligned_Gp49.2_sequences	126	1.9e-27	103.1	1.8	1	1	9.2e-31	2e-27	103	1.8	60	115	1	56	1	56	0.98	|hypotheticalproteinRCIP0032_00176 [Klebsiella phage RCIP0032]
WWS24106.1	56	aligned_Gp49.2_sequences	126	1.9e-27	103.1	1.8	1	1	9.2e-31	2e-27	103	1.8	60	115	1	56	1	56	0.98	|hypotheticalproteinvBKpnAMK3_00145 [Klebsiella phage vB_Kpn_AM_K3]
WWS24607.1	56	aligned_Gp49.2_sequences	126	1.9e-27	103.1	1.8	1	1	9.2e-31	2e-27	103	1.8	60	115	1	56	1	56	0.98	|hypotheticalproteinvBKpnAMK4_00419 [Klebsiella phage vB_Kpn_AM_K4]
XCD09179.1	56	aligned_Gp49.2_sequences	126	1.9e-27	103.1	1.8	1	1	9.2e-31	2e-27	103	1.8	60	115	1	56	1	56	0.98	|hypotheticalprotein[Klebsiella phage KPKp]
XCO40573.1	56	aligned_Gp49.2_sequences	126	1.9e-27	103.1	1.8	1	1	9.2e-31	2e-27	103	1.8	60	115	1	56	1	56	0.98	|antitoxin protein [Klebsiella phage phi1_146043]
XDJ00935.1	56	aligned_Gp49.2_sequences	126	1.9e-27	103.1	1.8	1	1	9.2e-31	2e-27	103	1.8	60	115	1	56	1	56	0.98	|hypotheticalprotein[Klebsiella phage PMBT63]
XEM82697.1	56	aligned_Gp49.2_sequences	126	1.9e-27	103.1	1.8	1	1	9.2e-31	2e-27	103	1.8	60	115	1	56	1	56	0.98	|antitoxin [Raoultella phage vB_Rp_M21a]
AKY01932.1	56	aligned_Gp49.2_sequences	126	1.9e-27	103.1	1.5	1	1	9.4e-31	2.1e-27	103	1.5	60	115	1	56	1	56	0.98	|hypotheticalproteinJD18_061 [Klebsiella phage JD18]
ANT40515.1	56	aligned_Gp49.2_sequences	126	1.9e-27	103.1	1.5	1	1	9.4e-31	2.1e-27	103	1.5	60	115	1	56	1	56	0.98	|hypotheticalproteinkpv477_078 [Klebsiella phage vB_KpnM_KpV477]
AUV57417.1	56	aligned_Gp49.2_sequences	126	1.9e-27	103.1	1.5	1	1	9.4e-31	2.1e-27	103	1.5	60	115	1	56	1	56	0.98	|hypotheticalproteinKP1_58 [Klebsiella phage KP1]
AWY06969.1	56	aligned_Gp49.2_sequences	126	1.9e-27	103.1	1.5	1	1	9.4e-31	2.1e-27	103	1.5	60	115	1	56	1	56	0.98	|hypotheticalproteinCPT_Mineola_074 [Klebsiella phage Mineola]
AYD80807.1	56	aligned_Gp49.2_sequences	126	1.9e-27	103.1	1.5	1	1	9.4e-31	2.1e-27	103	1.5	60	115	1	56	1	56	0.98	|hypotheticalprotein[Klebsiella phage KP179]
CAD5242216.1	56	aligned_Gp49.2_sequences	126	1.9e-27	103.1	1.5	1	1	9.4e-31	2.1e-27	103	1.5	60	115	1	56	1	56	0.98	|RB32ORF081chypothetical protein [Klebsiella phage vB_KoM-Flushed]
QBA85016.1	56	aligned_Gp49.2_sequences	126	1.9e-27	103.1	1.5	1	1	9.4e-31	2.1e-27	103	1.5	60	115	1	56	1	56	0.98	|hypotheticalprotein[Klebsiella phage vB_KpnM_GF]
QEG11492.1	56	aligned_Gp49.2_sequences	126	1.9e-27	103.1	1.5	1	1	9.4e-31	2.1e-27	103	1.5	60	115	1	56	1	56	0.98	|hypotheticalproteinKMI13_161 [Klebsiella phage KMI13]
QGF21490.1	56	aligned_Gp49.2_sequences	126	1.9e-27	103.1	1.5	1	1	9.4e-31	2.1e-27	103	1.5	60	115	1	56	1	56	0.98	|hypotheticalproteinJIPhKp122_0058 [Klebsiella phage JIPh_Kp122]
QQM14457.1	56	aligned_Gp49.2_sequences	126	1.9e-27	103.1	1.5	1	1	9.4e-31	2.1e-27	103	1.5	60	115	1	56	1	56	0.98	|hypotheticalprotein[Klebsiella phage vB_KpnM_17-11]
UGO47433.1	56	aligned_Gp49.2_sequences	126	1.9e-27	103.1	1.5	1	1	9.4e-31	2.1e-27	103	1.5	60	115	1	56	1	56	0.98	|hypotheticalproteinLILPANDA_185 [Klebsiella phage vB_KaeM_LilPanda]
UGO48418.1	56	aligned_Gp49.2_sequences	126	1.9e-27	103.1	1.5	1	1	9.4e-31	2.1e-27	103	1.5	60	115	1	56	1	56	0.98	|hypotheticalproteinBOBOTO_59 [Kelbsiella phage vB_KaeM_Boboto]
UGO49710.1	56	aligned_Gp49.2_sequences	126	1.9e-27	103.1	1.5	1	1	9.4e-31	2.1e-27	103	1.5	60	115	1	56	1	56	0.98	|hypotheticalproteinMERCI_248 [Klebsiella phage vB_KaeM_Merci]
UKS71779.1	56	aligned_Gp49.2_sequences	126	1.9e-27	103.1	1.5	1	1	9.4e-31	2.1e-27	103	1.5	60	115	1	56	1	56	0.98	|hypotheticalproteinFRZ284_00203 [Klebsiella phage vB_KpnM_FRZ284]
UMM76563.1	56	aligned_Gp49.2_sequences	126	1.9e-27	103.1	1.5	1	1	9.4e-31	2.1e-27	103	1.5	60	115	1	56	1	56	0.98	|hypotheticalprotein[Klebsiella phage UTI-K1]
UNY40879.1	56	aligned_Gp49.2_sequences	126	1.9e-27	103.1	1.5	1	1	9.4e-31	2.1e-27	103	1.5	60	115	1	56	1	56	0.98	|hypotheticalprotein[Klebsiella phage KP182]
UOK17683.1	56	aligned_Gp49.2_sequences	126	1.9e-27	103.1	1.5	1	1	9.4e-31	2.1e-27	103	1.5	60	115	1	56	1	56	0.98	|hypotheticalproteinKP1079_00077 [Klebsiella phage KP1079]
UYE90609.1	56	aligned_Gp49.2_sequences	126	1.9e-27	103.1	1.5	1	1	9.4e-31	2.1e-27	103	1.5	60	115	1	56	1	56	0.98	|hypotheticalproteinCPT_pKp20_074 [Klebsiella phage pKp20]
UYL05920.1	56	aligned_Gp49.2_sequences	126	1.9e-27	103.1	1.5	1	1	9.4e-31	2.1e-27	103	1.5	60	115	1	56	1	56	0.98	|hypotheticalproteinMMDGKJEO_00088 [Klebsiella phage KP13MC5-5]
WAB00389.1	56	aligned_Gp49.2_sequences	126	1.9e-27	103.1	1.5	1	1	9.4e-31	2.1e-27	103	1.5	60	115	1	56	1	56	0.98	|hypotheticalprotein[Klebsiella phage JY1]
WKW87591.1	56	aligned_Gp49.2_sequences	126	1.9e-27	103.1	1.5	1	1	9.4e-31	2.1e-27	103	1.5	60	115	1	56	1	56	0.98	|hypotheticalproteinpzkkv4_179 [Klebsiella phage pzk-kv4]
WKW88683.1	56	aligned_Gp49.2_sequences	126	1.9e-27	103.1	1.5	1	1	9.4e-31	2.1e-27	103	1.5	60	115	1	56	1	56	0.98	|hypotheticalproteinpzkkv61_110 [Klebsiella phage pzk-kv6-1]
WNO28947.1	56	aligned_Gp49.2_sequences	126	1.9e-27	103.1	1.5	1	1	9.4e-31	2.1e-27	103	1.5	60	115	1	56	1	56	0.98	|antitoxin [Klebsiella phage vB_KpnM-JEC]
WPJ56281.1	56	aligned_Gp49.2_sequences	126	1.9e-27	103.1	1.5	1	1	9.4e-31	2.1e-27	103	1.5	60	115	1	56	1	56	0.98	|hypotheticalproteinRCIP0102_00171 [Klebsiella phage RCIP0102]
WWS23385.1	56	aligned_Gp49.2_sequences	126	1.9e-27	103.1	1.5	1	1	9.4e-31	2.1e-27	103	1.5	60	115	1	56	1	56	0.98	|hypotheticalproteinPBAHNIPP_00280 [Klebsiella phage KP01]
WWS23767.1	56	aligned_Gp49.2_sequences	126	1.9e-27	103.1	1.5	1	1	9.4e-31	2.1e-27	103	1.5	60	115	1	56	1	56	0.98	|hypotheticalproteinvBKpnAMK2_00102 [Klebsiella phage vB_Kpn_AM_K2]
WWS24734.1	56	aligned_Gp49.2_sequences	126	1.9e-27	103.1	1.5	1	1	9.4e-31	2.1e-27	103	1.5	60	115	1	56	1	56	0.98	|hypotheticalproteinvBKpnAMK5_00036 [Klebsiella phage vB_Kpn_AM_K5]
WWS25357.1	56	aligned_Gp49.2_sequences	126	1.9e-27	103.1	1.5	1	1	9.4e-31	2.1e-27	103	1.5	60	115	1	56	1	56	0.98	|hypotheticalproteinvBKpnAMK6_00413 [Klebsiella phage vB_Kpn_AM_K6]
WYC18034.1	56	aligned_Gp49.2_sequences	126	1.9e-27	103.1	1.5	1	1	9.4e-31	2.1e-27	103	1.5	60	115	1	56	1	56	0.98	|antitoxin from a toxin-antitoxin system [Klebsiella phage vB_KpnM-YP11]
XCD09187.1	56	aligned_Gp49.2_sequences	126	1.9e-27	103.1	1.5	1	1	9.4e-31	2.1e-27	103	1.5	60	115	1	56	1	56	0.98	|hypotheticalprotein[Klebsiella phage KPKp]
XDQ96407.1	56	aligned_Gp49.2_sequences	126	1.9e-27	103.1	1.5	1	1	9.4e-31	2.1e-27	103	1.5	60	115	1	56	1	56	0.98	|hypotheticalproteinJOKLHMMP_00250 [Klebsiella phage Phi_KR1]
XDQ96673.1	56	aligned_Gp49.2_sequences	126	1.9e-27	103.1	1.5	1	1	9.4e-31	2.1e-27	103	1.5	60	115	1	56	1	56	0.98	|hypotheticalproteinBCGALACO_00254 [Klebsiella phage Phi_KR8]
XFC50385.1	56	aligned_Gp49.2_sequences	126	1.9e-27	103.1	1.5	1	1	9.4e-31	2.1e-27	103	1.5	60	115	1	56	1	56	0.98	|antitoxin from a toxin-antitoxin system [Klebsiella phage vB_Kp_M198]
XHB23592.1	56	aligned_Gp49.2_sequences	126	1.9e-27	103.1	1.5	1	1	9.4e-31	2.1e-27	103	1.5	60	115	1	56	1	56	0.98	|antitoxin from a toxin-antitoxin system [Klebsiella phage vB_Kpn529046-KEN39]
XHB24471.1	56	aligned_Gp49.2_sequences	126	1.9e-27	103.1	1.5	1	1	9.4e-31	2.1e-27	103	1.5	60	115	1	56	1	56	0.98	|antitoxin from a toxin-antitoxin system [Klebsiella phage vB_Kpn529046-KEN25_1]
XHB24761.1	56	aligned_Gp49.2_sequences	126	1.9e-27	103.1	1.5	1	1	9.4e-31	2.1e-27	103	1.5	60	115	1	56	1	56	0.98	|antitoxin from a toxin-antitoxin system [Klebsiella phage vB_Kpn11382-KEN22]
XHH74838.1	56	aligned_Gp49.2_sequences	126	1.9e-27	103.1	1.5	1	1	9.4e-31	2.1e-27	103	1.5	60	115	1	56	1	56	0.98	|hypotheticalproteinKSKp_00184 [Klebsiella phage KSKp]
AKE46096.1	44	aligned_Gp49.2_sequences	126	1.1e-26	100.6	5.3	1	1	5.5e-30	1.2e-26	100.5	5.3	72	115	1	44	1	44	0.99	|hypotheticalproteinECTP7_01229 [Escherichia coli O157 typing phage 7]
AKJ73122.1	56	aligned_Gp49.2_sequences	126	3.1e-26	99.2	1.2	1	1	1.5e-29	3.3e-26	99.1	1.2	60	115	1	56	1	56	0.98	|hypotheticalproteinPKO111_076 [Klebsiella phage PKO111]
WKW88154.1	56	aligned_Gp49.2_sequences	126	3.1e-26	99.2	1.2	1	1	1.5e-29	3.3e-26	99.1	1.2	60	115	1	56	1	56	0.98	|hypotheticalproteinpzkkv19_10 [Klebsiella phage pzk-kv19]
USL86900.1	56	aligned_Gp49.2_sequences	126	3.4e-26	99	1.3	1	1	1.7e-29	3.7e-26	98.9	1.3	60	115	1	56	1	56	0.98	|hypotheticalprotein[Salmonella phage PSE-D1]
CAD2272597.1	56	aligned_Gp49.2_sequences	126	4.4e-26	98.7	0.6	1	1	2.2e-29	4.7e-26	98.6	0.6	60	115	1	56	1	56	0.98	|RB32ORF081chypothetical protein [Klebsiella phage vB_KpnM_311F]
QEG10975.1	56	aligned_Gp49.2_sequences	126	4.4e-26	98.7	0.6	1	1	2.2e-29	4.7e-26	98.6	0.6	60	115	1	56	1	56	0.98	|hypotheticalproteinKMI12_51 [Klebsiella phage KMI12]
UJP30263.1	56	aligned_Gp49.2_sequences	126	4.4e-26	98.7	0.6	1	1	2.2e-29	4.7e-26	98.6	0.6	60	115	1	56	1	56	0.98	|hypotheticalprotein[Klebsiella phage Kpn6N]
WKK95769.1	56	aligned_Gp49.2_sequences	126	4.4e-26	98.7	0.6	1	1	2.2e-29	4.7e-26	98.6	0.6	60	115	1	56	1	56	0.98	|putative antitoxin from a toxin-antitoxin system [Klebsiella phage ValerieMcCarty03]
WPK33770.1	111	aligned_Gp49.2_sequences	126	8.7e-26	97.7	1	1	1	4e-29	8.7e-26	97.7	1	61	115	57	111	7	111	0.94	|hypotheticalprotein[Escherichia phage AV109]
WPK35086.1	111	aligned_Gp49.2_sequences	126	8.7e-26	97.7	1	1	1	4e-29	8.7e-26	97.7	1	61	115	57	111	7	111	0.94	|hypotheticalprotein[Escherichia phage AV114]
WPK35347.1	111	aligned_Gp49.2_sequences	126	8.7e-26	97.7	1	1	1	4e-29	8.7e-26	97.7	1	61	115	57	111	7	111	0.94	|hypotheticalprotein[Escherichia phage AV115]
AHV82787.1	111	aligned_Gp49.2_sequences	126	1.5e-25	97	1.2	1	1	6.8e-29	1.5e-25	97	1.2	61	115	57	111	11	111	0.94	|hypotheticalproteinPhAPEC2_78 [Escherichia phage vB_EcoM_PhAPEC2]
WPK35603.1	111	aligned_Gp49.2_sequences	126	1.6e-25	96.8	0.4	1	1	7.4e-29	1.6e-25	96.8	0.4	61	115	57	111	6	111	0.93	|hypotheticalprotein[Escherichia phage AV116]
AWM11839.1	118	aligned_Gp49.2_sequences	126	1.9e-25	96.6	1.2	1	1	1e-28	2.2e-25	96.4	1.2	71	115	74	118	28	118	0.91	|hypotheticalproteinvBEcoMNBG1_085 [Escherichia phage vB_EcoM_NBG1]
AAP75993.1	58	aligned_Gp49.2_sequences	126	2.9e-25	96	0.9	1	1	1.4e-28	3.1e-25	95.9	0.9	71	115	14	58	2	58	0.92	|RB69ORF091chypothetical protein [Escherichia phage RB69]
WPK34560.1	111	aligned_Gp49.2_sequences	126	3e-25	96	2.2	1	1	1.5e-28	3.3e-25	95.8	2.2	61	115	57	111	21	111	0.94	|hypotheticalprotein[Escherichia phage AV112]
WPK34820.1	111	aligned_Gp49.2_sequences	126	3e-25	96	2.2	1	1	1.5e-28	3.3e-25	95.8	2.2	61	115	57	111	21	111	0.94	|hypotheticalprotein[Escherichia phage AV113]
ULA52127.1	105	aligned_Gp49.2_sequences	126	3.2e-25	95.9	2.5	1	1	1.5e-28	3.2e-25	95.9	2.5	61	115	51	105	10	105	0.93	|hypotheticalproteinRPN187_gp084 [Escherichia phage vB_EcoM-RPN187]
CAK6606508.1	56	aligned_Gp49.2_sequences	126	7.9e-25	94.6	0.5	1	1	3.9e-28	8.5e-25	94.5	0.5	60	115	1	56	1	56	0.98	|antitoxin from a toxin-antitoxin system [Klebsiella phage vB_Kte_K65PH164]
WKM80601.1	56	aligned_Gp49.2_sequences	126	7.9e-25	94.6	0.5	1	1	3.9e-28	8.5e-25	94.5	0.5	60	115	1	56	1	56	0.98	|antitoxin [Klebsiella phage ValerieMcCarty04]
WPH67548.1	56	aligned_Gp49.2_sequences	126	7.9e-25	94.6	0.5	1	1	3.9e-28	8.5e-25	94.5	0.5	60	115	1	56	1	56	0.98	|antitoxin from a toxin-antitoxin system [Klebsiella phage ValerieMcCarty05]
XEO41240.1	56	aligned_Gp49.2_sequences	126	7.9e-25	94.6	0.5	1	1	3.9e-28	8.5e-25	94.5	0.5	60	115	1	56	1	56	0.98	|antitoxin [Raoultella phage vB_Ro_M12a]
WLY86107.1	118	aligned_Gp49.2_sequences	126	9.5e-25	94.3	0.6	1	1	4.7e-28	1e-24	94.3	0.6	71	115	74	118	24	118	0.9	|hypotheticalprotein308Ecol101PP_00154 [Escherichia phage 308Ecol101PP]
QBO62781.1	118	aligned_Gp49.2_sequences	126	1.1e-24	94.2	0.8	1	1	5.3e-28	1.2e-24	94.1	0.8	71	115	74	118	25	118	0.9	|hypotheticalproteinG2469_00087 [Escherichia phage vB_EcoM_G2469]
ASD53740.1	118	aligned_Gp49.2_sequences	126	1.5e-24	93.7	1.1	1	1	7.4e-28	1.6e-24	93.6	1.1	71	115	74	118	29	118	0.91	|hypotheticalprotein[Escherichia phage ST0]
QSL99179.1	118	aligned_Gp49.2_sequences	126	1.5e-24	93.7	1.1	1	1	7.4e-28	1.6e-24	93.6	1.1	71	115	74	118	29	118	0.91	|hypotheticalproteinFEPPCPPO_00082 [Escherichia phage PTK]
WQN07067.1	118	aligned_Gp49.2_sequences	126	1.5e-24	93.7	1.1	1	1	7.4e-28	1.6e-24	93.6	1.1	71	115	74	118	29	118	0.91	|hypotheticalprotein[Escherichia phage vB-Eco-KMB38]
AIA80062.1	118	aligned_Gp49.2_sequences	126	1.6e-24	93.6	1.2	1	1	7.9e-28	1.7e-24	93.5	1.2	71	115	74	118	29	118	0.91	|hypotheticalproteinJS09_095 [Escherichia phage vB_EcoM_JS09]
QBZ70966.1	118	aligned_Gp49.2_sequences	126	1.6e-24	93.6	1.2	1	1	7.9e-28	1.7e-24	93.5	1.2	71	115	74	118	29	118	0.91	|hypotheticalprotein[Shigella phage SSE1]
QVW29240.1	118	aligned_Gp49.2_sequences	126	1.6e-24	93.6	1.2	1	1	7.9e-28	1.7e-24	93.5	1.2	71	115	74	118	29	118	0.91	|hypotheticalprotein[Escherichia phage vB_EcoM_SQ17]
WPK29032.1	46	aligned_Gp49.2_sequences	126	1.6e-24	93.6	2	1	1	7.6e-28	1.7e-24	93.6	2	71	115	2	46	1	46	0.98	|hypotheticalprotein[Escherichia phage vB_EcoP_EP32B]
AIM50667.1	118	aligned_Gp49.2_sequences	126	1.6e-24	93.6	1.3	1	1	8.2e-28	1.8e-24	93.5	1.3	71	115	74	118	28	118	0.91	|hypotheticalprotein[Shigella phage Shf125875]
AKO61269.1	118	aligned_Gp49.2_sequences	126	1.6e-24	93.6	1.3	1	1	8.2e-28	1.8e-24	93.5	1.3	71	115	74	118	28	118	0.91	|hypotheticalproteinAPCEc01_216 [Escherichia phage APCEc01]
AWY07915.1	118	aligned_Gp49.2_sequences	126	1.6e-24	93.6	1.3	1	1	8.2e-28	1.8e-24	93.5	1.3	71	115	74	118	28	118	0.91	|hypotheticalprotein[Escherichia phage SF]
AYN56518.1	118	aligned_Gp49.2_sequences	126	1.6e-24	93.6	1.3	1	1	8.2e-28	1.8e-24	93.5	1.3	71	115	74	118	28	118	0.91	|hypotheticalproteinDPMPNEAM_00089 [Escherichia phage p000y]
AYR03999.1	118	aligned_Gp49.2_sequences	126	1.6e-24	93.6	1.3	1	1	8.2e-28	1.8e-24	93.5	1.3	71	115	74	118	28	118	0.91	|hypotheticalprotein[Escherichia phage OLB35]
CAJ1523272.1	118	aligned_Gp49.2_sequences	126	1.6e-24	93.6	1.3	1	1	8.2e-28	1.8e-24	93.5	1.3	71	115	74	118	28	118	0.91	|hypotheticalproteinNICP_113 [Escherichia phage vB_Eco_NicPhage]
QBO65225.1	118	aligned_Gp49.2_sequences	126	1.6e-24	93.6	1.3	1	1	8.2e-28	1.8e-24	93.5	1.3	71	115	74	118	28	118	0.91	|hypotheticalproteinG53_00084 [Escherichia phage vB_EcoM_G53]
QBQ76851.1	118	aligned_Gp49.2_sequences	126	1.6e-24	93.6	1.3	1	1	8.2e-28	1.8e-24	93.5	1.3	71	115	74	118	28	118	0.91	|hypotheticalproteinWFL6982_00087 [Escherichia phage vB_EcoM_WFL6982]
QBQ77112.1	118	aligned_Gp49.2_sequences	126	1.6e-24	93.6	1.3	1	1	8.2e-28	1.8e-24	93.5	1.3	71	115	74	118	28	118	0.91	|hypotheticalproteinWFK_00087 [Escherichia phage vB_EcoM_WFK]
QBQ77592.1	118	aligned_Gp49.2_sequences	126	1.6e-24	93.6	1.3	1	1	8.2e-28	1.8e-24	93.5	1.3	71	115	74	118	28	118	0.91	|hypotheticalproteinWFbE185_00087 [Escherichia phage vB_EcoM_WFbE185]
QBQ78645.1	118	aligned_Gp49.2_sequences	126	1.6e-24	93.6	1.3	1	1	8.2e-28	1.8e-24	93.5	1.3	71	115	74	118	28	118	0.91	|hypotheticalproteinKAW3E185_00090 [Escherichia phage vB_EcoM_KAW3E185]
QEG05666.1	118	aligned_Gp49.2_sequences	126	1.6e-24	93.6	1.3	1	1	8.2e-28	1.8e-24	93.5	1.3	71	115	74	118	28	118	0.91	|hypotheticalproteinJK36_00086 [Shigella phage JK36]
QEG06203.1	118	aligned_Gp49.2_sequences	126	1.6e-24	93.6	1.3	1	1	8.2e-28	1.8e-24	93.5	1.3	71	115	74	118	28	118	0.91	|hypotheticalproteinJK42_00085 [Shigella phage JK42]
QEG06476.1	118	aligned_Gp49.2_sequences	126	1.6e-24	93.6	1.3	1	1	8.2e-28	1.8e-24	93.5	1.3	71	115	74	118	28	118	0.91	|hypotheticalproteinJK45_00087 [Shigella phage JK45]
QGT55234.1	118	aligned_Gp49.2_sequences	126	1.6e-24	93.6	1.3	1	1	8.2e-28	1.8e-24	93.5	1.3	71	115	74	118	28	118	0.91	|hypotheticalprotein[Escherichia phage FP43]
QHR67100.1	118	aligned_Gp49.2_sequences	126	1.6e-24	93.6	1.3	1	1	8.2e-28	1.8e-24	93.5	1.3	71	115	74	118	28	118	0.91	|hypotheticalproteinmogra_191 [Escherichia phage mogra]
QHR68229.1	118	aligned_Gp49.2_sequences	126	1.6e-24	93.6	1.3	1	1	8.2e-28	1.8e-24	93.5	1.3	71	115	74	118	28	118	0.91	|hypotheticalproteinmoha_96 [Escherichia phage moha]
QNI20597.1	118	aligned_Gp49.2_sequences	126	1.6e-24	93.6	1.3	1	1	8.2e-28	1.8e-24	93.5	1.3	71	115	74	118	28	118	0.91	|hypotheticalprotein[Escherichia phage JN02]
QWV60165.1	118	aligned_Gp49.2_sequences	126	1.6e-24	93.6	1.3	1	1	8.2e-28	1.8e-24	93.5	1.3	71	115	74	118	28	118	0.91	|hypotheticalprotein[Escherichia phage S143_2]
QXV77027.1	118	aligned_Gp49.2_sequences	126	1.6e-24	93.6	1.3	1	1	8.2e-28	1.8e-24	93.5	1.3	71	115	74	118	28	118	0.91	|hypotheticalproteinbas46_0183 [Escherichia phage ChristianSchoenbein]
QYC95615.1	118	aligned_Gp49.2_sequences	126	1.6e-24	93.6	1.3	1	1	8.2e-28	1.8e-24	93.5	1.3	71	115	74	118	28	118	0.91	|hypotheticalprotein[Escherichia phage vB_EcoM_TU01]
QZI79938.1	118	aligned_Gp49.2_sequences	126	1.6e-24	93.6	1.3	1	1	8.2e-28	1.8e-24	93.5	1.3	71	115	74	118	28	118	0.91	|hypotheticalprotein172859UKE1_011 [Escherichia phage vB_EcoM-172859UKE1]
UAW07199.1	118	aligned_Gp49.2_sequences	126	1.6e-24	93.6	1.3	1	1	8.2e-28	1.8e-24	93.5	1.3	71	115	74	118	28	118	0.91	|hypotheticalprotein[Escherichia phage vB_EcoM-pEK20]
UJQ43914.1	118	aligned_Gp49.2_sequences	126	1.6e-24	93.6	1.3	1	1	8.2e-28	1.8e-24	93.5	1.3	71	115	74	118	28	118	0.91	|hypotheticalproteinECCR664_000050 [Escherichia phage ECCR664]
UOL50792.1	118	aligned_Gp49.2_sequences	126	1.6e-24	93.6	1.3	1	1	8.2e-28	1.8e-24	93.5	1.3	71	115	74	118	28	118	0.91	|hypotheticalprotein[Escherichia phage vB_EcoM_SCS57]
URY11193.1	118	aligned_Gp49.2_sequences	126	1.6e-24	93.6	1.3	1	1	8.2e-28	1.8e-24	93.5	1.3	71	115	74	118	28	118	0.91	|hypotheticalprotein[Shigella phage ESh15]
URY13792.1	118	aligned_Gp49.2_sequences	126	1.6e-24	93.6	1.3	1	1	8.2e-28	1.8e-24	93.5	1.3	71	115	74	118	28	118	0.91	|hypotheticalprotein[Shigella phage ESh27]
UUB18197.1	118	aligned_Gp49.2_sequences	126	1.6e-24	93.6	1.3	1	1	8.2e-28	1.8e-24	93.5	1.3	71	115	74	118	28	118	0.91	|hypotheticalprotein[Escherichia phage ST2]
WBF80697.1	118	aligned_Gp49.2_sequences	126	1.6e-24	93.6	1.3	1	1	8.2e-28	1.8e-24	93.5	1.3	71	115	74	118	28	118	0.91	|hypotheticalproteinF31_0084 [Escherichia phage vB_Eco_F31]
WPK34031.1	118	aligned_Gp49.2_sequences	126	1.6e-24	93.6	1.3	1	1	8.2e-28	1.8e-24	93.5	1.3	71	115	74	118	28	118	0.91	|hypotheticalprotein[Escherichia phage AV110]
WPK34300.1	118	aligned_Gp49.2_sequences	126	1.6e-24	93.6	1.3	1	1	8.2e-28	1.8e-24	93.5	1.3	71	115	74	118	28	118	0.91	|hypotheticalprotein[Escherichia phage AV111]
XAO15457.1	118	aligned_Gp49.2_sequences	126	1.6e-24	93.6	1.3	1	1	8.2e-28	1.8e-24	93.5	1.3	71	115	74	118	28	118	0.91	|hypotheticalprotein[Escherichia phage FL31]
ANN87711.1	118	aligned_Gp49.2_sequences	126	1.6e-24	93.6	1.3	1	1	8.2e-28	1.8e-24	93.5	1.3	71	115	74	118	28	118	0.91	|hypotheticalprotein[Shigella phage SHSML-52-1]
ALY07909.1	118	aligned_Gp49.2_sequences	126	1.6e-24	93.6	1.3	1	1	8.2e-28	1.8e-24	93.5	1.3	71	115	74	118	28	118	0.91	|hypotheticalproteinphiE142_104 [Escherichia phage phiE142]
WBM23592.1	118	aligned_Gp49.2_sequences	126	1.7e-24	93.6	0.8	1	1	9.9e-28	2.2e-24	93.2	0.8	71	115	74	118	50	118	0.94	|hypotheticalprotein[Escherichia phage PNJ-6]
XEN39081.1	118	aligned_Gp49.2_sequences	126	1.7e-24	93.6	0.8	1	1	9.9e-28	2.2e-24	93.2	0.8	71	115	74	118	50	118	0.94	|hypotheticalprotein[Escherichia phage PNJ-9]
XAO14637.1	111	aligned_Gp49.2_sequences	126	1.7e-24	93.6	0.7	1	1	7.7e-28	1.7e-24	93.6	0.7	61	115	57	111	7	111	0.94	|hypotheticalprotein[Escherichia phage JM17]
XAO15020.1	111	aligned_Gp49.2_sequences	126	1.7e-24	93.6	0.7	1	1	7.7e-28	1.7e-24	93.6	0.7	61	115	57	111	7	111	0.94	|hypotheticalprotein[Escherichia phage FL18]
UIU27064.1	118	aligned_Gp49.2_sequences	126	1.7e-24	93.5	1.4	1	1	8.6e-28	1.9e-24	93.4	1.4	71	115	74	118	28	118	0.9	|hypotheticalproteinSA79RD_085 [Escherichia phage vB_EcoM_SA79RD]
UIU27337.1	118	aligned_Gp49.2_sequences	126	1.7e-24	93.5	1.4	1	1	8.6e-28	1.9e-24	93.4	1.4	71	115	74	118	28	118	0.9	|hypotheticalproteinSA35RD_085 [Escherichia phage vB_EcoM_SA35RD]
UPW39311.1	111	aligned_Gp49.2_sequences	126	2e-24	93.3	0.8	1	1	9.1e-28	2e-24	93.3	0.8	61	115	57	111	7	111	0.94	|hypotheticalproteinESCO47_00075 [Escherichia phage vB_EcoM_ESCO47]
QIG57359.1	118	aligned_Gp49.2_sequences	126	2e-24	93.3	1.3	1	1	1e-27	2.3e-24	93.1	1.3	71	115	74	118	29	118	0.93	|hypotheticalprotein[Escherichia phage F2]
AYD79289.1	114	aligned_Gp49.2_sequences	126	2.2e-24	93.2	2	1	1	1e-27	2.2e-24	93.2	2	71	115	70	114	5	114	0.9	|hypotheticalproteinFFEPELFE_00047 [Shigella phage phi25-307]
ARM70905.1	118	aligned_Gp49.2_sequences	126	2.2e-24	93.2	1.4	1	1	1.1e-27	2.4e-24	93	1.4	71	115	74	118	28	118	0.91	|hypotheticalproteinphiC120_c200 [Escherichia phage phiC120]
WBF80432.1	118	aligned_Gp49.2_sequences	126	2.8e-24	92.8	2.2	1	1	1.5e-27	3.2e-24	92.7	2.1	71	115	74	118	31	118	0.9	|hypotheticalproteinF27_0088 [Escherichia phage vB_Eco_F27]
AYN56333.1	118	aligned_Gp49.2_sequences	126	3.1e-24	92.7	1.4	1	1	1.6e-27	3.4e-24	92.6	1.4	71	115	74	118	28	118	0.91	|hypotheticalproteinKEPCLCAE_00158 [Escherichia phage p000v]
WGG26199.1	118	aligned_Gp49.2_sequences	126	3.1e-24	92.7	1.4	1	1	1.6e-27	3.4e-24	92.6	1.4	71	115	74	118	28	118	0.91	|hypotheticalprotein[Escherichia phage GADS24]
WPK35866.1	118	aligned_Gp49.2_sequences	126	5.1e-24	92	1.2	1	1	2.6e-27	5.6e-24	91.9	1.2	71	115	74	118	28	118	0.91	|hypotheticalprotein[Escherichia phage AV117]
AKE45198.1	118	aligned_Gp49.2_sequences	126	6.9e-24	91.6	1.9	1	1	3.5e-27	7.6e-24	91.4	1.9	71	115	74	118	28	118	0.91	|hypotheticalproteinECTP3_00320 [Escherichia coli O157 typing phage 3]
AKE45848.1	118	aligned_Gp49.2_sequences	126	6.9e-24	91.6	1.9	1	1	3.5e-27	7.6e-24	91.4	1.9	71	115	74	118	28	118	0.91	|hypotheticalproteinECTP6_00981 [Escherichia coli O157 typing phage 6]
AKE46840.1	118	aligned_Gp49.2_sequences	126	6.9e-24	91.6	1.9	1	1	3.5e-27	7.6e-24	91.4	1.9	71	115	74	118	28	118	0.91	|hypotheticalproteinECTP13_02064 [Escherichia coli O157 typing phage 13]
QWY13465.1	111	aligned_Gp49.2_sequences	126	7.6e-24	91.4	1.2	1	1	3.5e-27	7.6e-24	91.4	1.2	61	115	57	111	11	111	0.94	|hypotheticalprotein[Escherichia phage vB_EcoM-ZQ3]
CAH1487094.1	118	aligned_Gp49.2_sequences	126	7.8e-24	91.4	1.3	1	1	4e-27	8.7e-24	91.2	1.3	71	115	74	118	28	118	0.91	|hypotheticalproteinUGJNECP1_00267 [Escherichia phage UGJNEcP1]
CAH1616425.1	118	aligned_Gp49.2_sequences	126	7.8e-24	91.4	1.3	1	1	4e-27	8.7e-24	91.2	1.3	71	115	74	118	28	118	0.91	|hypotheticalproteinUGJNECP2_00175 [Escherichia phage UGJNEcP2]
WBF82758.1	111	aligned_Gp49.2_sequences	126	8.8e-24	91.2	0.8	1	1	4e-27	8.8e-24	91.2	0.8	61	115	57	111	5	111	0.93	|hypotheticalproteina20_198 [Escherichia phage a20]
WPH67823.1	56	aligned_Gp49.2_sequences	126	9.5e-24	91.1	0.6	1	1	4.7e-27	1e-23	91	0.6	60	115	1	56	1	56	0.98	|antitoxin from a toxin-antitoxin system [Klebsiella phage ValerieMcCarty01]
WPK28826.1	118	aligned_Gp49.2_sequences	126	9.9e-24	91.1	1.4	1	1	5e-27	1.1e-23	90.9	1.4	71	115	74	118	28	118	0.91	|hypotheticalprotein[Escherichia phage vB_EcoM_EP32a]
QBP05701.1	111	aligned_Gp49.2_sequences	126	1.7e-23	90.3	0.7	1	1	7.9e-27	1.7e-23	90.3	0.7	61	115	57	111	7	111	0.94	|hypotheticalprotein[Escherichia phage PHB12]
XAO14194.1	111	aligned_Gp49.2_sequences	126	2.6e-23	89.7	2.2	1	1	1.2e-26	2.7e-23	89.6	2.2	62	115	58	111	19	111	0.94	|hypotheticalprotein[Escherichia phage JM10]
QXV75193.1	118	aligned_Gp49.2_sequences	126	8.8e-23	88	1.4	1	1	4.4e-26	9.6e-23	87.9	1.4	71	113	74	116	28	118	0.9	|hypotheticalproteinbas47_0188 [Escherichia phage AlbertHofmann]
QBO62517.1	111	aligned_Gp49.2_sequences	126	4.4e-21	82.5	0.5	1	1	2e-24	4.4e-21	82.5	0.5	61	115	57	111	5	111	0.93	|hypotheticalproteinG2285_00089 [Escherichia phage vB_EcoM_G2285]
ARW57500.1	50	aligned_Gp49.2_sequences	126	1.2e-19	77.9	5.1	1	1	6e-23	1.3e-19	77.7	5.1	73	115	8	50	3	50	0.94	|hypotheticalprotein[Serratia phage CHI14]
ARW57775.1	50	aligned_Gp49.2_sequences	126	1.2e-19	77.9	5.1	1	1	6e-23	1.3e-19	77.7	5.1	73	115	8	50	3	50	0.94	|hypotheticalprotein[Serratia phage CBH8]
ARW58048.1	50	aligned_Gp49.2_sequences	126	1.2e-19	77.9	5.1	1	1	6e-23	1.3e-19	77.7	5.1	73	115	8	50	3	50	0.94	|hypotheticalprotein[Serratia phage X20]
QYN80521.1	50	aligned_Gp49.2_sequences	126	1.2e-19	77.9	5.1	1	1	6e-23	1.3e-19	77.7	5.1	73	115	8	50	3	50	0.94	|hypotheticalprotein[Kosakonia phage Kc304]
UJJ22063.1	50	aligned_Gp49.2_sequences	126	1.2e-19	77.9	5.1	1	1	6e-23	1.3e-19	77.7	5.1	73	115	8	50	3	50	0.94	|hypotheticalprotein[Erwinia phage Virsaitis27]
UYM28727.1	50	aligned_Gp49.2_sequences	126	1.2e-19	77.9	5.1	1	1	6e-23	1.3e-19	77.7	5.1	73	115	8	50	3	50	0.94	|hypotheticalprotein[Serratia phage vB_SspM_LC53]
QQG32348.1	51	aligned_Gp49.2_sequences	126	5.6e-19	75.7	4.3	1	1	2.6e-22	5.8e-19	75.7	4.3	68	115	3	50	1	51	0.96	|hypotheticalproteinCkP1_0074 [Citrobacter phage CkP1]
BBC78128.1	50	aligned_Gp49.2_sequences	126	7.4e-19	75.3	4.2	1	1	3.7e-22	8.1e-19	75.2	4.2	73	115	8	50	3	50	0.94	|Hypotheticalprotein[Escherichia phage EcS1]
AGE48159.1	54	aligned_Gp49.2_sequences	126	5.4e-17	69.3	3.3	1	1	2.8e-20	6.1e-17	69.1	3.3	75	115	13	53	9	54	0.95	|hypotheticalprotein[Salmonella phage vB_SenM-S16]
WDR21742.1	54	aligned_Gp49.2_sequences	126	5.4e-17	69.3	3.3	1	1	2.8e-20	6.1e-17	69.1	3.3	75	115	13	53	9	54	0.95	|hypotheticalproteinPJM34_0074 [Salmonella phage vB_SenM_UTK0003]
WLI71701.1	54	aligned_Gp49.2_sequences	126	5.4e-17	69.3	3.3	1	1	2.8e-20	6.1e-17	69.1	3.3	75	115	13	53	9	54	0.95	|hypotheticalproteinCPTAKMNP4_076 [Salmonella phage vB_SenM-AKM_NP4]
AHJ86928.1	54	aligned_Gp49.2_sequences	126	1.1e-16	68.3	2.6	1	1	5.6e-20	1.2e-16	68.1	2.6	75	115	13	53	9	54	0.95	|hypotheticalproteinSTP4a_073 [Salmonella phage STP4-a]
UFK27199.1	54	aligned_Gp49.2_sequences	126	1.1e-16	68.3	2.6	1	1	5.6e-20	1.2e-16	68.1	2.6	75	115	13	53	9	54	0.95	|hypotheticalproteinLG358_00178 [Escherichia phage UoN_LG358_1]
ANA49423.1	54	aligned_Gp49.2_sequences	126	1.3e-16	68	2.5	1	1	6.8e-20	1.5e-16	67.9	2.5	75	115	13	53	9	54	0.95	|hypotheticalproteinCGG41_069 [Salmonella phage vB_SnwM_CGG4-1]
WKV23423.1	54	aligned_Gp49.2_sequences	126	1.8e-16	67.6	3.5	1	1	9.2e-20	2e-16	67.4	3.5	75	115	13	53	9	54	0.95	|hypotheticalproteinSEA1_gp0075 [Salmonella phage SEA1]
AFU64022.1	54	aligned_Gp49.2_sequences	126	2e-16	67.4	3	1	1	1e-19	2.3e-16	67.3	3	75	115	13	53	9	54	0.95	|hypotheticalprotein[Salmonella phage STML-198]
ATN93045.1	54	aligned_Gp49.2_sequences	126	2e-16	67.4	3	1	1	1e-19	2.3e-16	67.3	3	75	115	13	53	9	54	0.95	|hypotheticalproteinCPT_Melville_071 [Salmonella phage Melville]
UPW42446.1	54	aligned_Gp49.2_sequences	126	2e-16	67.4	3	1	1	1e-19	2.3e-16	67.3	3	75	115	13	53	9	54	0.95	|hypotheticalproteinEBPHNEJP_00148 [Salmonella phage CF-SP2]
AUE22954.1	61	aligned_Gp49.2_sequences	126	5.5e-16	66	3.6	1	1	2.7e-19	5.9e-16	65.9	3.6	74	115	18	59	9	61	0.92	|hypotheticalproteinCf1_00081 [Citrobacter phage CF1 ERZ-2017]
AKU43728.1	50	aligned_Gp49.2_sequences	126	8.9e-16	65.4	4.8	1	1	4.3e-19	9.4e-16	65.3	4.8	74	115	7	48	3	50	0.93	|hypotheticalproteinCPT_Merlin82 [Citrobacter phage Merlin]
QVW08890.1	175	aligned_Gp49.2_sequences	126	1e-15	65.1	1.3	1	1	1.4e-18	3.1e-15	63.6	1.3	1	66	1	80	1	84	0.97	|putative 12.6 kDa protein [Salmonella phage Lv5cm]
AIX12053.1	50	aligned_Gp49.2_sequences	126	2.8e-15	63.7	4.5	1	1	1.3e-18	2.8e-15	63.7	4.5	73	115	6	48	1	50	0.92	|hypotheticalproteinCPT_Moon82 [Citrobacter phage Moon]
BAQ22733.1	57	aligned_Gp49.2_sequences	126	1e-14	61.9	4	1	1	4.9e-18	1.1e-14	61.9	4	78	115	19	56	6	57	0.92	|conserved hypothetical protein [Edwardsiella phage PEi20]
BAQ23034.1	57	aligned_Gp49.2_sequences	126	1e-14	61.9	4	1	1	4.9e-18	1.1e-14	61.9	4	78	115	19	56	6	57	0.92	|conserved hypothetical protein [Edwardsiella phage PEi26]
UKH47441.1	71	aligned_Gp49.2_sequences	126	4.4e-13	56.7	0.2	1	1	2.1e-16	4.6e-13	56.6	0.2	1	58	1	58	1	68	0.95	|MAG: hypothetical protein [Shigella phage RP1]
WFG41838.1	71	aligned_Gp49.2_sequences	126	4.4e-13	56.7	0.2	1	1	2.1e-16	4.6e-13	56.6	0.2	1	58	1	58	1	68	0.95	|baseplate wedge subunit and tail pin [Escherichia phage ADUt]
QEG04763.1	71	aligned_Gp49.2_sequences	126	4.4e-13	56.7	0.2	1	1	2.2e-16	4.8e-13	56.5	0.2	1	58	1	58	1	67	0.96	|hypotheticalproteinCM8_00077 [Shigella phage CM8]
QEG05122.1	71	aligned_Gp49.2_sequences	126	4.4e-13	56.7	0.2	1	1	2.2e-16	4.8e-13	56.5	0.2	1	58	1	58	1	67	0.96	|hypotheticalproteinJK23_00083 [Shigella phage JK23]
AFH20043.1	71	aligned_Gp49.2_sequences	126	4.4e-13	56.6	0.2	1	1	2.2e-16	4.8e-13	56.5	0.2	1	58	1	58	1	67	0.96	|hypotheticalproteinACG-C40_0082 [Escherichia phage vB_EcoM_ACG-C40]
ACP31005.1	71	aligned_Gp49.2_sequences	126	4.4e-13	56.6	0.2	1	1	2.2e-16	4.8e-13	56.5	0.2	1	58	1	58	1	67	0.96	|RB32ORF082chypothetical protein [Enterobacteria phage RB51]
AEA73043.1	71	aligned_Gp49.2_sequences	126	4.4e-13	56.6	0.2	1	1	2.2e-16	4.8e-13	56.5	0.2	1	58	1	58	1	67	0.96	|hypotheticalproteinShfl2p085 [Shigella phage Shfl2]
AEM00746.1	71	aligned_Gp49.2_sequences	126	4.4e-13	56.6	0.2	1	1	2.2e-16	4.8e-13	56.5	0.2	1	58	1	58	1	67	0.96	|hypotheticalphage protein [Escherichia phage wV7]
AGR46033.1	71	aligned_Gp49.2_sequences	126	4.4e-13	56.6	0.2	1	1	2.2e-16	4.8e-13	56.5	0.2	1	58	1	58	1	67	0.96	|hypotheticalprotein[Yersinia phage PST]
AHY83284.1	71	aligned_Gp49.2_sequences	126	4.4e-13	56.6	0.2	1	1	2.2e-16	4.8e-13	56.5	0.2	1	58	1	58	1	67	0.96	|hypotheticalproteine112_086 [Escherichia phage vB_EcoM_112]
AIT72820.1	71	aligned_Gp49.2_sequences	126	4.4e-13	56.6	0.2	1	1	2.2e-16	4.8e-13	56.5	0.2	1	58	1	58	1	67	0.96	|hypotheticalproteinRB3_084 [Escherichia phage RB3]
AIT73093.1	71	aligned_Gp49.2_sequences	126	4.4e-13	56.6	0.2	1	1	2.2e-16	4.8e-13	56.5	0.2	1	58	1	58	1	67	0.96	|hypotheticalproteinRB5_084 [Enterobacteria phage RB5]
AIT73364.1	71	aligned_Gp49.2_sequences	126	4.4e-13	56.6	0.2	1	1	2.2e-16	4.8e-13	56.5	0.2	1	58	1	58	1	67	0.96	|hypotheticalproteinRB6_084 [Enterobacteria phage RB6]
AIT73635.1	71	aligned_Gp49.2_sequences	126	4.4e-13	56.6	0.2	1	1	2.2e-16	4.8e-13	56.5	0.2	1	58	1	58	1	67	0.96	|hypotheticalproteinRB7_084 [Enterobacteria phage RB7]
AIT73907.1	71	aligned_Gp49.2_sequences	126	4.4e-13	56.6	0.2	1	1	2.2e-16	4.8e-13	56.5	0.2	1	58	1	58	1	67	0.96	|hypotheticalproteinRB9_084 [Enterobacteria phage RB9]
AIT74179.1	71	aligned_Gp49.2_sequences	126	4.4e-13	56.6	0.2	1	1	2.2e-16	4.8e-13	56.5	0.2	1	58	1	58	1	67	0.96	|hypotheticalproteinRB10_084 [Enterobacteria phage RB10]
AIT74453.1	71	aligned_Gp49.2_sequences	126	4.4e-13	56.6	0.2	1	1	2.2e-16	4.8e-13	56.5	0.2	1	58	1	58	1	67	0.96	|hypotheticalproteinRB27_086 [Enterobacteria phage RB27]
AIT75547.1	71	aligned_Gp49.2_sequences	126	4.4e-13	56.6	0.2	1	1	2.2e-16	4.8e-13	56.5	0.2	1	58	1	58	1	67	0.96	|hypotheticalproteinRB68_087 [Enterobacteria phage RB68]
AKE46097.1	71	aligned_Gp49.2_sequences	126	4.4e-13	56.6	0.2	1	1	2.2e-16	4.8e-13	56.5	0.2	1	58	1	58	1	67	0.96	|hypotheticalproteinECTP7_01230 [Escherichia coli O157 typing phage 7]
AKJ72775.1	71	aligned_Gp49.2_sequences	126	4.4e-13	56.6	0.2	1	1	2.2e-16	4.8e-13	56.5	0.2	1	58	1	58	1	67	0.96	|hypotheticalproteinHY03_0116 [Escherichia phage HY03]
ANH50222.1	71	aligned_Gp49.2_sequences	126	4.4e-13	56.6	0.2	1	1	2.2e-16	4.8e-13	56.5	0.2	1	58	1	58	1	67	0.96	|hypotheticalproteinAREG1_00081 [Escherichia phage UFV-AREG1]
ANN86785.1	71	aligned_Gp49.2_sequences	126	4.4e-13	56.6	0.2	1	1	2.2e-16	4.8e-13	56.5	0.2	1	58	1	58	1	67	0.96	|hypotheticalprotein[Shigella phage SHFML-11]
ANN86978.1	71	aligned_Gp49.2_sequences	126	4.4e-13	56.6	0.2	1	1	2.2e-16	4.8e-13	56.5	0.2	1	58	1	58	1	67	0.96	|hypotheticalprotein[Shigella phage SHFML-26]
ANZ50934.1	71	aligned_Gp49.2_sequences	126	4.4e-13	56.6	0.2	1	1	2.2e-16	4.8e-13	56.5	0.2	1	58	1	58	1	67	0.96	|hypotheticalprotein[Enterobacteria phage Aplg8]
ANZ51520.1	71	aligned_Gp49.2_sequences	126	4.4e-13	56.6	0.2	1	1	2.2e-16	4.8e-13	56.5	0.2	1	58	1	58	1	67	0.96	|hypotheticalprotein[Enterobacteria phage GiZh]
ANZ51721.1	71	aligned_Gp49.2_sequences	126	4.4e-13	56.6	0.2	1	1	2.2e-16	4.8e-13	56.5	0.2	1	58	1	58	1	67	0.96	|hypotheticalprotein[Enterobacteria phage Kha5h]
APU02716.1	71	aligned_Gp49.2_sequences	126	4.4e-13	56.6	0.2	1	1	2.2e-16	4.8e-13	56.5	0.2	1	58	1	58	1	67	0.96	|hypotheticalprotein[Escherichia phage YUEEL01]
ASZ77210.1	71	aligned_Gp49.2_sequences	126	4.4e-13	56.6	0.2	1	1	2.2e-16	4.8e-13	56.5	0.2	1	58	1	58	1	67	0.96	|hypotheticalprotein[Escherichia phage ECO4]
AUV59453.1	71	aligned_Gp49.2_sequences	126	4.4e-13	56.6	0.2	1	1	2.2e-16	4.8e-13	56.5	0.2	1	58	1	58	1	67	0.96	|hypotheticalproteinCrRp10_cds37 [Citrobacter phage vB_CroM_CrRp10]
AUV60946.1	71	aligned_Gp49.2_sequences	126	4.4e-13	56.6	0.2	1	1	2.2e-16	4.8e-13	56.5	0.2	1	58	1	58	1	67	0.96	|hypotheticalproteinFE6_083 [Escherichia phage vB_EcoM-fFiEco06]
AUV61219.1	71	aligned_Gp49.2_sequences	126	4.4e-13	56.6	0.2	1	1	2.2e-16	4.8e-13	56.5	0.2	1	58	1	58	1	67	0.96	|hypotheticalproteinHE2_082 [Escherichia phage vB_EcoM-fHoEco02]
AUV63220.1	71	aligned_Gp49.2_sequences	126	4.4e-13	56.6	0.2	1	1	2.2e-16	4.8e-13	56.5	0.2	1	58	1	58	1	67	0.96	|hypotheticalproteinSf24_gp211 [Shigella phage Sf24]
AUV63493.1	71	aligned_Gp49.2_sequences	126	4.4e-13	56.6	0.2	1	1	2.2e-16	4.8e-13	56.5	0.2	1	58	1	58	1	67	0.96	|hypotheticalproteinSf25_gp213 [Shigella phage Sf25]
AVH85916.1	71	aligned_Gp49.2_sequences	126	4.4e-13	56.6	0.2	1	1	2.2e-16	4.8e-13	56.5	0.2	1	58	1	58	1	67	0.96	|hypotheticalproteinG28_00082 [Escherichia phage vB_EcoM-G28]
AWD91592.1	71	aligned_Gp49.2_sequences	126	4.4e-13	56.6	0.2	1	1	2.2e-16	4.8e-13	56.5	0.2	1	58	1	58	1	67	0.96	|hypotheticalprotein[Enterobacteria phage vB_EcoM_IME339]
AXC34194.1	71	aligned_Gp49.2_sequences	126	4.4e-13	56.6	0.2	1	1	2.2e-16	4.8e-13	56.5	0.2	1	58	1	58	1	67	0.96	|hypotheticalproteinJB75_0185 [Escherichia phage vB_EcoM_JB75]
AXN58121.1	71	aligned_Gp49.2_sequences	126	4.4e-13	56.6	0.2	1	1	2.2e-16	4.8e-13	56.5	0.2	1	58	1	58	1	67	0.96	|hypotheticalprotein[Enterobacteria phage T6]
AYJ74599.1	71	aligned_Gp49.2_sequences	126	4.4e-13	56.6	0.2	1	1	2.2e-16	4.8e-13	56.5	0.2	1	58	1	58	1	67	0.96	|hypotheticalproteinPYPS2T_193 [Yersinia phage PYPS2T]
BAI83094.1	71	aligned_Gp49.2_sequences	126	4.4e-13	56.6	0.2	1	1	2.2e-16	4.8e-13	56.5	0.2	1	58	1	58	1	67	0.96	|conserved hypothetical protein [Escherichia phage AR1]
BBC14423.1	71	aligned_Gp49.2_sequences	126	4.4e-13	56.6	0.2	1	1	2.2e-16	4.8e-13	56.5	0.2	1	58	1	58	1	67	0.96	|hypotheticalprotein[Escherichia phage PP01]
BBF63506.1	71	aligned_Gp49.2_sequences	126	4.4e-13	56.6	0.2	1	1	2.2e-16	4.8e-13	56.5	0.2	1	58	1	58	1	67	0.96	|baseplate wedge subunit and tail pin [Enterobacteria phage T6]
BBG28604.1	71	aligned_Gp49.2_sequences	126	4.4e-13	56.6	0.2	1	1	2.2e-16	4.8e-13	56.5	0.2	1	58	1	58	1	67	0.96	|hypotheticalproteinKIT03_84 [Escherichia phage KIT03]
BBI58208.1	71	aligned_Gp49.2_sequences	126	4.4e-13	56.6	0.2	1	1	2.2e-16	4.8e-13	56.5	0.2	1	58	1	58	1	67	0.96	|hypotheticalprotein[Shigella phage SfPhi01]
CAA7537538.1	71	aligned_Gp49.2_sequences	126	4.4e-13	56.6	0.2	1	1	2.2e-16	4.8e-13	56.5	0.2	1	58	1	58	1	67	0.96	|HypotheticalproteinFPMEPEAJ_00060 [Shigella phage vB_SsoM_113]
CAD2272564.1	71	aligned_Gp49.2_sequences	126	4.4e-13	56.6	0.2	1	1	2.2e-16	4.8e-13	56.5	0.2	1	58	1	58	1	67	0.96	|hypotheticalproteinMEKHABCK_00082 [Shigella phage vB_SsoM_JK08]
CAD7712174.1	71	aligned_Gp49.2_sequences	126	4.4e-13	56.6	0.2	1	1	2.2e-16	4.8e-13	56.5	0.2	1	58	1	58	1	67	0.96	|hypotheticalproteinD5505_00080[Escherichiaphage D5505] [Escherichia phage vB_Eco_NR1]
CAH2619049.1	71	aligned_Gp49.2_sequences	126	4.4e-13	56.6	0.2	1	1	2.2e-16	4.8e-13	56.5	0.2	1	58	1	58	1	67	0.96	|Phage protein [Escherichia phage vB_EcoM_KMB26]
CAJ1093031.1	71	aligned_Gp49.2_sequences	126	4.4e-13	56.6	0.2	1	1	2.2e-16	4.8e-13	56.5	0.2	1	58	1	58	1	67	0.96	|Phage protein [Escherichia phage vB_Eco_QOTSP]
CAK6624290.1	71	aligned_Gp49.2_sequences	126	4.4e-13	56.6	0.2	1	1	2.2e-16	4.8e-13	56.5	0.2	1	58	1	58	1	67	0.96	|hypotheticalproteinAUBRB02_MBMBFPCN_00020 [Escherichia phage AUBRB02]
CAL1327328.1	71	aligned_Gp49.2_sequences	126	4.4e-13	56.6	0.2	1	1	2.2e-16	4.8e-13	56.5	0.2	1	58	1	58	1	67	0.96	|Phage protein [Escherichia phage vB_Eco_EL]
CAL1327829.1	71	aligned_Gp49.2_sequences	126	4.4e-13	56.6	0.2	1	1	2.2e-16	4.8e-13	56.5	0.2	1	58	1	58	1	67	0.96	|Phage protein [Escherichia phage vB_Eco_Some]
CAL1327920.1	71	aligned_Gp49.2_sequences	126	4.4e-13	56.6	0.2	1	1	2.2e-16	4.8e-13	56.5	0.2	1	58	1	58	1	67	0.96	|Phage protein [Escherichia phage vB_Eco_CP]
CAL1328779.1	71	aligned_Gp49.2_sequences	126	4.4e-13	56.6	0.2	1	1	2.2e-16	4.8e-13	56.5	0.2	1	58	1	58	1	67	0.96	|Phage protein [Escherichia phage vB_Eco_EH2]
CCI88978.1	71	aligned_Gp49.2_sequences	126	4.4e-13	56.6	0.2	1	1	2.2e-16	4.8e-13	56.5	0.2	1	58	1	58	1	67	0.96	|protein of unknown function [Yersinia phage phiD1]
CUL01315.1	71	aligned_Gp49.2_sequences	126	4.4e-13	56.6	0.2	1	1	2.2e-16	4.8e-13	56.5	0.2	1	58	1	58	1	67	0.96	|unnamed protein product [Escherichia phage slur02]
CUL01929.1	71	aligned_Gp49.2_sequences	126	4.4e-13	56.6	0.2	1	1	2.2e-16	4.8e-13	56.5	0.2	1	58	1	58	1	67	0.96	|hypotheticalprotein[Escherichia phage slur04]
CUL02429.1	71	aligned_Gp49.2_sequences	126	4.4e-13	56.6	0.2	1	1	2.2e-16	4.8e-13	56.5	0.2	1	58	1	58	1	67	0.96	|hypotheticalprotein[Escherichia phage slur07]
CUL02857.1	71	aligned_Gp49.2_sequences	126	4.4e-13	56.6	0.2	1	1	2.2e-16	4.8e-13	56.5	0.2	1	58	1	58	1	67	0.96	|hypotheticalprotein[Escherichia phage slur11]
CUL03643.1	71	aligned_Gp49.2_sequences	126	4.4e-13	56.6	0.2	1	1	2.2e-16	4.8e-13	56.5	0.2	1	58	1	58	1	67	0.96	|hypotheticalprotein[Escherichia phage slur13]
QBO63327.1	71	aligned_Gp49.2_sequences	126	4.4e-13	56.6	0.2	1	1	2.2e-16	4.8e-13	56.5	0.2	1	58	1	58	1	67	0.96	|hypotheticalproteinG2540_00085 [Escherichia phage vB_EcoM_G2540]
QBO63600.1	71	aligned_Gp49.2_sequences	126	4.4e-13	56.6	0.2	1	1	2.2e-16	4.8e-13	56.5	0.2	1	58	1	58	1	67	0.96	|hypotheticalproteinG10400_00085 [Escherichia phage vB_EcoM_G10400]
QBO64404.1	71	aligned_Gp49.2_sequences	126	4.4e-13	56.6	0.2	1	1	2.2e-16	4.8e-13	56.5	0.2	1	58	1	58	1	67	0.96	|hypotheticalproteinG29_00085 [Escherichia phage vB_EcoM_G29]
QBO64956.1	71	aligned_Gp49.2_sequences	126	4.4e-13	56.6	0.2	1	1	2.2e-16	4.8e-13	56.5	0.2	1	58	1	58	1	67	0.96	|hypotheticalproteinG50_00082 [Escherichia phage vB_EcoM_G50]
QBO65497.1	71	aligned_Gp49.2_sequences	126	4.4e-13	56.6	0.2	1	1	2.2e-16	4.8e-13	56.5	0.2	1	58	1	58	1	67	0.96	|hypotheticalproteinG25403_00085 [Escherichia phage vB_EcoM_G2540-3]
QBO65775.1	71	aligned_Gp49.2_sequences	126	4.4e-13	56.6	0.2	1	1	2.2e-16	4.8e-13	56.5	0.2	1	58	1	58	1	67	0.96	|hypotheticalproteinG4500_00087 [Escherichia phage vB_EcoM_G4500]
QBQ77867.1	71	aligned_Gp49.2_sequences	126	4.4e-13	56.6	0.2	1	1	2.2e-16	4.8e-13	56.5	0.2	1	58	1	58	1	67	0.96	|hypotheticalproteinG9062_00085 [Escherichia phage vB_EcoM_G9062]
QBQ78369.1	71	aligned_Gp49.2_sequences	126	4.4e-13	56.6	0.2	1	1	2.2e-16	4.8e-13	56.5	0.2	1	58	1	58	1	67	0.96	|hypotheticalproteinKAW1E185_00086 [Escherichia phage vB_EcoM_KAW1E185]
QBQ79691.1	71	aligned_Gp49.2_sequences	126	4.4e-13	56.6	0.2	1	1	2.2e-16	4.8e-13	56.5	0.2	1	58	1	58	1	67	0.96	|hypotheticalproteinR5505_00085 [Escherichia phage vB_EcoM_R5505]
QBQ79970.1	71	aligned_Gp49.2_sequences	126	4.4e-13	56.6	0.2	1	1	2.2e-16	4.8e-13	56.5	0.2	1	58	1	58	1	67	0.96	|hypotheticalproteinG8_00086 [Escherichia phage vB_EcoM_G8]
QDF15111.1	71	aligned_Gp49.2_sequences	126	4.4e-13	56.6	0.2	1	1	2.2e-16	4.8e-13	56.5	0.2	1	58	1	58	1	67	0.96	|hypotheticalproteinSa45lw_86 [Escherichia phage vB_EcoM-Sa45lw]
QDK04213.1	71	aligned_Gp49.2_sequences	126	4.4e-13	56.6	0.2	1	1	2.2e-16	4.8e-13	56.5	0.2	1	58	1	58	1	67	0.96	|hypotheticalprotein[Escherichia phage VEc20]
QHR63865.1	71	aligned_Gp49.2_sequences	126	4.4e-13	56.6	0.2	1	1	2.2e-16	4.8e-13	56.5	0.2	1	58	1	58	1	67	0.96	|hypotheticalproteinteqhal_254 [Escherichia phage teqhal]
QHR63931.1	71	aligned_Gp49.2_sequences	126	4.4e-13	56.6	0.2	1	1	2.2e-16	4.8e-13	56.5	0.2	1	58	1	58	1	67	0.96	|hypotheticalproteinteqsoen_54 [Escherichia phage teqsoen]
QHR64423.1	71	aligned_Gp49.2_sequences	126	4.4e-13	56.6	0.2	1	1	2.2e-16	4.8e-13	56.5	0.2	1	58	1	58	1	67	0.96	|hypotheticalproteinteqdroes_16 [Escherichia phage teqdroes]
QIG57144.1	71	aligned_Gp49.2_sequences	126	4.4e-13	56.6	0.2	1	1	2.2e-16	4.8e-13	56.5	0.2	1	58	1	58	1	67	0.96	|hypotheticalprotein[Yersinia phage vB_YepM_ZN18]
QIN97487.1	71	aligned_Gp49.2_sequences	126	4.4e-13	56.6	0.2	1	1	2.2e-16	4.8e-13	56.5	0.2	1	58	1	58	1	67	0.96	|hypotheticalproteinPhiZZ23_086 [Citrobacter phage PhiZZ23]
QIN97756.1	71	aligned_Gp49.2_sequences	126	4.4e-13	56.6	0.2	1	1	2.2e-16	4.8e-13	56.5	0.2	1	58	1	58	1	67	0.96	|hypotheticalproteinPhiZZ30_085 [Serratia phage PhiZZ30]
QIQ68143.1	71	aligned_Gp49.2_sequences	126	4.4e-13	56.6	0.2	1	1	2.2e-16	4.8e-13	56.5	0.2	1	58	1	58	1	67	0.96	|hypotheticalproteinPhiZZ6_083 [Citrobacter phage PhiZZ6]
QLF80970.1	71	aligned_Gp49.2_sequences	126	4.4e-13	56.6	0.2	1	1	2.2e-16	4.8e-13	56.5	0.2	1	58	1	58	1	67	0.96	|hypotheticalproteinSP1_0190 [Escherichia phage vB_EcoM_SP1]
QLF81238.1	71	aligned_Gp49.2_sequences	126	4.4e-13	56.6	0.2	1	1	2.2e-16	4.8e-13	56.5	0.2	1	58	1	58	1	67	0.96	|hypotheticalproteinFT_0238 [Escherichia phage vB_EcoM_FT]
QLF82058.1	71	aligned_Gp49.2_sequences	126	4.4e-13	56.6	0.2	1	1	2.2e-16	4.8e-13	56.5	0.2	1	58	1	58	1	67	0.96	|hypotheticalproteinF4_0085 [Escherichia phage vB_EcoM_Ozark]
QLF85622.1	71	aligned_Gp49.2_sequences	126	4.4e-13	56.6	0.2	1	1	2.2e-16	4.8e-13	56.5	0.2	1	58	1	58	1	67	0.96	|hypotheticalproteinPYps14T_191 [Yersinia phage PYps14T]
QNI20170.1	71	aligned_Gp49.2_sequences	126	4.4e-13	56.6	0.2	1	1	2.2e-16	4.8e-13	56.5	0.2	1	58	1	58	1	67	0.96	|hypotheticalprotein[Enterobacteria phage phiC600P9]
QNJ49649.1	71	aligned_Gp49.2_sequences	126	4.4e-13	56.6	0.2	1	1	2.2e-16	4.8e-13	56.5	0.2	1	58	1	58	1	67	0.96	|hypotheticalproteinPYps11T_192 [Yersinia phage PYps11T]
QNJ49916.1	71	aligned_Gp49.2_sequences	126	4.4e-13	56.6	0.2	1	1	2.2e-16	4.8e-13	56.5	0.2	1	58	1	58	1	67	0.96	|hypotheticalproteinPYps15T_191 [Yersinia phage PYps15T]
QNJ50179.1	71	aligned_Gp49.2_sequences	126	4.4e-13	56.6	0.2	1	1	2.2e-16	4.8e-13	56.5	0.2	1	58	1	58	1	67	0.96	|hypotheticalproteinPYps32T_187 [Yersinia phage PYps32T]
QNJ50445.1	71	aligned_Gp49.2_sequences	126	4.4e-13	56.6	0.2	1	1	2.2e-16	4.8e-13	56.5	0.2	1	58	1	58	1	67	0.96	|hypotheticalproteinPYps35T_190 [Yersinia phage PYps35T]
QNJ50705.1	71	aligned_Gp49.2_sequences	126	4.4e-13	56.6	0.2	1	1	2.2e-16	4.8e-13	56.5	0.2	1	58	1	58	1	67	0.96	|hypotheticalproteinPYps47T_186 [Yersinia phage PYps47T]
QNJ50970.1	71	aligned_Gp49.2_sequences	126	4.4e-13	56.6	0.2	1	1	2.2e-16	4.8e-13	56.5	0.2	1	58	1	58	1	67	0.96	|hypotheticalproteinPYps55T_189 [Yersinia phage PYps55T]
QNR52829.1	71	aligned_Gp49.2_sequences	126	4.4e-13	56.6	0.2	1	1	2.2e-16	4.8e-13	56.5	0.2	1	58	1	58	1	67	0.96	|hypotheticalprotein[Escherichia phage vb_EcoM_bov9_1]
QOC57072.1	71	aligned_Gp49.2_sequences	126	4.4e-13	56.6	0.2	1	1	2.2e-16	4.8e-13	56.5	0.2	1	58	1	58	1	67	0.96	|hypotheticalprotein[Escherichia phage vb_EcoM_bov10K1]
QOI68267.1	71	aligned_Gp49.2_sequences	126	4.4e-13	56.6	0.2	1	1	2.2e-16	4.8e-13	56.5	0.2	1	58	1	58	1	67	0.96	|hypotheticalproteinvec74_080 [Escherichia phage VEc74]
QOI70325.1	71	aligned_Gp49.2_sequences	126	4.4e-13	56.6	0.2	1	1	2.2e-16	4.8e-13	56.5	0.2	1	58	1	58	1	67	0.96	|hypotheticalproteinPYPS2T_193 [Yersinia phage PYPS2T]
QOI70861.1	71	aligned_Gp49.2_sequences	126	4.4e-13	56.6	0.2	1	1	2.2e-16	4.8e-13	56.5	0.2	1	58	1	58	1	67	0.96	|hypotheticalproteinPYps10T_193 [Yersinia phage PYps10T]
QQM15812.1	71	aligned_Gp49.2_sequences	126	4.4e-13	56.6	0.2	1	1	2.2e-16	4.8e-13	56.5	0.2	1	58	1	58	1	67	0.96	|hypotheticalproteinBECP11_00258 [Escherichia phage vB_EcoM-BECP11]
QVW54190.1	71	aligned_Gp49.2_sequences	126	4.4e-13	56.6	0.2	1	1	2.2e-16	4.8e-13	56.5	0.2	1	58	1	58	1	67	0.96	|hypotheticalproteinKFSEC3_00033 [Escherichia virus KFS-EC3]
QXN69354.1	71	aligned_Gp49.2_sequences	126	4.4e-13	56.6	0.2	1	1	2.2e-16	4.8e-13	56.5	0.2	1	58	1	58	1	67	0.96	|hypotheticalproteinISAACDANIEL_81 [Hafnia phage vB_HpaM_IsaacDaniel]
QXV73227.1	71	aligned_Gp49.2_sequences	126	4.4e-13	56.6	0.2	1	1	2.2e-16	4.8e-13	56.5	0.2	1	58	1	58	1	67	0.96	|protein of unknown function DUF2187 [Escherichia phage vB_EcoM_Shinka]
QXV75473.1	71	aligned_Gp49.2_sequences	126	4.4e-13	56.6	0.2	1	1	2.2e-16	4.8e-13	56.5	0.2	1	58	1	58	1	67	0.96	|hypotheticalproteinbas44_0197 [Escherichia phage AdolfPortmann]
QXV78635.1	71	aligned_Gp49.2_sequences	126	4.4e-13	56.6	0.2	1	1	2.2e-16	4.8e-13	56.5	0.2	1	58	1	58	1	67	0.96	|hypotheticalproteinbas40_0194 [Escherichia phage FelixPlatter]
QXV78910.1	71	aligned_Gp49.2_sequences	126	4.4e-13	56.6	0.2	1	1	2.2e-16	4.8e-13	56.5	0.2	1	58	1	58	1	67	0.96	|hypotheticalproteinbas39_0202 [Escherichia phage FriedrichMiescher]
QXV79187.1	71	aligned_Gp49.2_sequences	126	4.4e-13	56.6	0.2	1	1	2.2e-16	4.8e-13	56.5	0.2	1	58	1	58	1	67	0.96	|hypotheticalproteinbas41_0198 [Escherichia phage FriedrichZschokke]
QXV82175.1	71	aligned_Gp49.2_sequences	126	4.4e-13	56.6	0.2	1	1	2.2e-16	4.8e-13	56.5	0.2	1	58	1	58	1	67	0.96	|hypotheticalproteinbas37_0194 [Escherichia phage KarlGJung]
QXV83227.1	71	aligned_Gp49.2_sequences	126	4.4e-13	56.6	0.2	1	1	2.2e-16	4.8e-13	56.5	0.2	1	58	1	58	1	67	0.96	|hypotheticalproteinbas36_0196 [Escherichia phage Paracelsus]
QXV83564.1	71	aligned_Gp49.2_sequences	126	4.4e-13	56.6	0.2	1	1	2.2e-16	4.8e-13	56.5	0.2	1	58	1	58	1	67	0.96	|hypotheticalproteinbas45_0197 [Escherichia phage PaulHMueller]
QXV84937.1	71	aligned_Gp49.2_sequences	126	4.4e-13	56.6	0.2	1	1	2.2e-16	4.8e-13	56.5	0.2	1	58	1	58	1	67	0.96	|hypotheticalproteinbas43_0201 [Escherichia phage TadeuszReichstein]
QXV86033.1	71	aligned_Gp49.2_sequences	126	4.4e-13	56.6	0.2	1	1	2.2e-16	4.8e-13	56.5	0.2	1	58	1	58	1	67	0.96	|hypotheticalproteinbas35_0196 [Escherichia phage WilhelmHis]
QYW08217.1	71	aligned_Gp49.2_sequences	126	4.4e-13	56.6	0.2	1	1	2.2e-16	4.8e-13	56.5	0.2	1	58	1	58	1	67	0.96	|hypotheticalprotein[Enterobacteria phage phiC600P9]
QZI78709.1	71	aligned_Gp49.2_sequences	126	4.4e-13	56.6	0.2	1	1	2.2e-16	4.8e-13	56.5	0.2	1	58	1	58	1	67	0.96	|hypotheticalprotein101112UKE3-1_012 [Escherichia phage vB_EcoM-101112UKE3-1]
QZI79289.1	71	aligned_Gp49.2_sequences	126	4.4e-13	56.6	0.2	1	1	2.2e-16	4.8e-13	56.5	0.2	1	58	1	58	1	67	0.96	|hypotheticalprotein101117BS1_013 [Escherichia phage vB_EcoM-101117BS1]
QZI84679.1	71	aligned_Gp49.2_sequences	126	4.4e-13	56.6	0.2	1	1	2.2e-16	4.8e-13	56.5	0.2	1	58	1	58	1	67	0.96	|hypotheticalproteinPM108_00012 [Escherichia phage vB_EcoM-PM108]
QZI84944.1	71	aligned_Gp49.2_sequences	126	4.4e-13	56.6	0.2	1	1	2.2e-16	4.8e-13	56.5	0.2	1	58	1	58	1	67	0.96	|hypotheticalproteinPM136_00012 [Escherichia phage vB_EcoM-PM136]
UAV89046.1	71	aligned_Gp49.2_sequences	126	4.4e-13	56.6	0.2	1	1	2.2e-16	4.8e-13	56.5	0.2	1	58	1	58	1	67	0.96	|hypotheticalproteinU115_083 [Escherichia phage U115]
UAW58517.1	71	aligned_Gp49.2_sequences	126	4.4e-13	56.6	0.2	1	1	2.2e-16	4.8e-13	56.5	0.2	1	58	1	58	1	67	0.96	|hypotheticalproteinASO78A_083 [Escherichia phage vB_EcoM_ASO78A]
UCR75133.1	71	aligned_Gp49.2_sequences	126	4.4e-13	56.6	0.2	1	1	2.2e-16	4.8e-13	56.5	0.2	1	58	1	58	1	67	0.96	|hypotheticalproteinFFABAGJI_00197 [Escherichia phage vB_EcoM_C2-3]
UCR81646.1	71	aligned_Gp49.2_sequences	126	4.4e-13	56.6	0.2	1	1	2.2e-16	4.8e-13	56.5	0.2	1	58	1	58	1	67	0.96	|hypotheticalproteinG157_00220 [Escherichia phage vB_EcoM-G157lw]
UEN68535.1	71	aligned_Gp49.2_sequences	126	4.4e-13	56.6	0.2	1	1	2.2e-16	4.8e-13	56.5	0.2	1	58	1	58	1	67	0.96	|hypotheticalprotein[Escherichia phage MLP2]
UEP18353.1	71	aligned_Gp49.2_sequences	126	4.4e-13	56.6	0.2	1	1	2.2e-16	4.8e-13	56.5	0.2	1	58	1	58	1	67	0.96	|glutaredoxin[Escherichia phage APTC-EC-2A]
UGC97527.1	71	aligned_Gp49.2_sequences	126	4.4e-13	56.6	0.2	1	1	2.2e-16	4.8e-13	56.5	0.2	1	58	1	58	1	67	0.96	|hypotheticalproteinvBEcoMOMNI12_0084 [Escherichia phage vB_Eco_OMNI12]
UGO46757.1	71	aligned_Gp49.2_sequences	126	4.4e-13	56.6	0.2	1	1	2.2e-16	4.8e-13	56.5	0.2	1	58	1	58	1	67	0.96	|hypotheticalproteinPHAGINATOR_84 [Shigella phage vB_SboM_Phaginator]
UGO55157.1	71	aligned_Gp49.2_sequences	126	4.4e-13	56.6	0.2	1	1	2.2e-16	4.8e-13	56.5	0.2	1	58	1	58	1	67	0.96	|hypotheticalproteinJLBYU31_98 [Escherichia phage JLBYU31]
UGO55431.1	71	aligned_Gp49.2_sequences	126	4.4e-13	56.6	0.2	1	1	2.2e-16	4.8e-13	56.5	0.2	1	58	1	58	1	67	0.96	|hypotheticalproteinJLBYU24_87 [Escherichia phage JLBYU24]
UGO56717.1	71	aligned_Gp49.2_sequences	126	4.4e-13	56.6	0.2	1	1	2.2e-16	4.8e-13	56.5	0.2	1	58	1	58	1	67	0.96	|hypotheticalproteinJLBYU22_84 [Escherichia phage JLBYU22]
UIS74482.1	71	aligned_Gp49.2_sequences	126	4.4e-13	56.6	0.2	1	1	2.2e-16	4.8e-13	56.5	0.2	1	58	1	58	1	67	0.96	|hypotheticalprotein[Escherichia phage EC101]
UIU27760.1	71	aligned_Gp49.2_sequences	126	4.4e-13	56.6	0.2	1	1	2.2e-16	4.8e-13	56.5	0.2	1	58	1	58	1	67	0.96	|hypotheticalproteinSA21RB_085 [Escherichia phage vB_EcoM_SA21RB]
UIU28030.1	71	aligned_Gp49.2_sequences	126	4.4e-13	56.6	0.2	1	1	2.2e-16	4.8e-13	56.5	0.2	1	58	1	58	1	67	0.96	|hypotheticalproteinSA20RB_084 [Escherichia phage vB_EcoM_SA20RB]
UIU46833.1	71	aligned_Gp49.2_sequences	126	4.4e-13	56.6	0.2	1	1	2.2e-16	4.8e-13	56.5	0.2	1	58	1	58	1	67	0.96	|hypotheticalprotein[Escherichia phage EP01]
UJJ74471.1	71	aligned_Gp49.2_sequences	126	4.4e-13	56.6	0.2	1	1	2.2e-16	4.8e-13	56.5	0.2	1	58	1	58	1	67	0.96	|hypotheticalproteinCPTAc3_089 [Enterobacteria phage Ac3]
UJP29581.1	71	aligned_Gp49.2_sequences	126	4.4e-13	56.6	0.2	1	1	2.2e-16	4.8e-13	56.5	0.2	1	58	1	58	1	67	0.96	|hypotheticalproteinUAB60_gp082 [Salmonella phage UAB_60]
UMM76045.1	71	aligned_Gp49.2_sequences	126	4.4e-13	56.6	0.2	1	1	2.2e-16	4.8e-13	56.5	0.2	1	58	1	58	1	67	0.96	|hypotheticalprotein[Escherichia phage UTI-E2]
UMM76309.1	71	aligned_Gp49.2_sequences	126	4.4e-13	56.6	0.2	1	1	2.2e-16	4.8e-13	56.5	0.2	1	58	1	58	1	67	0.96	|hypotheticalprotein[Escherichia phage UTI-E4]
UPW39946.1	71	aligned_Gp49.2_sequences	126	4.4e-13	56.6	0.2	1	1	2.2e-16	4.8e-13	56.5	0.2	1	58	1	58	1	67	0.96	|hypotheticalproteinESCO58_00109 [Escherichia phage vB_EcoM_ESCO58]
URP85322.1	71	aligned_Gp49.2_sequences	126	4.4e-13	56.6	0.2	1	1	2.2e-16	4.8e-13	56.5	0.2	1	58	1	58	1	67	0.96	|hypotheticalproteinES19_0188 [Escherichia phage ES19]
URQ01317.1	71	aligned_Gp49.2_sequences	126	4.4e-13	56.6	0.2	1	1	2.2e-16	4.8e-13	56.5	0.2	1	58	1	58	1	67	0.96	|Phage protein [Escherichia phage HP3.1]
URQ05274.1	71	aligned_Gp49.2_sequences	126	4.4e-13	56.6	0.2	1	1	2.2e-16	4.8e-13	56.5	0.2	1	58	1	58	1	67	0.96	|hypotheticalprotein[Escherichia phage vB_EcoM_SCS4]
URY11708.1	71	aligned_Gp49.2_sequences	126	4.4e-13	56.6	0.2	1	1	2.2e-16	4.8e-13	56.5	0.2	1	58	1	58	1	67	0.96	|hypotheticalprotein[Shigella phage ESh17]
URY12042.1	71	aligned_Gp49.2_sequences	126	4.4e-13	56.6	0.2	1	1	2.2e-16	4.8e-13	56.5	0.2	1	58	1	58	1	67	0.96	|hypotheticalprotein[Shigella phage ESh18]
URY12991.1	71	aligned_Gp49.2_sequences	126	4.4e-13	56.6	0.2	1	1	2.2e-16	4.8e-13	56.5	0.2	1	58	1	58	1	67	0.96	|hypotheticalprotein[Shigella phage ESh24]
URY13231.1	71	aligned_Gp49.2_sequences	126	4.4e-13	56.6	0.2	1	1	2.2e-16	4.8e-13	56.5	0.2	1	58	1	58	1	67	0.96	|hypotheticalprotein[Shigella phage ESh25]
URY13639.1	71	aligned_Gp49.2_sequences	126	4.4e-13	56.6	0.2	1	1	2.2e-16	4.8e-13	56.5	0.2	1	58	1	58	1	67	0.96	|hypotheticalprotein[Shigella phage ESh26]
URY14267.1	71	aligned_Gp49.2_sequences	126	4.4e-13	56.6	0.2	1	1	2.2e-16	4.8e-13	56.5	0.2	1	58	1	58	1	67	0.96	|hypotheticalprotein[Shigella phage ESh29]
USM81358.1	71	aligned_Gp49.2_sequences	126	4.4e-13	56.6	0.2	1	1	2.2e-16	4.8e-13	56.5	0.2	1	58	1	58	1	67	0.96	|hypotheticalproteinPM133_00012 [Escherichia phage vB_EcoM-PM133]
UTQ80533.1	71	aligned_Gp49.2_sequences	126	4.4e-13	56.6	0.2	1	1	2.2e-16	4.8e-13	56.5	0.2	1	58	1	58	1	67	0.96	|hypotheticalprotein[Escherichia phage ECP52]
UVD33573.1	71	aligned_Gp49.2_sequences	126	4.4e-13	56.6	0.2	1	1	2.2e-16	4.8e-13	56.5	0.2	1	58	1	58	1	67	0.96	|hypotheticalprotein[Escherichia phage ZCEC14]
UYE95079.1	71	aligned_Gp49.2_sequences	126	4.4e-13	56.6	0.2	1	1	2.2e-16	4.8e-13	56.5	0.2	1	58	1	58	1	67	0.96	|hypotheticalprotein[Escherichia phage vB_EcoM-pEB20]
VEV88928.1	71	aligned_Gp49.2_sequences	126	4.4e-13	56.6	0.2	1	1	2.2e-16	4.8e-13	56.5	0.2	1	58	1	58	1	67	0.96	|Phage protein [Yersinia phage fPS-90]
VEV89701.1	71	aligned_Gp49.2_sequences	126	4.4e-13	56.6	0.2	1	1	2.2e-16	4.8e-13	56.5	0.2	1	58	1	58	1	67	0.96	|Phage protein [Yersinia phage fPS-2]
VUF55230.1	71	aligned_Gp49.2_sequences	126	4.4e-13	56.6	0.2	1	1	2.2e-16	4.8e-13	56.5	0.2	1	58	1	58	1	67	0.96	|Phage protein [Escherichia phage T4_ev240]
WAE77686.1	71	aligned_Gp49.2_sequences	126	4.4e-13	56.6	0.2	1	1	2.2e-16	4.8e-13	56.5	0.2	1	58	1	58	1	67	0.96	|hypotheticalproteinvBEcoMWL3_01325 [Escherichia phage ph0021]
WAK44276.1	71	aligned_Gp49.2_sequences	126	4.4e-13	56.6	0.2	1	1	2.2e-16	4.8e-13	56.5	0.2	1	58	1	58	1	67	0.96	|hypotheticalprotein[Escherichia virus CAM-21]
WAX13617.1	71	aligned_Gp49.2_sequences	126	4.4e-13	56.6	0.2	1	1	2.2e-16	4.8e-13	56.5	0.2	1	58	1	58	1	67	0.96	|hypotheticalproteinECO07P4_00079 [Escherichia phage ECO07P4]
WAX13892.1	71	aligned_Gp49.2_sequences	126	4.4e-13	56.6	0.2	1	1	2.2e-16	4.8e-13	56.5	0.2	1	58	1	58	1	67	0.96	|hypotheticalproteinECO07P5_00090 [Escherichia phage ECO07P5]
WBF04562.1	71	aligned_Gp49.2_sequences	126	4.4e-13	56.6	0.2	1	1	2.2e-16	4.8e-13	56.5	0.2	1	58	1	58	1	67	0.96	|hypotheticalprotein[Escherichia phage HP3.2]
WBF79964.1	71	aligned_Gp49.2_sequences	126	4.4e-13	56.6	0.2	1	1	2.2e-16	4.8e-13	56.5	0.2	1	58	1	58	1	67	0.96	|hypotheticalproteinF25_0083 [Escherichia phage vB_Eco_F25]
WBF82477.1	71	aligned_Gp49.2_sequences	126	4.4e-13	56.6	0.2	1	1	2.2e-16	4.8e-13	56.5	0.2	1	58	1	58	1	67	0.96	|hypotheticalproteina15_204 [Escherichia phage a15]
WBF83043.1	71	aligned_Gp49.2_sequences	126	4.4e-13	56.6	0.2	1	1	2.2e-16	4.8e-13	56.5	0.2	1	58	1	58	1	67	0.96	|hypotheticalproteina48_203 [Escherichia phage a48]
WBF83331.1	71	aligned_Gp49.2_sequences	126	4.4e-13	56.6	0.2	1	1	2.2e-16	4.8e-13	56.5	0.2	1	58	1	58	1	67	0.96	|hypotheticalproteina51_202 [Escherichia phage a51]
WBY52658.1	71	aligned_Gp49.2_sequences	126	4.4e-13	56.6	0.2	1	1	2.2e-16	4.8e-13	56.5	0.2	1	58	1	58	1	67	0.96	|hypotheticalprotein[Escherichia phage REP1]
WBY52850.1	71	aligned_Gp49.2_sequences	126	4.4e-13	56.6	0.2	1	1	2.2e-16	4.8e-13	56.5	0.2	1	58	1	58	1	67	0.96	|hypotheticalprotein[Escherichia phage REP2]
WCA46128.1	71	aligned_Gp49.2_sequences	126	4.4e-13	56.6	0.2	1	1	2.2e-16	4.8e-13	56.5	0.2	1	58	1	58	1	67	0.96	|hypotheticalprotein[Escherichia phage REP3]
WCD43164.1	71	aligned_Gp49.2_sequences	126	4.4e-13	56.6	0.2	1	1	2.2e-16	4.8e-13	56.5	0.2	1	58	1	58	1	67	0.96	|hypotheticalproteinECML123-2_000057 [Escherichia phage ECML-123-2]
WCD43791.1	71	aligned_Gp49.2_sequences	126	4.4e-13	56.6	0.2	1	1	2.2e-16	4.8e-13	56.5	0.2	1	58	1	58	1	67	0.96	|hypotheticalproteinECML363_000071 [Escherichia phage ECML-363]
WEW53838.1	71	aligned_Gp49.2_sequences	126	4.4e-13	56.6	0.2	1	1	2.2e-16	4.8e-13	56.5	0.2	1	58	1	58	1	67	0.96	|hypotheticalproteinPhage107_086 [Escherichia phage 107]
WFG77704.1	71	aligned_Gp49.2_sequences	126	4.4e-13	56.6	0.2	1	1	2.2e-16	4.8e-13	56.5	0.2	1	58	1	58	1	67	0.96	|hypotheticalproteinVIPECOOM01_00079 [Escherichia phage vB_VIPECOOM01]
WFG77973.1	71	aligned_Gp49.2_sequences	126	4.4e-13	56.6	0.2	1	1	2.2e-16	4.8e-13	56.5	0.2	1	58	1	58	1	67	0.96	|hypotheticalproteinVIPECOOM02_00079 [Escherichia phage vB_VIPECOOM02]
WFG78242.1	71	aligned_Gp49.2_sequences	126	4.4e-13	56.6	0.2	1	1	2.2e-16	4.8e-13	56.5	0.2	1	58	1	58	1	67	0.96	|hypotheticalproteinVIPECOOM03_00079 [Escherichia phage vB_VIPECOOM03]
WIL78902.1	71	aligned_Gp49.2_sequences	126	4.4e-13	56.6	0.2	1	1	2.2e-16	4.8e-13	56.5	0.2	1	58	1	58	1	67	0.96	|hypotheticalproteinNWUPM11B_83 [Escherichia phage vB_EcoM_11B_SA_NWU]
WJJ57060.1	71	aligned_Gp49.2_sequences	126	4.4e-13	56.6	0.2	1	1	2.2e-16	4.8e-13	56.5	0.2	1	58	1	58	1	67	0.96	|hypotheticalprotein[Escherichia phage LH2]
WJJ57493.1	71	aligned_Gp49.2_sequences	126	4.4e-13	56.6	0.2	1	1	2.2e-16	4.8e-13	56.5	0.2	1	58	1	58	1	67	0.96	|hypotheticalprotein[Escherichia phage 4E10]
WKV23012.1	71	aligned_Gp49.2_sequences	126	4.4e-13	56.6	0.2	1	1	2.2e-16	4.8e-13	56.5	0.2	1	58	1	58	1	67	0.96	|baseplate wedge subunit and tail pin [Escherichia phage BW-1]
WLY85893.1	71	aligned_Gp49.2_sequences	126	4.4e-13	56.6	0.2	1	1	2.2e-16	4.8e-13	56.5	0.2	1	58	1	58	1	67	0.96	|hypotheticalprotein303Ecol101PP_00214 [Escherichia phage 303Ecol101PP]
WLY86271.1	71	aligned_Gp49.2_sequences	126	4.4e-13	56.6	0.2	1	1	2.2e-16	4.8e-13	56.5	0.2	1	58	1	58	1	67	0.96	|hypotheticalprotein310Ecol104PP_00046 [Escherichia phage 310Ecol104PP]
WNV49225.1	71	aligned_Gp49.2_sequences	126	4.4e-13	56.6	0.2	1	1	2.2e-16	4.8e-13	56.5	0.2	1	58	1	58	1	67	0.96	|hypotheticalprotein[Escherichia phage L14]
WPJ70733.1	71	aligned_Gp49.2_sequences	126	4.4e-13	56.6	0.2	1	1	2.2e-16	4.8e-13	56.5	0.2	1	58	1	58	1	67	0.96	|hypotheticalprotein[Escherichia phage vB-Eco-KMB22]
WPJ70998.1	71	aligned_Gp49.2_sequences	126	4.4e-13	56.6	0.2	1	1	2.2e-16	4.8e-13	56.5	0.2	1	58	1	58	1	67	0.96	|hypotheticalprotein[Escherichia phage vB-Eco-KMB26]
WPJ71260.1	71	aligned_Gp49.2_sequences	126	4.4e-13	56.6	0.2	1	1	2.2e-16	4.8e-13	56.5	0.2	1	58	1	58	1	67	0.96	|hypotheticalprotein[Escherichia phage vB-Eco-KMB39]
WPJ71527.1	71	aligned_Gp49.2_sequences	126	4.4e-13	56.6	0.2	1	1	2.2e-16	4.8e-13	56.5	0.2	1	58	1	58	1	67	0.96	|hypotheticalprotein[Escherichia phage vB-Eco-KMB40]
WPK17679.1	71	aligned_Gp49.2_sequences	126	4.4e-13	56.6	0.2	1	1	2.2e-16	4.8e-13	56.5	0.2	1	58	1	58	1	67	0.96	|hypotheticalprotein[Escherichia phage BYEP01]
WPK36133.1	71	aligned_Gp49.2_sequences	126	4.4e-13	56.6	0.2	1	1	2.2e-16	4.8e-13	56.5	0.2	1	58	1	58	1	67	0.96	|hypotheticalprotein[Escherichia phage AV118]
WPK36406.1	71	aligned_Gp49.2_sequences	126	4.4e-13	56.6	0.2	1	1	2.2e-16	4.8e-13	56.5	0.2	1	58	1	58	1	67	0.96	|hypotheticalprotein[Escherichia phage AV119]
WPK36682.1	71	aligned_Gp49.2_sequences	126	4.4e-13	56.6	0.2	1	1	2.2e-16	4.8e-13	56.5	0.2	1	58	1	58	1	67	0.96	|hypotheticalprotein[Escherichia phage AV120]
WPK36959.1	71	aligned_Gp49.2_sequences	126	4.4e-13	56.6	0.2	1	1	2.2e-16	4.8e-13	56.5	0.2	1	58	1	58	1	67	0.96	|hypotheticalprotein[Escherichia phage AV121]
WPK37227.1	71	aligned_Gp49.2_sequences	126	4.4e-13	56.6	0.2	1	1	2.2e-16	4.8e-13	56.5	0.2	1	58	1	58	1	67	0.96	|hypotheticalprotein[Escherichia phage AV122]
WQN07340.1	71	aligned_Gp49.2_sequences	126	4.4e-13	56.6	0.2	1	1	2.2e-16	4.8e-13	56.5	0.2	1	58	1	58	1	67	0.96	|hypotheticalprotein[Escherichia phage vB-Eco-KMB23]
WRN92504.1	71	aligned_Gp49.2_sequences	126	4.4e-13	56.6	0.2	1	1	2.2e-16	4.8e-13	56.5	0.2	1	58	1	58	1	67	0.96	|hypotheticalproteinSHGT_124 [Shigella phage vb_GEC_SH_GT]
WRO06418.1	71	aligned_Gp49.2_sequences	126	4.4e-13	56.6	0.2	1	1	2.2e-16	4.8e-13	56.5	0.2	1	58	1	58	1	67	0.96	|hypotheticalproteinJY01_189 [Escherichia phage JY01]
WWE96828.1	71	aligned_Gp49.2_sequences	126	4.4e-13	56.6	0.2	1	1	2.2e-16	4.8e-13	56.5	0.2	1	58	1	58	1	67	0.96	|hypotheticalproteinLHLCCAPJ_00154 [Escherichia phage ECp13]
WWT37145.1	71	aligned_Gp49.2_sequences	126	4.4e-13	56.6	0.2	1	1	2.2e-16	4.8e-13	56.5	0.2	1	58	1	58	1	67	0.96	|hypotheticalprotein[Escherichia phage UPWr_E2]
WWY65699.1	71	aligned_Gp49.2_sequences	126	4.4e-13	56.6	0.2	1	1	2.2e-16	4.8e-13	56.5	0.2	1	58	1	58	1	67	0.96	|hypotheticalproteinTiger2B_202 [Escherichia phage 121/2022-2B]
WWZ74972.1	71	aligned_Gp49.2_sequences	126	4.4e-13	56.6	0.2	1	1	2.2e-16	4.8e-13	56.5	0.2	1	58	1	58	1	67	0.96	|hypotheticalprotein[Escherichia phage EC.W1-1]
WYA78470.1	71	aligned_Gp49.2_sequences	126	4.4e-13	56.6	0.2	1	1	2.2e-16	4.8e-13	56.5	0.2	1	58	1	58	1	67	0.96	|hypotheticalprotein[Escherichia phage EC.W2-9]
WYA78630.1	71	aligned_Gp49.2_sequences	126	4.4e-13	56.6	0.2	1	1	2.2e-16	4.8e-13	56.5	0.2	1	58	1	58	1	67	0.96	|hypotheticalprotein[Escherichia phage EC.W5-4]
WYD62629.1	71	aligned_Gp49.2_sequences	126	4.4e-13	56.6	0.2	1	1	2.2e-16	4.8e-13	56.5	0.2	1	58	1	58	1	67	0.96	|hypotheticalprotein[Escherichia phage EC.W15-4]
WYM30589.1	71	aligned_Gp49.2_sequences	126	4.4e-13	56.6	0.2	1	1	2.2e-16	4.8e-13	56.5	0.2	1	58	1	58	1	67	0.96	|hypotheticalprotein[Escherichia phage EC.W13-3]
XAO16771.1	71	aligned_Gp49.2_sequences	126	4.4e-13	56.6	0.2	1	1	2.2e-16	4.8e-13	56.5	0.2	1	58	1	58	1	67	0.96	|hypotheticalprotein[Escherichia phage FL12]
XAO16847.1	71	aligned_Gp49.2_sequences	126	4.4e-13	56.6	0.2	1	1	2.2e-16	4.8e-13	56.5	0.2	1	58	1	58	1	67	0.96	|hypotheticalprotein[Escherichia phage FL23]
XAO17748.1	71	aligned_Gp49.2_sequences	126	4.4e-13	56.6	0.2	1	1	2.2e-16	4.8e-13	56.5	0.2	1	58	1	58	1	67	0.96	|hypotheticalprotein[Escherichia phage FL44]
XDG31081.1	71	aligned_Gp49.2_sequences	126	4.4e-13	56.6	0.2	1	1	2.2e-16	4.8e-13	56.5	0.2	1	58	1	58	1	67	0.96	|hypotheticalprotein[Salmonella phage vB_SenS_Jbel]
XDJ03578.1	71	aligned_Gp49.2_sequences	126	4.4e-13	56.6	0.2	1	1	2.2e-16	4.8e-13	56.5	0.2	1	58	1	58	1	67	0.96	|hypotheticalproteinManna_089 [Salmonella phage Manna]
XDJ03854.1	71	aligned_Gp49.2_sequences	126	4.4e-13	56.6	0.2	1	1	2.2e-16	4.8e-13	56.5	0.2	1	58	1	58	1	67	0.96	|hypotheticalprotein[Escherichia phage EC.W15-3]
BCT70188.1	71	aligned_Gp49.2_sequences	126	4.6e-13	56.6	0.2	1	1	2.4e-16	5.2e-13	56.4	0.2	1	58	1	58	1	64	0.96	|hypotheticalprotein[Escherichia phage NiC89]
QXV76407.1	71	aligned_Gp49.2_sequences	126	4.6e-13	56.6	0.2	1	1	2.4e-16	5.2e-13	56.4	0.2	1	58	1	58	1	64	0.96	|hypotheticalproteinbas38_0198 [Escherichia phage AugustSocin]
ABI94906.1	71	aligned_Gp49.2_sequences	126	6.2e-13	56.2	0.2	1	1	3.1e-16	6.7e-13	56.1	0.2	1	58	1	58	1	67	0.96	|hypotheticalproteinRB32ORF082c [Escherichia phage RB32]
AIT74722.1	71	aligned_Gp49.2_sequences	126	6.2e-13	56.2	0.2	1	1	3.1e-16	6.7e-13	56.1	0.2	1	58	1	58	1	67	0.96	|hypotheticalproteinRB33_084 [Enterobacteria phage RB33]
ASZ76265.1	71	aligned_Gp49.2_sequences	126	6.2e-13	56.2	0.2	1	1	3.1e-16	6.7e-13	56.1	0.2	1	58	1	58	1	67	0.96	|hypotheticalprotein[Salmonella phage SG1]
AYD85350.1	71	aligned_Gp49.2_sequences	126	6.2e-13	56.2	0.2	1	1	3.1e-16	6.7e-13	56.1	0.2	1	58	1	58	1	67	0.96	|hypotheticalprotein[Escherichia phage vB_vPM_PD112]
QBO60823.1	71	aligned_Gp49.2_sequences	126	6.2e-13	56.2	0.2	1	1	3.1e-16	6.7e-13	56.1	0.2	1	58	1	58	1	67	0.96	|hypotheticalproteinG2133_00084 [Escherichia phage vB_EcoM_G2133]
QIW91435.1	71	aligned_Gp49.2_sequences	126	6.2e-13	56.2	0.2	1	1	3.1e-16	6.7e-13	56.1	0.2	1	58	1	58	1	67	0.96	|hypotheticalprotein[Escherichia phage vB_EcoM_IME537]
UAW07388.1	71	aligned_Gp49.2_sequences	126	6.2e-13	56.2	0.2	1	1	3.1e-16	6.7e-13	56.1	0.2	1	58	1	58	1	67	0.96	|hypotheticalproteinELT1_108 [Escherichia phage ELT1]
QXN75787.1	71	aligned_Gp49.2_sequences	126	6.2e-13	56.2	0.2	1	1	3.1e-16	6.7e-13	56.1	0.2	1	58	1	58	1	67	0.96	|hypotheticalprotein[Escherichia phage BF15]
WCS66813.1	71	aligned_Gp49.2_sequences	126	7.1e-13	56	0.2	1	1	3.5e-16	7.7e-13	55.9	0.2	1	58	1	58	1	67	0.96	|hypotheticalproteinKIT06_00069 [Escherichia phage KIT06]
URO83781.1	71	aligned_Gp49.2_sequences	126	7.2e-13	56	0.2	1	1	3.6e-16	7.8e-13	55.9	0.2	1	58	1	58	1	67	0.96	|hypotheticalprotein[Escherichia phage EC128]
AEK12345.1	71	aligned_Gp49.2_sequences	126	7.2e-13	56	0.2	1	1	3.6e-16	7.8e-13	55.9	0.2	1	58	1	58	1	67	0.96	|hypotheticalprotein[Escherichia phage ime09]
QBO64124.1	71	aligned_Gp49.2_sequences	126	7.2e-13	56	0.2	1	1	3.6e-16	7.8e-13	55.8	0.2	1	58	1	58	1	67	0.96	|hypotheticalproteinG4498_00084 [Escherichia phage vB_EcoM_G4498]
ANA50117.1	71	aligned_Gp49.2_sequences	126	7.3e-13	55.9	0.2	1	1	3.6e-16	7.9e-13	55.8	0.2	1	58	1	58	1	67	0.96	|hypotheticalproteinvBEcoMUFV13_g086 [Escherichia phage vB_EcoM-UFV13]
URY15675.1	71	aligned_Gp49.2_sequences	126	7.3e-13	55.9	0.2	1	1	3.6e-16	7.9e-13	55.8	0.2	1	58	1	58	1	67	0.96	|hypotheticalprotein[Shigella phage ESh33]
AYD82679.1	71	aligned_Gp49.2_sequences	126	7.3e-13	55.9	0.2	1	1	3.6e-16	7.9e-13	55.8	0.2	1	58	1	58	1	67	0.96	|hypotheticalprotein[Escherichia phage T2]
BBC14698.1	71	aligned_Gp49.2_sequences	126	7.3e-13	55.9	0.2	1	1	3.6e-16	7.9e-13	55.8	0.2	1	58	1	58	1	67	0.96	|hypotheticalprotein[Escherichia phage T2]
BBF63244.1	71	aligned_Gp49.2_sequences	126	7.3e-13	55.9	0.2	1	1	3.6e-16	7.9e-13	55.8	0.2	1	58	1	58	1	67	0.96	|tail assembly protein [Escherichia phage T2]
CAJ1578333.1	71	aligned_Gp49.2_sequences	126	7.3e-13	55.9	0.2	1	1	3.6e-16	7.9e-13	55.8	0.2	1	58	1	58	1	67	0.96	|Phage protein [Escherichia phage vB_Eco_Solly]
CAL1327953.1	71	aligned_Gp49.2_sequences	126	7.3e-13	55.9	0.2	1	1	3.6e-16	7.9e-13	55.8	0.2	1	58	1	58	1	67	0.96	|Phage protein [Escherichia phage vB_Eco_Geo]
CAL1640993.1	71	aligned_Gp49.2_sequences	126	7.3e-13	55.9	0.2	1	1	3.6e-16	7.9e-13	55.8	0.2	1	58	1	58	1	67	0.96	|Phage protein [Escherichia phage vB_Eco_BGP]
CUL01794.1	71	aligned_Gp49.2_sequences	126	7.3e-13	55.9	0.2	1	1	3.6e-16	7.9e-13	55.8	0.2	1	58	1	58	1	67	0.96	|hypotheticalproteinShfl2p085 [Shigella phage Shfl2] [Escherichia phage slur03]
CUL02712.1	71	aligned_Gp49.2_sequences	126	7.3e-13	55.9	0.2	1	1	3.6e-16	7.9e-13	55.8	0.2	1	58	1	58	1	67	0.96	|hypotheticalprotein[Escherichia phage slur08]
CUL03510.1	71	aligned_Gp49.2_sequences	126	7.3e-13	55.9	0.2	1	1	3.6e-16	7.9e-13	55.8	0.2	1	58	1	58	1	67	0.96	|hypotheticalprotein[Escherichia phage slur14]
QEG05930.1	71	aligned_Gp49.2_sequences	126	7.3e-13	55.9	0.2	1	1	3.6e-16	7.9e-13	55.8	0.2	1	58	1	58	1	67	0.96	|hypotheticalproteinJK38_00080 [Shigella phage JK38]
QHR64363.1	71	aligned_Gp49.2_sequences	126	7.3e-13	55.9	0.2	1	1	3.6e-16	7.9e-13	55.8	0.2	1	58	1	58	1	67	0.96	|hypotheticalproteinteqskov_219 [Escherichia phage teqskov]
QLF82328.1	71	aligned_Gp49.2_sequences	126	7.3e-13	55.9	0.2	1	1	3.6e-16	7.9e-13	55.8	0.2	1	58	1	58	1	67	0.96	|hypotheticalproteinF10A_0085 [Escherichia phage vB_EcoM_Lutter]
QWT76952.1	71	aligned_Gp49.2_sequences	126	7.3e-13	55.9	0.2	1	1	3.6e-16	7.9e-13	55.8	0.2	1	58	1	58	1	67	0.96	|hypotheticalprotein[Escherichia phage vB_EcoM-UFV09]
QXN68177.1	71	aligned_Gp49.2_sequences	126	7.3e-13	55.9	0.2	1	1	3.6e-16	7.9e-13	55.8	0.2	1	58	1	58	1	67	0.96	|hypotheticalproteinJK1_0082 [Escherichia phage JK1]
ULF50460.1	71	aligned_Gp49.2_sequences	126	7.3e-13	55.9	0.2	1	1	3.6e-16	7.9e-13	55.8	0.2	1	58	1	58	1	67	0.96	|hypotheticalproteinCPTSV76_207 [Enterobacteria phage SV76]
URY14168.1	71	aligned_Gp49.2_sequences	126	7.3e-13	55.9	0.2	1	1	3.6e-16	7.9e-13	55.8	0.2	1	58	1	58	1	67	0.96	|hypotheticalprotein[Shigella phage ESh28]
UYE93054.1	71	aligned_Gp49.2_sequences	126	7.3e-13	55.9	0.2	1	1	3.6e-16	7.9e-13	55.8	0.2	1	58	1	58	1	67	0.96	|hypotheticalprotein[Escherichia phage vB_EcoM-UFV05]
UYL83947.1	71	aligned_Gp49.2_sequences	126	7.3e-13	55.9	0.2	1	1	3.6e-16	7.9e-13	55.8	0.2	1	58	1	58	1	67	0.96	|hypotheticalprotein[Escherichia phage vB_EcoM-UFV06]
UYL84233.1	71	aligned_Gp49.2_sequences	126	7.3e-13	55.9	0.2	1	1	3.6e-16	7.9e-13	55.8	0.2	1	58	1	58	1	67	0.96	|hypotheticalprotein[Escherichia phage vB_EcoM-UFV10]
UYL84519.1	71	aligned_Gp49.2_sequences	126	7.3e-13	55.9	0.2	1	1	3.6e-16	7.9e-13	55.8	0.2	1	58	1	58	1	67	0.96	|hypotheticalprotein[Escherichia phage vB_EcoM-UFV11]
VEV89285.1	71	aligned_Gp49.2_sequences	126	7.3e-13	55.9	0.2	1	1	3.6e-16	7.9e-13	55.8	0.2	1	58	1	58	1	67	0.96	|Phage protein [Yersinia phage fPS-65]
VUF55096.1	71	aligned_Gp49.2_sequences	126	7.3e-13	55.9	0.2	1	1	3.6e-16	7.9e-13	55.8	0.2	1	58	1	58	1	67	0.96	|Phage protein [Escherichia phage T4_ev151]
WPK18108.1	71	aligned_Gp49.2_sequences	126	7.3e-13	55.9	0.2	1	1	3.6e-16	7.9e-13	55.8	0.2	1	58	1	58	1	67	0.96	|hypotheticalprotein[Escherichia phage BYEP02]
WWT42652.1	71	aligned_Gp49.2_sequences	126	7.3e-13	55.9	0.2	1	1	3.6e-16	7.9e-13	55.8	0.2	1	58	1	58	1	67	0.96	|hypotheticalproteinWKARDJVB_CDS0085 [Escherichia phage 215Ecol030PP]
WZX06332.1	71	aligned_Gp49.2_sequences	126	7.3e-13	55.9	0.2	1	1	3.6e-16	7.9e-13	55.8	0.2	1	58	1	58	1	67	0.96	|hypotheticalproteinAYADHXPP_CDS0084 [Escherichia phage 235Ecol030PP]
XAO17360.1	71	aligned_Gp49.2_sequences	126	7.3e-13	55.9	0.2	1	1	3.6e-16	7.9e-13	55.8	0.2	1	58	1	58	1	67	0.96	|hypotheticalprotein[Escherichia phage FL33]
XAO17566.1	71	aligned_Gp49.2_sequences	126	7.3e-13	55.9	0.2	1	1	3.6e-16	7.9e-13	55.8	0.2	1	58	1	58	1	67	0.96	|hypotheticalprotein[Escherichia phage FL34]
ASZ76920.1	71	aligned_Gp49.2_sequences	126	7.6e-13	55.9	0.2	1	1	3.9e-16	8.6e-13	55.7	0.2	1	58	1	58	1	64	0.96	|hypotheticalprotein[Escherichia phage EC121]
QBO66051.1	71	aligned_Gp49.2_sequences	126	7.9e-13	55.8	0.2	1	1	3.9e-16	8.5e-13	55.7	0.2	1	58	1	58	1	67	0.96	|hypotheticalproteinG4507_00084 [Escherichia phage vB_EcoM_G4507]
QHR72725.1	71	aligned_Gp49.2_sequences	126	7.9e-13	55.8	0.2	1	1	3.9e-16	8.5e-13	55.7	0.2	1	58	1	58	1	67	0.96	|hypotheticalproteinmobillu_120 [Escherichia phage mobillu]
WLY86582.1	71	aligned_Gp49.2_sequences	126	8.5e-13	55.7	0.2	1	1	4.4e-16	9.6e-13	55.6	0.2	1	58	1	58	1	63	0.96	|hypotheticalprotein348Ecol098PP_00101 [Escherichia phage 348Ecol098PP]
ANN87291.1	71	aligned_Gp49.2_sequences	126	9e-13	55.6	0.2	1	1	4.5e-16	9.8e-13	55.5	0.2	1	58	1	58	1	67	0.96	|hypotheticalprotein[Shigella phage SHBML-50-1]
CAL1641224.1	71	aligned_Gp49.2_sequences	126	9e-13	55.6	0.2	1	1	4.5e-16	9.8e-13	55.5	0.2	1	58	1	58	1	67	0.96	|Phage protein [Escherichia phage vB_Eco_TB37]
QHR63437.1	71	aligned_Gp49.2_sequences	126	9e-13	55.6	0.2	1	1	4.5e-16	9.8e-13	55.5	0.2	1	58	1	58	1	67	0.96	|hypotheticalproteinteqhad_95 [Escherichia phage teqhad]
QXN69620.1	71	aligned_Gp49.2_sequences	126	9e-13	55.6	0.2	1	1	4.5e-16	9.8e-13	55.5	0.2	1	58	1	58	1	67	0.96	|hypotheticalproteinKELASSE_80 [Escherichia phage vB_EcoM_Kelasse]
QXV76051.1	71	aligned_Gp49.2_sequences	126	9e-13	55.6	0.2	1	1	4.5e-16	9.8e-13	55.5	0.2	1	58	1	58	1	67	0.96	|hypotheticalproteinbas42_0197 [Escherichia phage AndreasVesalius]
UIO58076.1	71	aligned_Gp49.2_sequences	126	9e-13	55.6	0.2	1	1	4.5e-16	9.8e-13	55.5	0.2	1	58	1	58	1	67	0.96	|hypotheticalproteinS1P5_00160 [Escherichia phage vB_EcoM-S1P5QW]
WZE64617.1	71	aligned_Gp49.2_sequences	126	9e-13	55.6	0.2	1	1	4.5e-16	9.8e-13	55.5	0.2	1	58	1	58	1	67	0.96	|hypotheticalproteinCPTGe15NRG0073_186 [Escherichia phage Ge15]
XHG84163.1	71	aligned_Gp49.2_sequences	126	9.8e-13	55.5	0.2	1	1	4.8e-16	1.1e-12	55.4	0.2	1	58	1	58	1	67	0.96	|hypotheticalproteinYSX_61 [Escherichia phage LYE-01]
AFU20403.1	71	aligned_Gp49.2_sequences	126	1.1e-12	55.4	0.2	1	1	5.2e-16	1.1e-12	55.3	0.2	1	58	1	58	1	67	0.96	|hypotheticalproteinHX01_091 [Escherichia phage HX01]
AFO10607.1	71	aligned_Gp49.2_sequences	126	1.1e-12	55.3	0.2	1	1	5.6e-16	1.2e-12	55.2	0.2	2	58	2	58	1	67	0.95	|hypotheticalproteinECML134_081 [Escherichia phage ECML-134]
AYP69933.1	71	aligned_Gp49.2_sequences	126	1.2e-12	55.3	0.2	1	1	5.8e-16	1.3e-12	55.2	0.2	1	58	1	58	1	67	0.96	|hypotheticalproteinDalCa_084 [Escherichia phage vB_EcoM_DalCa]
AIS73405.1	70	aligned_Gp49.2_sequences	126	1.2e-12	55.2	0.1	1	1	6e-16	1.3e-12	55.1	0.1	2	58	1	57	1	66	0.96	|gp96 [Shigella phagepSs-1]
ATE86615.1	70	aligned_Gp49.2_sequences	126	1.2e-12	55.2	0.1	1	1	6e-16	1.3e-12	55.1	0.1	2	58	1	57	1	66	0.96	|hypotheticalproteinSf23_gp205 [Shigella phage Sf23]
AUV63634.1	70	aligned_Gp49.2_sequences	126	1.2e-12	55.2	0.1	1	1	6e-16	1.3e-12	55.1	0.1	2	58	1	57	1	66	0.96	|hypotheticalproteinSf21_gp81 [Shigella phage Sf21]
AYR03805.1	70	aligned_Gp49.2_sequences	126	1.2e-12	55.2	0.1	1	1	6e-16	1.3e-12	55.1	0.1	2	58	1	57	1	66	0.96	|hypotheticalprotein[Escherichia phage MLF4]
QOI70591.1	70	aligned_Gp49.2_sequences	126	1.2e-12	55.2	0.1	1	1	6e-16	1.3e-12	55.1	0.1	2	58	1	57	1	66	0.96	|hypotheticalproteinPYps5T_190 [Yersinia phage PYps5T]
QZI80218.1	70	aligned_Gp49.2_sequences	126	1.2e-12	55.2	0.1	1	1	6e-16	1.3e-12	55.1	0.1	2	58	1	57	1	66	0.96	|hypotheticalproteinCHD2BS1_012 [Escherichia phage vB_EcoM-CHD2BS1]
QZI80660.1	70	aligned_Gp49.2_sequences	126	1.2e-12	55.2	0.1	1	1	6e-16	1.3e-12	55.1	0.1	2	58	1	57	1	66	0.96	|hypotheticalproteinCHD16UKE1_012 [Escherichia phage vB_EcoM-CHD16UKE1]
QZI81400.1	70	aligned_Gp49.2_sequences	126	1.2e-12	55.2	0.1	1	1	6e-16	1.3e-12	55.1	0.1	2	58	1	57	1	66	0.96	|hypotheticalproteinG3F6_012 [Escherichia phage vB_EcoM-G3F6]
QZI81980.1	70	aligned_Gp49.2_sequences	126	1.2e-12	55.2	0.1	1	1	6e-16	1.3e-12	55.1	0.1	2	58	1	57	1	66	0.96	|hypotheticalproteinG3F8_012 [Escherichia phage vB_EcoM-G3F8]
QZI82270.1	70	aligned_Gp49.2_sequences	126	1.2e-12	55.2	0.1	1	1	6e-16	1.3e-12	55.1	0.1	2	58	1	57	1	66	0.96	|hypotheticalproteinG3F9_012 [Escherichia phage vB_EcoM-G3F9]
QZI82849.1	70	aligned_Gp49.2_sequences	126	1.2e-12	55.2	0.1	1	1	6e-16	1.3e-12	55.1	0.1	2	58	1	57	1	66	0.96	|hypotheticalproteinG3G6_012 [Escherichia phage vB_EcoM-G3G6]
QZI83139.1	70	aligned_Gp49.2_sequences	126	1.2e-12	55.2	0.1	1	1	6e-16	1.3e-12	55.1	0.1	2	58	1	57	1	66	0.96	|hypotheticalproteinG3G7_012 [Escherichia phage vB_EcoM-G3G7]
QZI83430.1	70	aligned_Gp49.2_sequences	126	1.2e-12	55.2	0.1	1	1	6e-16	1.3e-12	55.1	0.1	2	58	1	57	1	66	0.96	|hypotheticalproteinPM105_012 [Escherichia phage vB_EcoM-PM105]
QZI83722.1	70	aligned_Gp49.2_sequences	126	1.2e-12	55.2	0.1	1	1	6e-16	1.3e-12	55.1	0.1	2	58	1	57	1	66	0.96	|hypotheticalproteinPM107_012 [Escherichia phage vB_EcoM-PM107]
QZI84013.1	70	aligned_Gp49.2_sequences	126	1.2e-12	55.2	0.1	1	1	6e-16	1.3e-12	55.1	0.1	2	58	1	57	1	66	0.96	|hypotheticalproteinPM123_012 [Escherichia phage vB_EcoM-PM123]
UNI72823.1	70	aligned_Gp49.2_sequences	126	1.2e-12	55.2	0.1	1	1	6e-16	1.3e-12	55.1	0.1	2	58	1	57	1	66	0.96	|hypotheticalproteinIsfPm2_gp81c [Proteus phage Isf-Pm2]
URY14768.1	70	aligned_Gp49.2_sequences	126	1.2e-12	55.2	0.1	1	1	6e-16	1.3e-12	55.1	0.1	2	58	1	57	1	66	0.96	|hypotheticalprotein[Shigella phage ESh30]
URY15164.1	70	aligned_Gp49.2_sequences	126	1.2e-12	55.2	0.1	1	1	6e-16	1.3e-12	55.1	0.1	2	58	1	57	1	66	0.96	|hypotheticalprotein[Shigella phage ESh32]
URY15852.1	70	aligned_Gp49.2_sequences	126	1.2e-12	55.2	0.1	1	1	6e-16	1.3e-12	55.1	0.1	2	58	1	57	1	66	0.96	|hypotheticalprotein[Shigella phage ESH35]
WVH02086.1	70	aligned_Gp49.2_sequences	126	1.2e-12	55.2	0.1	1	1	6e-16	1.3e-12	55.1	0.1	2	58	1	57	1	66	0.96	|hypotheticalprotein[Escherichia phage ECP2301]
WWT37439.1	70	aligned_Gp49.2_sequences	126	1.2e-12	55.2	0.1	1	1	6e-16	1.3e-12	55.1	0.1	2	58	1	57	1	66	0.96	|hypotheticalprotein[Escherichia phage UPWr_E4]
WZX06064.1	71	aligned_Gp49.2_sequences	126	1.3e-12	55.1	0.2	1	1	6.5e-16	1.4e-12	55	0.2	1	58	1	58	1	67	0.96	|hypotheticalproteinHWEIAWKS_CDS0083 [Escherichia phage 232Ecol030PP]
QHR76545.1	71	aligned_Gp49.2_sequences	126	1.4e-12	55.1	0.2	1	1	7e-16	1.5e-12	54.9	0.2	1	58	1	58	1	64	0.96	|hypotheticalproteinmoskry_107 [Escherichia phage moskry]
AWD91851.1	71	aligned_Gp49.2_sequences	126	1.4e-12	55	0.2	1	1	7.2e-16	1.6e-12	54.9	0.2	1	58	1	58	1	67	0.96	|hypotheticalprotein[Enterobacteria phage vB_EcoM_IME340]
AWM12169.1	71	aligned_Gp49.2_sequences	126	1.4e-12	55	0.2	1	1	7.2e-16	1.6e-12	54.9	0.2	1	58	1	58	1	67	0.96	|hypotheticalproteinvBEcoMNBG2_079 [Escherichia phage vB_EcoM_NBG2]
QBQ79411.1	71	aligned_Gp49.2_sequences	126	1.4e-12	55	0.2	1	1	7.2e-16	1.6e-12	54.9	0.2	1	58	1	58	1	67	0.96	|hypotheticalproteinOE5505_00087 [Escherichia phage vB_EcoM_OE5505]
QHB43111.1	71	aligned_Gp49.2_sequences	126	1.4e-12	55	0.2	1	1	7.2e-16	1.6e-12	54.9	0.2	1	58	1	58	1	67	0.96	|hypotheticalproteinKRT47_gp83 [Shigella phage KRT47]
QOC55276.1	71	aligned_Gp49.2_sequences	126	1.4e-12	55	0.2	1	1	7.2e-16	1.6e-12	54.9	0.2	1	58	1	58	1	67	0.96	|hypotheticalproteinJEP6_193 [Escherichia phage JEP6]
QUD16262.1	71	aligned_Gp49.2_sequences	126	1.4e-12	55	0.2	1	1	7.2e-16	1.6e-12	54.9	0.2	1	58	1	58	1	67	0.96	|hypotheticalproteinSYGD1_248 [Escherichia phage vB_EcoM_SYGD1]
QWV60427.1	71	aligned_Gp49.2_sequences	126	1.4e-12	55	0.2	1	1	7.2e-16	1.6e-12	54.9	0.2	1	58	1	58	1	67	0.96	|hypotheticalprotein[Escherichia phage W143]
QWY90448.1	71	aligned_Gp49.2_sequences	126	1.4e-12	55	0.2	1	1	7.2e-16	1.6e-12	54.9	0.2	1	58	1	58	1	67	0.96	|hypotheticalproteinPhage132_083 [Escherichia phage 132]
QYW00135.1	71	aligned_Gp49.2_sequences	126	1.4e-12	55	0.2	1	1	7.2e-16	1.6e-12	54.9	0.2	1	58	1	58	1	67	0.96	|hypotheticalprotein[Escherichia phage vB_EcoM_FJ1]
UDY80477.1	71	aligned_Gp49.2_sequences	126	1.4e-12	55	0.2	1	1	7.2e-16	1.6e-12	54.9	0.2	1	58	1	58	1	67	0.96	|hypotheticalprotein[Shigella phage CT01]
URY11592.1	71	aligned_Gp49.2_sequences	126	1.4e-12	55	0.2	1	1	7.2e-16	1.6e-12	54.9	0.2	1	58	1	58	1	67	0.96	|hypotheticalprotein[Shigella phage ESh16]
URY16067.1	71	aligned_Gp49.2_sequences	126	1.4e-12	55	0.2	1	1	7.2e-16	1.6e-12	54.9	0.2	1	58	1	58	1	67	0.96	|hypotheticalprotein[Shigella phage ESh36]
UTQ79407.1	71	aligned_Gp49.2_sequences	126	1.4e-12	55	0.2	1	1	7.2e-16	1.6e-12	54.9	0.2	1	58	1	58	1	67	0.96	|hypotheticalprotein[Escherichia phage N2]
WAX12989.1	71	aligned_Gp49.2_sequences	126	1.4e-12	55	0.2	1	1	7.2e-16	1.6e-12	54.9	0.2	1	58	1	58	1	67	0.96	|hypotheticalproteinECO07P1_00245 [Escherichia phage ECO07P1]
WAX13268.1	71	aligned_Gp49.2_sequences	126	1.4e-12	55	0.2	1	1	7.2e-16	1.6e-12	54.9	0.2	1	58	1	58	1	67	0.96	|hypotheticalproteinECO07P2_00262 [Escherichia phage ECO07P2]
WAX13367.1	71	aligned_Gp49.2_sequences	126	1.4e-12	55	0.2	1	1	7.2e-16	1.6e-12	54.9	0.2	1	58	1	58	1	67	0.96	|hypotheticalproteinECO07P3_00090 [Escherichia phage ECO07P3]
WBY53207.1	71	aligned_Gp49.2_sequences	126	1.4e-12	55	0.2	1	1	7.2e-16	1.6e-12	54.9	0.2	1	58	1	58	1	67	0.96	|hypotheticalprotein[Escherichia phage REP4]
WRQ07319.1	71	aligned_Gp49.2_sequences	126	1.4e-12	55	0.2	1	1	7.2e-16	1.6e-12	54.9	0.2	1	58	1	58	1	67	0.96	|hypotheticalprotein[Escherichia phage BP32]
WVX92722.1	71	aligned_Gp49.2_sequences	126	1.4e-12	55	0.2	1	1	7.2e-16	1.6e-12	54.9	0.2	1	58	1	58	1	67	0.96	|hypotheticalproteinN4000154 [Escherichia phage vB_EcoM_HZ_ZJUN4]
WWT49656.1	71	aligned_Gp49.2_sequences	126	1.4e-12	55	0.2	1	1	7.2e-16	1.6e-12	54.9	0.2	1	58	1	58	1	67	0.96	|hypotheticalproteinHLVZBICP_CDS0083 [Escherichia phage 236Ecol005PP]
XAO16347.1	71	aligned_Gp49.2_sequences	126	1.4e-12	55	0.2	1	1	7.2e-16	1.6e-12	54.9	0.2	1	58	1	58	1	67	0.96	|hypotheticalprotein[Escherichia phage FL08]
XGU05347.1	71	aligned_Gp49.2_sequences	126	1.4e-12	55	0.2	1	1	7.2e-16	1.6e-12	54.9	0.2	1	58	1	58	1	67	0.96	|hypotheticalproteinRHPQLESZ_CDS0188 [Escherichia phage Pu-Krd-SF1]
XGU05610.1	71	aligned_Gp49.2_sequences	126	1.4e-12	55	0.2	1	1	7.2e-16	1.6e-12	54.9	0.2	1	58	1	58	1	67	0.96	|hypotheticalproteinSMWJCPRG_CDS0188 [Escherichia phage Pu-Krd-SF2]
XGU05872.1	71	aligned_Gp49.2_sequences	126	1.4e-12	55	0.2	1	1	7.2e-16	1.6e-12	54.9	0.2	1	58	1	58	1	67	0.96	|hypotheticalproteinFFTMQEZB_CDS0187 [Escherichia phage Pu-Krd-SF3]
QLF81783.1	70	aligned_Gp49.2_sequences	126	1.5e-12	55	0.2	1	1	7.2e-16	1.6e-12	54.9	0.2	2	58	1	57	1	66	0.96	|hypotheticalproteinF1_0086 [Escherichia phage vB_EcoM_F1]
QYW00445.1	70	aligned_Gp49.2_sequences	126	1.5e-12	55	0.2	1	1	7.2e-16	1.6e-12	54.9	0.2	2	58	1	57	1	66	0.96	|hypotheticalproteinFN1NEW_0086 [Escherichia phage vB_EcoM_FN]
WIL00096.1	71	aligned_Gp49.2_sequences	126	1.6e-12	54.8	0.1	1	1	7.9e-16	1.7e-12	54.7	0.1	1	58	1	58	1	67	0.96	|hypotheticalprotein[Escherichia phage GADU22]
WMM91499.1	71	aligned_Gp49.2_sequences	126	1.6e-12	54.8	0.1	1	1	7.9e-16	1.7e-12	54.7	0.1	1	58	1	58	1	67	0.96	|hypotheticalprotein[Escherichia phage KK4]
QBO61092.1	71	aligned_Gp49.2_sequences	126	1.7e-12	54.8	0.2	1	1	8.2e-16	1.8e-12	54.7	0.2	1	58	1	58	1	67	0.96	|hypotheticalproteinD5505_00080 [Escherichia phage D5505]
AXF42393.1	70	aligned_Gp49.2_sequences	126	1.7e-12	54.8	0.1	1	1	8.4e-16	1.8e-12	54.7	0.1	2	58	1	57	1	66	0.96	|hypotheticalprotein[Enterobacteria phage RB18]
ATI16945.1	70	aligned_Gp49.2_sequences	126	1.8e-12	54.7	0.2	1	1	8.7e-16	1.9e-12	54.6	0.2	2	58	1	57	1	66	0.95	|hypotheticalproteinSf22_gp253 [Shigella phage Sf22]
XAN63816.1	71	aligned_Gp49.2_sequences	126	2e-12	54.5	0.1	1	1	1e-15	2.2e-12	54.4	0.1	1	58	1	58	1	67	0.96	|hypotheticalproteinF13076_0100 [Salmonella phage F13076]
ACP30727.1	71	aligned_Gp49.2_sequences	126	2e-12	54.5	0.1	1	1	1e-15	2.2e-12	54.4	0.1	1	58	1	58	1	67	0.96	|RB32ORF082chypothetical protein [Escherichia phage RB14]
URY15007.1	70	aligned_Gp49.2_sequences	126	2.5e-12	54.2	0.2	1	1	1.2e-15	2.6e-12	54.1	0.2	2	58	1	57	1	66	0.96	|hypotheticalprotein[Shigella phage ESh31]
UVD36771.1	70	aligned_Gp49.2_sequences	126	2.8e-12	54.1	0.1	1	1	1.4e-15	3e-12	54	0.1	2	58	1	57	1	66	0.96	|hypotheticalproteinA2_gp85 [Shigella phage A2]
QHA33459.1	71	aligned_Gp49.2_sequences	126	3.1e-12	53.9	0.2	1	1	1.5e-15	3.3e-12	53.8	0.2	1	58	1	58	1	67	0.96	|hypotheticalproteinpSeSNUABM01_086 [Salmonella phage pSe_SNUABM_01]
ULA51923.1	71	aligned_Gp49.2_sequences	126	3.3e-12	53.8	0.1	1	1	1.6e-15	3.5e-12	53.7	0.1	1	58	1	58	1	67	0.95	|hypotheticalproteinRPN226_gp239 [Escherichia phage vB_EcoM-RPN226]
QZI80951.1	70	aligned_Gp49.2_sequences	126	3.4e-12	53.8	0.1	1	1	1.7e-15	3.7e-12	53.7	0.1	2	58	1	57	1	66	0.96	|hypotheticalproteinCHD94UKE2_012 [Escherichia phage vB_EcoM-CHD94UKE2]
QZI81690.1	70	aligned_Gp49.2_sequences	126	3.4e-12	53.8	0.1	1	1	1.7e-15	3.7e-12	53.7	0.1	2	58	1	57	1	66	0.96	|hypotheticalproteinG3F7_012 [Escherichia phage vB_EcoM-G3F7]
QZI82560.1	70	aligned_Gp49.2_sequences	126	3.4e-12	53.8	0.1	1	1	1.7e-15	3.7e-12	53.7	0.1	2	58	1	57	1	66	0.96	|hypotheticalproteinG3F10_012 [Escherichia phage vB_EcoM-G3F10]
WWS22800.1	70	aligned_Gp49.2_sequences	126	3.5e-12	53.8	0.2	1	1	1.7e-15	3.7e-12	53.6	0.2	2	58	1	57	1	66	0.96	|hypotheticalproteinlh_090 [Escherichia phage LH01]
ANH49779.1	71	aligned_Gp49.2_sequences	126	3.7e-12	53.7	0.2	1	1	1.8e-15	3.9e-12	53.6	0.2	1	58	1	58	1	67	0.95	|hypotheticalproteinPE37_0176 [Escherichia phage PE37]
QPP47122.1	71	aligned_Gp49.2_sequences	126	3.9e-12	53.6	0.2	1	1	1.9e-15	4.3e-12	53.5	0.2	1	58	1	58	1	67	0.96	|hypotheticalprotein[Shigella phage Sfk20]
UZV41409.1	71	aligned_Gp49.2_sequences	126	3.9e-12	53.6	0.2	1	1	1.9e-15	4.3e-12	53.5	0.2	1	58	1	58	1	67	0.96	|hypotheticalproteinEcMI02_0083 [Escherichia phage Ec_MI-02]
AHK10934.1	71	aligned_Gp49.2_sequences	126	4.5e-12	53.4	0.2	1	1	2.3e-15	4.9e-12	53.3	0.2	1	58	1	58	1	67	0.96	|hypotheticalproteinHY01_0077 [Escherichia phage HY01]
WCZ66206.1	51	aligned_Gp49.2_sequences	126	5.4e-12	53.1	2.6	1	1	2.5e-15	5.4e-12	53.1	2.6	74	115	9	50	2	51	0.93	|hypotheticalprotein[Yersinia phage MHG19]
ULA52309.1	57	aligned_Gp49.2_sequences	126	1.1e-11	52.2	2.4	1	1	5.2e-15	1.1e-11	52.1	2.4	75	115	16	56	8	57	0.94	|hypotheticalprotein[Enterobacter phage vB-EclM_KMB19]
SCN45762.1	57	aligned_Gp49.2_sequences	126	1.1e-11	52.1	3.1	1	1	5.6e-15	1.2e-11	52	3.1	75	115	16	56	8	57	0.94	|hypotheticalprotein[Cronobacter phage Pet-CM3-4]
WVT33180.1	57	aligned_Gp49.2_sequences	126	1.1e-11	52.1	3.1	1	1	5.6e-15	1.2e-11	52	3.1	75	115	16	56	8	57	0.94	|hypotheticalproteinPS49_76 [Aeromonas phage PS49]
XFC54170.1	57	aligned_Gp49.2_sequences	126	1.1e-11	52.1	3.1	1	1	5.6e-15	1.2e-11	52	3.1	75	115	16	56	8	57	0.94	|hypotheticalproteinEnC07_0074 [Enterobacter phage EnC07]
ADB81570.1	57	aligned_Gp49.2_sequences	126	1.5e-11	51.7	3.4	1	1	7.3e-15	1.6e-11	51.6	3.4	75	115	16	56	10	57	0.95	|conserved hypothetical protein [Enterobacter phage CC31]
UES35663.1	57	aligned_Gp49.2_sequences	126	1.5e-11	51.7	3.4	1	1	7.3e-15	1.6e-11	51.6	3.4	75	115	16	56	10	57	0.95	|hypotheticalproteinKKP3262_000045 [Enterobacter phage KKP_3262]
UVD32455.1	57	aligned_Gp49.2_sequences	126	1.5e-11	51.7	3.4	1	1	7.3e-15	1.6e-11	51.6	3.4	75	115	16	56	10	57	0.95	|hypotheticalproteinENTB43_019 [Enterobacter phage Entb_43]
XFC52833.1	57	aligned_Gp49.2_sequences	126	1.5e-11	51.7	4.5	1	1	7.4e-15	1.6e-11	51.6	4.5	75	115	16	56	8	57	0.95	|hypotheticalprotein[Enterobacter phage vB_EluP_RZH]
WZK93149.1	57	aligned_Gp49.2_sequences	126	1.6e-11	51.7	3.7	1	1	7.8e-15	1.7e-11	51.5	3.7	75	115	16	56	10	57	0.95	|hypotheticalprotein[Enterobacter phage vB_EclM_AS6]
WZB37532.1	62	aligned_Gp49.2_sequences	126	2.2e-11	51.2	2	1	1	1.1e-14	2.3e-11	51.1	2	75	115	22	62	11	62	0.94	|hypotheticalprotein[Erwinia phage COW86c]
USL85565.1	57	aligned_Gp49.2_sequences	126	2.2e-11	51.1	2.7	1	1	1.1e-14	2.4e-11	51	2.7	75	115	16	56	9	57	0.94	|hypotheticalprotein[Enterobacter phage fGh-Ecl01]
USL86044.1	57	aligned_Gp49.2_sequences	126	2.2e-11	51.1	2.7	1	1	1.1e-14	2.4e-11	51	2.7	75	115	16	56	9	57	0.94	|hypotheticalprotein[Enterobacter phage fGh-Ecl04]
AHI60977.1	57	aligned_Gp49.2_sequences	126	2.3e-11	51.1	2.8	1	1	1.1e-14	2.5e-11	51	2.8	75	115	16	56	8	57	0.94	|hypotheticalproteinPG7_074 [Enterobacter phage PG7]
AVR55267.1	57	aligned_Gp49.2_sequences	126	2.3e-11	51.1	2.8	1	1	1.1e-14	2.5e-11	51	2.8	75	115	16	56	8	57	0.94	|hypotheticalproteinPSH1140_062 [Enterobacter phage myPSH1140]
QEG13115.1	57	aligned_Gp49.2_sequences	126	2.3e-11	51.1	2.8	1	1	1.1e-14	2.5e-11	51	2.8	75	115	16	56	8	57	0.94	|hypotheticalproteinKAALPHA_78 [Klebsiella phage vB_KaeM_KaAlpha]
UKH49476.1	57	aligned_Gp49.2_sequences	126	2.3e-11	51.1	2.8	1	1	1.1e-14	2.5e-11	51	2.8	75	115	16	56	8	57	0.94	|hypotheticalprotein[Enterobacter phage vB-EclM_KMB17]
ULA52586.1	57	aligned_Gp49.2_sequences	126	2.3e-11	51.1	2.8	1	1	1.1e-14	2.5e-11	51	2.8	75	115	16	56	8	57	0.94	|hypotheticalprotein[Enterobacter phage vB-EclM_KMB20]
URQ04151.1	57	aligned_Gp49.2_sequences	126	2.3e-11	51.1	2.8	1	1	1.1e-14	2.5e-11	51	2.8	75	115	16	56	8	57	0.94	|hypotheticalproteinvBEclMUFV01_183 [Enterobacter phage vB_EclM-UFV01]
WFG78505.1	57	aligned_Gp49.2_sequences	126	2.3e-11	51.1	2.8	1	1	1.1e-14	2.5e-11	51	2.8	75	115	16	56	8	57	0.94	|hypotheticalproteinVIPECLOM01_00073 [Enterobacter phage vB_VIPECLOM01]
WFG78793.1	57	aligned_Gp49.2_sequences	126	2.3e-11	51.1	2.8	1	1	1.1e-14	2.5e-11	51	2.8	75	115	16	56	8	57	0.94	|hypotheticalproteinVIPECLUMC02_00073 [Enterobacter phage vB_VIPECLUMC02]
WJJ59042.1	57	aligned_Gp49.2_sequences	126	2.3e-11	51.1	2.8	1	1	1.1e-14	2.5e-11	51	2.8	75	115	16	56	8	57	0.94	|hypotheticalproteinVPA32_orf077 [Klebsiella phage vB_KpnM_VPA32]
WOF01204.1	57	aligned_Gp49.2_sequences	126	2.3e-11	51.1	2.8	1	1	1.1e-14	2.5e-11	51	2.8	75	115	16	56	8	57	0.94	|hypotheticalproteinvBEnt31_000075 [Enterobacter phage vB_Ent31]
XFC53318.1	57	aligned_Gp49.2_sequences	126	2.3e-11	51.1	2.8	1	1	1.1e-14	2.5e-11	51	2.8	75	115	16	56	8	57	0.94	|hypotheticalproteinEnC15_0076 [Enterobacter phage EnC15]
XFC53601.1	57	aligned_Gp49.2_sequences	126	2.3e-11	51.1	2.8	1	1	1.1e-14	2.5e-11	51	2.8	75	115	16	56	8	57	0.94	|hypotheticalproteinEnA02_0075 [Enterobacter phage EnA02]
QDB73526.1	72	aligned_Gp49.2_sequences	126	6.6e-11	49.6	0.1	1	1	3.3e-14	7.2e-11	49.5	0.1	2	58	2	58	1	67	0.94	|hypotheticalproteinECP26DNA_00114 [Escherichia phage vB_EcoM-ECP26]
WVS23790.1	72	aligned_Gp49.2_sequences	126	6.6e-11	49.6	0.1	1	1	3.3e-14	7.2e-11	49.5	0.1	2	58	2	58	1	67	0.94	|hypotheticalprotein[Escherichia phage ECP2303]
WXX18386.1	72	aligned_Gp49.2_sequences	126	6.6e-11	49.6	0.1	1	1	3.3e-14	7.2e-11	49.5	0.1	2	58	2	58	1	67	0.94	|hypotheticalprotein[Escherichia phage ECP2309]
QLF82646.1	72	aligned_Gp49.2_sequences	126	1.2e-10	48.8	0.1	1	1	6.1e-14	1.3e-10	48.6	0.1	2	58	2	58	1	67	0.94	|hypotheticalproteinF10B_0106 [Escherichia phage vB_EcoM_Gotham]
QDB73712.1	93	aligned_Gp49.2_sequences	126	1.3e-10	48.7	0.1	1	1	7.6e-14	1.7e-10	48.3	0.1	2	58	23	79	22	88	0.94	|hypotheticalproteinECP32DNA_00087 [Escherichia phage vB_EcoM-ECP32]
WPJ67695.1	77	aligned_Gp49.2_sequences	126	7.5e-08	39.7	0.1	1	1	3.7e-11	8.1e-08	39.6	0.1	1	48	1	48	1	65	0.86	|hypotheticalproteincm3_195 [Escherichia phage JoYop]
WKV23425.1	75	aligned_Gp49.2_sequences	126	3.5e-07	37.6	0.1	1	1	1.6e-10	3.5e-07	37.6	0.1	2	56	5	59	4	75	0.92	|hypotheticalproteinSEA1_gp0077 [Salmonella phage SEA1]
AIX12055.1	69	aligned_Gp49.2_sequences	126	7.5e-07	36.5	0.1	1	1	3.6e-10	7.9e-07	36.4	0.1	3	57	2	56	1	66	0.94	|hypotheticalproteinCPT_Moon84 [Citrobacter phage Moon]
AKU43730.1	69	aligned_Gp49.2_sequences	126	7.5e-07	36.5	0.1	1	1	3.6e-10	7.9e-07	36.4	0.1	3	57	2	56	1	66	0.94	|hypotheticalproteinCPT_Merlin84 [Citrobacter phage Merlin]
AUE22956.1	69	aligned_Gp49.2_sequences	126	7.5e-07	36.5	0.1	1	1	3.6e-10	7.9e-07	36.4	0.1	3	57	2	56	1	66	0.94	|hypotheticalproteinCf1_00083 [Citrobacter phage CF1 ERZ-2017]
UFK27201.1	75	aligned_Gp49.2_sequences	126	8.6e-06	33.1	0.1	1	1	3.9e-09	8.6e-06	33.1	0.1	2	56	5	59	4	75	0.92	|hypotheticalproteinLG358_00180 [Escherichia phage UoN_LG358_1]
WDR21744.1	75	aligned_Gp49.2_sequences	126	1.4e-05	32.4	0.1	1	1	6.5e-09	1.4e-05	32.4	0.1	2	56	5	59	4	75	0.92	|hypotheticalproteinPJM34_0076 [Salmonella phage vB_SenM_UTK0003]
AGE48160.1	71	aligned_Gp49.2_sequences	126	1.7e-05	32.1	0.1	1	1	7.7e-09	1.7e-05	32.1	0.1	2	56	1	55	1	71	0.92	|hypotheticalprotein[Salmonella phage vB_SenM-S16]
WLI71703.1	71	aligned_Gp49.2_sequences	126	1.7e-05	32.1	0.1	1	1	7.7e-09	1.7e-05	32.1	0.1	2	56	1	55	1	71	0.92	|hypotheticalproteinCPTAKMNP4_078 [Salmonella phage vB_SenM-AKM_NP4]
AFU64024.1	75	aligned_Gp49.2_sequences	126	3e-05	31.3	0.1	1	1	1.4e-08	3e-05	31.3	0.1	2	56	5	59	4	75	0.92	|hypotheticalprotein[Salmonella phage STML-198]
UPW42448.1	75	aligned_Gp49.2_sequences	126	3e-05	31.3	0.1	1	1	1.4e-08	3e-05	31.3	0.1	2	56	5	59	4	75	0.92	|hypotheticalproteinEBPHNEJP_00150 [Salmonella phage CF-SP2]
AHJ86930.1	71	aligned_Gp49.2_sequences	126	3.6e-05	31.1	0.1	1	1	1.6e-08	3.6e-05	31.1	0.1	2	56	1	55	1	71	0.92	|hypotheticalproteinSTP4a_075 [Salmonella phage STP4-a]
ATN93047.1	71	aligned_Gp49.2_sequences	126	3.6e-05	31.1	0.1	1	1	1.6e-08	3.6e-05	31.1	0.1	2	56	1	55	1	71	0.92	|hypotheticalproteinCPT_Melville_073 [Salmonella phage Melville]
ANM46650.1	62	aligned_Gp49.2_sequences	126	3.9e-05	31	1	1	1	2.1e-08	4.5e-05	30.8	1	81	113	24	56	15	61	0.87	|hypotheticalproteinMP1_gp0062 [Morganella phage vB_MmoM_MP1]
QQG32310.1	69	aligned_Gp49.2_sequences	126	4.8e-05	30.7	0.1	1	1	2.3e-08	4.9e-05	30.6	0.1	2	56	1	55	1	67	0.93	|hypotheticalproteinCkP1_0077 [Citrobacter phage CkP1]
ANA49425.1	71	aligned_Gp49.2_sequences	126	5e-05	30.6	0.1	1	1	2.3e-08	5e-05	30.6	0.1	2	56	1	55	1	71	0.92	|hypotheticalproteinCGG41_071 [Salmonella phage vB_SnwM_CGG4-1]
QQK88106.1	62	aligned_Gp49.2_sequences	126	5.4e-05	30.5	1.3	1	1	2.8e-08	6.2e-05	30.3	1.3	81	113	24	56	15	61	0.87	|hypotheticalprotein[Providencia phage PSTRCR_127]
QQV88936.1	62	aligned_Gp49.2_sequences	126	5.4e-05	30.5	1.3	1	1	2.8e-08	6.2e-05	30.3	1.3	81	113	24	56	15	61	0.87	|hypotheticalprotein[Providencia phage PSTRCR_121]
UGO50099.1	62	aligned_Gp49.2_sequences	126	5.4e-05	30.5	1.3	1	1	2.8e-08	6.2e-05	30.3	1.3	81	113	24	56	15	61	0.87	|hypotheticalproteinRGZ1_68 [Morganella phage vB_MmoM_Rgz1]
QOI66562.1	49	aligned_Gp49.2_sequences	126	9.9e-05	29.7	0.1	1	1	5.4e-08	0.00012	29.4	0.1	70	113	4	47	2	48	0.93	|hypotheticalprotein[Erwinia phage FBB1]
AWY06970.1	70	aligned_Gp49.2_sequences	126	0.0009	26.6	0.1	1	1	4.1e-07	0.0009	26.6	0.1	5	56	5	56	1	68	0.91	|hypotheticalproteinCPT_Mineola_075 [Klebsiella phage Mineola]
AYD80806.1	70	aligned_Gp49.2_sequences	126	0.001	26.4	0.1	1	1	4.9e-07	0.0011	26.3	0.1	5	56	5	56	1	67	0.91	|hypotheticalprotein[Klebsiella phage KP179]
UIS65601.1	58	aligned_Gp49.2_sequences	126	0.001	26.4	3.4	1	1	4.8e-07	0.0011	26.3	3.4	74	116	12	54	3	58	0.86	|hypotheticalproteinQ76222_00086 [Enterobacter phage vB_EclM_Q7622]
WWP52160.1	58	aligned_Gp49.2_sequences	126	0.001	26.4	3.4	1	1	4.8e-07	0.0011	26.3	3.4	74	116	12	54	3	58	0.86	|hypotheticalprotein[Enterobacter phage ZX14]
QEA10559.1	58	aligned_Gp49.2_sequences	126	0.0012	26.2	1.5	1	1	5.5e-07	0.0012	26.2	1.5	74	116	12	54	2	58	0.84	|hypotheticalprotein[Enterobacter phage vB_EhoM-IME523]
CAK6606483.1	70	aligned_Gp49.2_sequences	126	0.0022	25.3	0.1	1	1	1e-06	0.0022	25.3	0.1	5	56	5	56	1	67	0.92	|unknown function [Klebsiella phage vB_Kte_K65PH164]
QEG11493.1	70	aligned_Gp49.2_sequences	126	0.0022	25.3	0.1	1	1	1e-06	0.0022	25.3	0.1	5	56	5	56	1	67	0.92	|hypotheticalproteinKMI13_162 [Klebsiella phage KMI13]
QPB08958.1	70	aligned_Gp49.2_sequences	126	0.0022	25.3	0.1	1	1	1e-06	0.0022	25.3	0.1	5	56	5	56	1	67	0.92	|hypotheticalproteinCPT_Metamorpho_221 [Klebsiella phage Metamorpho]
QPX73911.1	70	aligned_Gp49.2_sequences	126	0.0022	25.3	0.1	1	1	1e-06	0.0022	25.3	0.1	5	56	5	56	1	67	0.92	|hypotheticalproteinEVAN_200 [Klebsiella phage vB_KpnM_BovinicusUrsus]
QYC52761.1	70	aligned_Gp49.2_sequences	126	0.0022	25.3	0.1	1	1	1e-06	0.0022	25.3	0.1	5	56	5	56	1	67	0.92	|hypotheticalprotein[Klebsiella phage vB_KpnM_TU02]
UGO48143.1	70	aligned_Gp49.2_sequences	126	0.0022	25.3	0.1	1	1	1e-06	0.0022	25.3	0.1	5	56	5	56	1	67	0.92	|hypotheticalproteinSHINKOU_64 [Klebsiella phage vB_KaeM_Shinkou]
UKS71778.1	70	aligned_Gp49.2_sequences	126	0.0022	25.3	0.1	1	1	1e-06	0.0022	25.3	0.1	5	56	5	56	1	67	0.92	|hypotheticalproteinFRZ284_00202 [Klebsiella phage vB_KpnM_FRZ284]
WKK95767.1	70	aligned_Gp49.2_sequences	126	0.0022	25.3	0.1	1	1	1e-06	0.0022	25.3	0.1	5	56	5	56	1	67	0.92	|putative lysine-specific demethylase [Klebsiella phage ValerieMcCarty03]
WWS25356.1	70	aligned_Gp49.2_sequences	126	0.0022	25.3	0.1	1	1	1e-06	0.0022	25.3	0.1	5	56	5	56	1	67	0.92	|hypotheticalproteinvBKpnAMK6_00412 [Klebsiella phage vB_Kpn_AM_K6]
XCO40575.1	70	aligned_Gp49.2_sequences	126	0.0022	25.3	0.1	1	1	1e-06	0.0022	25.3	0.1	5	56	5	56	1	67	0.92	|hypotheticalproteinNDEURAKQ_CDS0191 [Klebsiella phage phi1_146043]
XDJ00936.1	70	aligned_Gp49.2_sequences	126	0.0022	25.3	0.1	1	1	1e-06	0.0022	25.3	0.1	5	56	5	56	1	67	0.92	|hypotheticalprotein[Klebsiella phage PMBT63]
XDQ96672.1	70	aligned_Gp49.2_sequences	126	0.0022	25.3	0.1	1	1	1e-06	0.0022	25.3	0.1	5	56	5	56	1	67	0.92	|hypotheticalproteinBCGALACO_00253 [Klebsiella phage Phi_KR8]
XHB23593.1	70	aligned_Gp49.2_sequences	126	0.0022	25.3	0.1	1	1	1e-06	0.0022	25.3	0.1	5	56	5	56	1	67	0.92	|hypotheticalproteinWBVWJNZP_CDS0188 [Klebsiella phage vB_Kpn529046-KEN39]
XHB24763.1	70	aligned_Gp49.2_sequences	126	0.0022	25.3	0.1	1	1	1e-06	0.0022	25.3	0.1	5	56	5	56	1	67	0.92	|hypotheticalproteinWZPMBQFE_CDS0184 [Klebsiella phage vB_Kpn11382-KEN22]
WPH67825.1	71	aligned_Gp49.2_sequences	126	0.0025	25.1	0.1	1	1	1.2e-06	0.0026	25.1	0.1	5	56	6	57	1	68	0.91	|lysine-specific demethylase [Klebsiella phage ValerieMcCarty01]
UYE90611.1	70	aligned_Gp49.2_sequences	126	0.0027	25	0.1	1	1	1.3e-06	0.0028	25	0.1	6	56	6	56	1	67	0.91	|hypotheticalproteinCPT_pKp20_076 [Klebsiella phage pKp20]
WKM80603.1	70	aligned_Gp49.2_sequences	126	0.0027	25	0.1	1	1	1.3e-06	0.0028	25	0.1	6	56	6	56	1	67	0.91	|hypotheticalproteinVMC04_73 [Klebsiella phage ValerieMcCarty04]
WPH67549.1	70	aligned_Gp49.2_sequences	126	0.0027	25	0.1	1	1	1.3e-06	0.0028	25	0.1	6	56	6	56	1	67	0.91	|lysine-specific demethylase 4B [Klebsiella phage ValerieMcCarty05]
QYN80241.1	58	aligned_Gp49.2_sequences	126	0.0035	24.7	2.7	1	1	1.6e-06	0.0036	24.6	2.7	74	116	12	54	4	58	0.86	|hypotheticalprotein[Kosakonia phage 305]
AKJ73121.1	62	aligned_Gp49.2_sequences	126	0.0046	24.3	0	1	1	2.1e-06	0.0046	24.3	0	9	56	1	48	1	60	0.93	|hypotheticalproteinPKO111_075 [Klebsiella phage PKO111]
WKW88152.1	62	aligned_Gp49.2_sequences	126	0.0046	24.3	0	1	1	2.1e-06	0.0046	24.3	0	9	56	1	48	1	60	0.93	|hypotheticalproteinpzkkv19_8 [Klebsiella phage pzk-kv19]
ARW57499.1	64	aligned_Gp49.2_sequences	126	0.0055	24	0.1	1	1	2.6e-06	0.0056	24	0.1	10	56	2	48	1	60	0.93	|hypotheticalprotein[Serratia phage CHI14]
ARW57774.1	64	aligned_Gp49.2_sequences	126	0.0055	24	0.1	1	1	2.6e-06	0.0056	24	0.1	10	56	2	48	1	60	0.93	|hypotheticalprotein[Serratia phage CBH8]
UYM28726.1	64	aligned_Gp49.2_sequences	126	0.0055	24	0.1	1	1	2.6e-06	0.0056	24	0.1	10	56	2	48	1	60	0.93	|hypotheticalprotein[Serratia phage vB_SspM_LC53]
ARW58047.1	64	aligned_Gp49.2_sequences	126	0.0057	24	0.1	1	1	2.6e-06	0.0057	24	0.1	10	56	2	48	1	60	0.93	|hypotheticalprotein[Serratia phage X20]
QYN80520.1	64	aligned_Gp49.2_sequences	126	0.0057	24	0.1	1	1	2.6e-06	0.0057	24	0.1	10	56	2	48	1	60	0.93	|hypotheticalprotein[Kosakonia phage Kc304]
UJJ22062.1	64	aligned_Gp49.2_sequences	126	0.0057	24	0.1	1	1	2.6e-06	0.0057	24	0.1	10	56	2	48	1	60	0.93	|hypotheticalprotein[Erwinia phage Virsaitis27]
BBC78127.1	64	aligned_Gp49.2_sequences	126	0.0062	23.9	0.2	1	1	2.9e-06	0.0063	23.8	0.2	10	56	2	48	1	60	0.93	|Hypotheticalprotein[Escherichia phage EcS1]
WPJ21248.1	62	aligned_Gp49.2_sequences	126	0.0065	23.8	0.1	1	1	3e-06	0.0065	23.8	0.1	9	56	1	48	1	60	0.93	|hypotheticalproteinECFKMHLE_00198 [Klebsiella phage KP17]
WAX12990.1	115	aligned_Gp49.2_sequences	126	0.0068	23.7	0.1	1	1	5.9e-06	0.013	22.8	0.1	47	66	1	20	1	25	0.91	|hypotheticalproteinECO07P1_00246 [Escherichia phage ECO07P1]
CAD2272594.1	62	aligned_Gp49.2_sequences	126	0.0078	23.5	0	1	1	3.6e-06	0.0078	23.5	0	9	56	1	48	1	60	0.93	|RB32ORF082chypothetical protein [Klebsiella phage vB_KpnM_311F]
UJP30265.1	62	aligned_Gp49.2_sequences	126	0.0078	23.5	0	1	1	3.6e-06	0.0078	23.5	0	9	56	1	48	1	60	0.93	|hypotheticalprotein[Klebsiella phage Kpn6N]
CAD5242162.1	62	aligned_Gp49.2_sequences	126	0.0095	23.3	0	1	1	4.4e-06	0.0095	23.3	0	9	56	1	48	1	60	0.93	|RB32ORF082chypothetical protein [Klebsiella phage vB_KpM-Wobble]
CAD5242224.1	62	aligned_Gp49.2_sequences	126	0.0096	23.2	0.1	1	1	4.4e-06	0.0096	23.2	0.1	9	56	1	48	1	60	0.93	|RB32ORF082chypothetical protein [Klebsiella phage vB_KoM-Flushed]
UYL05919.1	62	aligned_Gp49.2_sequences	126	0.0096	23.2	0.1	1	1	4.4e-06	0.0096	23.2	0.1	9	56	1	48	1	60	0.93	|hypotheticalproteinMMDGKJEO_00087 [Klebsiella phage KP13MC5-5]
WWS24107.1	62	aligned_Gp49.2_sequences	126	0.0096	23.2	0.1	1	1	4.4e-06	0.0096	23.2	0.1	9	56	1	48	1	60	0.93	|hypotheticalproteinvBKpnAMK3_00146 [Klebsiella phage vB_Kpn_AM_K3]
AKY01933.1	62	aligned_Gp49.2_sequences	126	0.011	23.1	0.1	1	1	4.9e-06	0.011	23.1	0.1	9	56	1	48	1	60	0.93	|hypotheticalproteinJD18_062 [Klebsiella phage JD18]
ANT40516.1	62	aligned_Gp49.2_sequences	126	0.011	23.1	0.1	1	1	4.9e-06	0.011	23.1	0.1	9	56	1	48	1	60	0.93	|hypotheticalproteinkpv477_079 [Klebsiella phage vB_KpnM_KpV477]
APD20463.1	62	aligned_Gp49.2_sequences	126	0.011	23.1	0.1	1	1	4.9e-06	0.011	23.1	0.1	9	56	1	48	1	60	0.93	|hypotheticalprotein[Klebsiella phage KPV15]
AUV57419.1	62	aligned_Gp49.2_sequences	126	0.011	23.1	0.1	1	1	4.9e-06	0.011	23.1	0.1	9	56	1	48	1	60	0.93	|hypotheticalproteinKP1_60 [Klebsiella phage KP1]
BEH88526.1	62	aligned_Gp49.2_sequences	126	0.011	23.1	0.1	1	1	4.9e-06	0.011	23.1	0.1	9	56	1	48	1	60	0.93	|hypotheticalprotein[Klebsiella phage phiKp_22]
QBA85017.1	62	aligned_Gp49.2_sequences	126	0.011	23.1	0.1	1	1	4.9e-06	0.011	23.1	0.1	9	56	1	48	1	60	0.93	|hypotheticalprotein[Klebsiella phage vB_KpnM_GF]
QEG10973.1	62	aligned_Gp49.2_sequences	126	0.011	23.1	0.1	1	1	4.9e-06	0.011	23.1	0.1	9	56	1	48	1	60	0.93	|hypotheticalproteinKMI12_49 [Klebsiella phage KMI12]
QGF21491.1	62	aligned_Gp49.2_sequences	126	0.011	23.1	0.1	1	1	4.9e-06	0.011	23.1	0.1	9	56	1	48	1	60	0.93	|hypotheticalproteinJIPhKp122_0059 [Klebsiella phage JIPh_Kp122]
QLF82945.1	62	aligned_Gp49.2_sequences	126	0.011	23.1	0.1	1	1	4.9e-06	0.011	23.1	0.1	9	56	1	48	1	60	0.93	|hypotheticalproteinKpnM6E1_gp062 [Klebsiella phage KpnM6E1]
QQM14456.1	62	aligned_Gp49.2_sequences	126	0.011	23.1	0.1	1	1	4.9e-06	0.011	23.1	0.1	9	56	1	48	1	60	0.93	|hypotheticalprotein[Klebsiella phage vB_KpnM_17-11]
UCR74288.1	62	aligned_Gp49.2_sequences	126	0.011	23.1	0.1	1	1	4.9e-06	0.011	23.1	0.1	9	56	1	48	1	60	0.93	|hypotheticalprotein[Klebsiella phage vB_KpnM_5N]
UGO47434.1	62	aligned_Gp49.2_sequences	126	0.011	23.1	0.1	1	1	4.9e-06	0.011	23.1	0.1	9	56	1	48	1	60	0.93	|hypotheticalproteinLILPANDA_186 [Klebsiella phage vB_KaeM_LilPanda]
UGO48419.1	62	aligned_Gp49.2_sequences	126	0.011	23.1	0.1	1	1	4.9e-06	0.011	23.1	0.1	9	56	1	48	1	60	0.93	|hypotheticalproteinBOBOTO_60 [Kelbsiella phage vB_KaeM_Boboto]
UGO49712.1	62	aligned_Gp49.2_sequences	126	0.011	23.1	0.1	1	1	4.9e-06	0.011	23.1	0.1	9	56	1	48	1	60	0.93	|hypotheticalproteinMERCI_250 [Klebsiella phage vB_KaeM_Merci]
UGO53230.1	62	aligned_Gp49.2_sequences	126	0.011	23.1	0.1	1	1	4.9e-06	0.011	23.1	0.1	9	56	1	48	1	60	0.93	|hypotheticalproteinNISPERO_54 [Klebsiella phage vB_KaeM_Nispero]
UMM76564.1	62	aligned_Gp49.2_sequences	126	0.011	23.1	0.1	1	1	4.9e-06	0.011	23.1	0.1	9	56	1	48	1	60	0.93	|hypotheticalprotein[Klebsiella phage UTI-K1]
UMM76847.1	62	aligned_Gp49.2_sequences	126	0.011	23.1	0.1	1	1	4.9e-06	0.011	23.1	0.1	9	56	1	48	1	60	0.93	|hypotheticalprotein[Klebsiella phage UTI-K4]
UNY40880.1	62	aligned_Gp49.2_sequences	126	0.011	23.1	0.1	1	1	4.9e-06	0.011	23.1	0.1	9	56	1	48	1	60	0.93	|hypotheticalprotein[Klebsiella phage KP182]
UNY41158.1	62	aligned_Gp49.2_sequences	126	0.011	23.1	0.1	1	1	4.9e-06	0.011	23.1	0.1	9	56	1	48	1	60	0.93	|hypotheticalprotein[Klebsiella phage KP185]
UOK17684.1	62	aligned_Gp49.2_sequences	126	0.011	23.1	0.1	1	1	4.9e-06	0.011	23.1	0.1	9	56	1	48	1	60	0.93	|hypotheticalproteinKP1079_00078 [Klebsiella phage KP1079]
USL86901.1	62	aligned_Gp49.2_sequences	126	0.011	23.1	0.1	1	1	4.9e-06	0.011	23.1	0.1	9	56	1	48	1	60	0.93	|hypotheticalprotein[Salmonella phage PSE-D1]
WAB00390.1	62	aligned_Gp49.2_sequences	126	0.011	23.1	0.1	1	1	4.9e-06	0.011	23.1	0.1	9	56	1	48	1	60	0.93	|hypotheticalprotein[Klebsiella phage JY1]
WFG79084.1	62	aligned_Gp49.2_sequences	126	0.011	23.1	0.1	1	1	4.9e-06	0.011	23.1	0.1	9	56	1	48	1	60	0.93	|hypotheticalproteinVIPKPNUMC01_00077 [Klebsiella phage vB_VIPKPNUMC01]
WKW87590.1	62	aligned_Gp49.2_sequences	126	0.011	23.1	0.1	1	1	4.9e-06	0.011	23.1	0.1	9	56	1	48	1	60	0.93	|hypotheticalproteinpzkkv4_178 [Klebsiella phage pzk-kv4]
WKW88682.1	62	aligned_Gp49.2_sequences	126	0.011	23.1	0.1	1	1	4.9e-06	0.011	23.1	0.1	9	56	1	48	1	60	0.93	|hypotheticalproteinpzkkv61_109 [Klebsiella phage pzk-kv6-1]
WNO28949.1	62	aligned_Gp49.2_sequences	126	0.011	23.1	0.1	1	1	4.9e-06	0.011	23.1	0.1	9	56	1	48	1	60	0.93	|hypotheticalproteinvBKpnMJEC_0062 [Klebsiella phage vB_KpnM-JEC]
WPH68103.1	62	aligned_Gp49.2_sequences	126	0.011	23.1	0.1	1	1	4.9e-06	0.011	23.1	0.1	9	56	1	48	1	60	0.93	|lysine-specific demethylase 4B [Klebsiella phage ValerieMcCarty02]
WPJ51271.1	62	aligned_Gp49.2_sequences	126	0.011	23.1	0.1	1	1	4.9e-06	0.011	23.1	0.1	9	56	1	48	1	60	0.93	|hypotheticalproteinRCIP0032_00178 [Klebsiella phage RCIP0032]
WPJ56282.1	62	aligned_Gp49.2_sequences	126	0.011	23.1	0.1	1	1	4.9e-06	0.011	23.1	0.1	9	56	1	48	1	60	0.93	|hypotheticalproteinRCIP0102_00172 [Klebsiella phage RCIP0102]
WWS23384.1	62	aligned_Gp49.2_sequences	126	0.011	23.1	0.1	1	1	4.9e-06	0.011	23.1	0.1	9	56	1	48	1	60	0.93	|hypotheticalproteinPBAHNIPP_00279 [Klebsiella phage KP01]
WWS23768.1	62	aligned_Gp49.2_sequences	126	0.011	23.1	0.1	1	1	4.9e-06	0.011	23.1	0.1	9	56	1	48	1	60	0.93	|hypotheticalproteinvBKpnAMK2_00103 [Klebsiella phage vB_Kpn_AM_K2]
WWS24733.1	62	aligned_Gp49.2_sequences	126	0.011	23.1	0.1	1	1	4.9e-06	0.011	23.1	0.1	9	56	1	48	1	60	0.93	|hypotheticalproteinvBKpnAMK5_00035 [Klebsiella phage vB_Kpn_AM_K5]
WYC18033.1	62	aligned_Gp49.2_sequences	126	0.011	23.1	0.1	1	1	4.9e-06	0.011	23.1	0.1	9	56	1	48	1	60	0.93	|hypotheticalproteinvBKpnMYP11_0044 [Klebsiella phage vB_KpnM-YP11]
XCD09178.1	62	aligned_Gp49.2_sequences	126	0.011	23.1	0.1	1	1	4.9e-06	0.011	23.1	0.1	9	56	1	48	1	60	0.93	|hypotheticalprotein[Klebsiella phage KPKp]
XCD09186.1	62	aligned_Gp49.2_sequences	126	0.011	23.1	0.1	1	1	4.9e-06	0.011	23.1	0.1	9	56	1	48	1	60	0.93	|hypotheticalprotein[Klebsiella phage KPKp]
XDQ96406.1	62	aligned_Gp49.2_sequences	126	0.011	23.1	0.1	1	1	4.9e-06	0.011	23.1	0.1	9	56	1	48	1	60	0.93	|hypotheticalproteinJOKLHMMP_00249 [Klebsiella phage Phi_KR1]
XEM82699.1	62	aligned_Gp49.2_sequences	126	0.011	23.1	0.1	1	1	4.9e-06	0.011	23.1	0.1	9	56	1	48	1	60	0.93	|hypotheticalprotein21a_197 [Raoultella phage vB_Rp_M21a]
XEO41242.1	62	aligned_Gp49.2_sequences	126	0.011	23.1	0.1	1	1	4.9e-06	0.011	23.1	0.1	9	56	1	48	1	60	0.93	|hypotheticalproteinRoM12a_108 [Raoultella phage vB_Ro_M12a]
XFC50386.1	62	aligned_Gp49.2_sequences	126	0.011	23.1	0.1	1	1	4.9e-06	0.011	23.1	0.1	9	56	1	48	1	60	0.93	|hypotheticalproteinKpM198_227 [Klebsiella phage vB_Kp_M198]
XHB23886.1	62	aligned_Gp49.2_sequences	126	0.011	23.1	0.1	1	1	4.9e-06	0.011	23.1	0.1	9	56	1	48	1	60	0.93	|hypotheticalproteinOMTZMAJX_CDS0186 [Klebsiella phage vB_Kpn529046-KEN37]
XHB24175.1	62	aligned_Gp49.2_sequences	126	0.011	23.1	0.1	1	1	4.9e-06	0.011	23.1	0.1	9	56	1	48	1	60	0.93	|hypotheticalproteinBXUKSMXV_CDS0183 [Klebsiella phage vB_Kpn529046-KEN25_2]
XHB24473.1	62	aligned_Gp49.2_sequences	126	0.011	23.1	0.1	1	1	4.9e-06	0.011	23.1	0.1	9	56	1	48	1	60	0.93	|hypotheticalproteinYQQNZDQO_CDS0193 [Klebsiella phage vB_Kpn529046-KEN25_1]
XHH74837.1	62	aligned_Gp49.2_sequences	126	0.011	23.1	0.1	1	1	4.9e-06	0.011	23.1	0.1	9	56	1	48	1	60	0.93	|hypotheticalproteinKSKp_00183 [Klebsiella phage KSKp]
QPI13772.1	133	aligned_Gp49.2_sequences	126	0.039	21.3	0	1	1	3.3e-05	0.071	20.4	0	77	110	87	124	73	130	0.82	|hypotheticalproteinMYO4S_00016 [Serratia phage 4S]

## Sheet: Supplementary Data 5
Supplementary Data 5 | Phages used in this study
Name	Accession
Bas01	MZ501051.1
Bas02	MZ501080.1
Bas03	MZ501087.1
Bas04	MZ501069.1
Bas05	MZ501101.1
Bas06	MZ501090.1
Bas07	MZ501079.1
Bas08	MZ501059.1
Bas09	MZ501099.1
Bas10	MZ501077.1
Bas11	MZ501085.1
Bas12	MZ501053.1
Bas13	MZ501092.1
Bas14	MZ501107.1
Bas15	MZ501097.1
Bas16	MZ501070.1
Bas17	MZ501088.1
Bas19	MZ501057.1
Bas20	MZ501068.1
Bas21	MZ501071.1
Bas22	MZ501091.1
Bas23	MZ501112.1
Bas24	MZ501104.1
Bas25	MZ501110.1
Bas26	MZ501072.1
Bas27	MZ501108.1
Bas28	MZ501076.1
Bas29	MZ501105.1
Bas30	MZ501109.1
Bas31	MZ501058.1
Bas32	MZ501075.1
Bas33	MZ501074.1
Bas34	MZ501103.1
Bas35	MZ501113.1
Bas36	MZ501096.1
Bas37	MZ501089.1
Bas38	MZ501052.1
Bas39	MZ501066.1
Bas40	MZ501065.1
Bas42	MZ501050.1
Bas43	MZ501106.1
Bas44	MZ501046.1
Bas45	MZ501098.1
Bas46	MZ501056.1
Bas47	MZ501047.1
Bas48	MZ501054.1
Bas49	MZ501062.1
Bas50	MZ501060.1
Bas51	MZ501111.1
Bas52	MZ501102.1
Bas53	MZ501083.1
Bas54	MZ501093.1
Bas55	MZ501082.1
Bas56	MZ501048.1
Bas57	MZ501094.1
Bas58	MZ501073.1
Bas59	MZ501061.1
Bas60	MZ501100.1
Bas61	MZ501063.1
Bas62	MZ501084.1
Bas63	MZ501086.1
Bas64	MZ501081.1
Bas65	MZ501078.1
Bas67	MZ501064.1
Bas68	MZ501055.1
T1	AY216660.1
T2	AP018813.1
T3	AJ318471.1
T4	AF158101.6
T5	AY543070.1
T5m	AY692264.1
T6	AP018814.1
T6_Septu_ESC1	N/A
T6_Septu_ESC2	N/A
T6_Septu_ESC3	N/A
T6_Septu_ESC4	N/A
T6_OLD_ESC1	N/A
T6_OLD_ESC2	N/A
T6_OLD_ESC3	N/A
T6_OLD_ESC4	N/A
T7	GU071091.1
SP15	AP019559.1
SP15m	N/A
SMS22	PP627283.1

## Sheet: Supplementary Data 6
Supplementary Data 6 | Plasmids used in this study
trivial name	description of plasmid	selection	ori	source
pBA559	Addgene plasmid #186235: pTet-LbuCas13a crRNA entry vector (Empty Backbone)	chloramphenicol	p15A	This Study
pBA620	Addgene plasmid #186240: LbuCas13a Negative Control (RFP targeting)	chloramphenicol	p15A	This Study
pBA707	Addgene plasmid #186238: KanR-BBR1 entry vector for HR donor (Empty Backbone)	kanamycin	pBBR1	This Study
pKCN-069	PtuAB genes from Septu EcB88 of E. coli strain JBBDAGI-19-0041	chloramphenicol	p15A	This Study
pKCN-470	SegB gene from phage T6 under arabinose-inducible promoter	carbenicillin	pBR322	This Study
pKCN-510	tRNATyr gene from phage T6 under arabinose-inducible promoter	carbenicillin	pBR322	This Study
pKCN-511	tRNAMet gene from phage T6 under arabinose-inducible promoter	carbenicillin	pBR322	This Study
pKCN-526	tRNAThr gene from phage T6 under arabinose-inducible promoter	carbenicillin	pBR322	This Study
pKCN-527	tRNAArg gene from phage T6 under arabinose-inducible promoter	carbenicillin	pBR322	This Study
pKCN-532	HR plasmid for deletion of segB gene in phage T6	kanamycin	pBBR1	This Study
pKCN-533	HR plasmid for deletion of tRNA array in phage T6	kanamycin	pBBR1	This Study
pKCN-534	LbuCas13a with phage T6 segB-targeting crRNA	chloramphenicol	p15A	This Study
pKCN-535	LbuCas13a with phage T6 tRNATyr-targeting crRNA	chloramphenicol	p15A	This Study
pKCN-540	tail sheath gene from phage T6 under arabinose-inducible promoter	carbenicillin	pBR322	This Study
pKCN-541	tail sheath gene (V368I) from phage T6 mutant under arabinose-inducible promoter	carbenicillin	pBR322	This Study
pKCN-542	HR plasmid for deletion of segB gene in phage T4	kanamycin	pBBR1	This Study
pKCN-543	LbuCas13a with phage T4 segB-targeting crRNA	chloramphenicol	p15A	This Study
pKCN-546	HR plasmid for deletion of uvsX gene in phage T6	kanamycin	pBBR1	This Study
pKCN-547	HR plasmid for deletion of uvsY gene in phage T6	kanamycin	pBBR1	This Study
pKCN-550	LbuCas13a with phage T6 uvsX-targeting crRNA	chloramphenicol	p15A	This Study
pKCN-551	LbuCas13a with phage T6 uvsY-targeting crRNA	chloramphenicol	p15A	This Study
pKCN-554	AriAB genes from PARIS type I of E. coli B185 under the constitutive promoter	chloramphenicol	p15A	This Study
pKCN-572	PtuAB genes of E. coli strain JBBDAGI-19-0041 with K43A in PtuA	chloramphenicol	p15A	This Study
pKCN-573	PtuAB genes of E. coli strain JBBDAGI-19-0041 with D316A in PtuA	chloramphenicol	p15A	This Study
pKCN-574	PtuAB genes of E. coli strain JBBDAGI-19-0041 with H75A in PtuB	chloramphenicol	p15A	This Study
pKCN-575	PtuAB genes of E. coli strain JBBDAGI-19-0041 with N91A in PtuB	chloramphenicol	p15A	This Study
pKCN-651	Old gene from P2 phage under its native promoter	chloramphenicol	p15A	This Study
pKCN-671	C-terminal truncated SegB gene from phage T6 under arabinose-inducible promoter	carbenicillin	pBR322	This Study
pKCN-673	gp49.1 gene from phage T6 under arabinose-inducible promoter	carbenicillin	pBR322	This Study
pKCN-674	gp49.2 gene from phage T6 under arabinose-inducible promoter	carbenicillin	pBR322	This Study
pKCN-675	gp49.3 gene from phage T6 under arabinose-inducible promoter	carbenicillin	pBR322	This Study
pKCN-676	nrdC gene from phage T6 under arabinose-inducible promoter	carbenicillin	pBR322	This Study
pKCN-677	nrdC.1 gene from phage T6 under arabinose-inducible promoter	carbenicillin	pBR322	This Study
pKCN-679	C-terminal Twin-Strep-Tag to T6 SegB under T7 promoter	kanamycin	pColE1	This Study
pKCN-688	ToxIN of E. coli strain JBBDAEE-19-0007	chloramphenicol	p15A	This Study
pKCN-772	SegB (Y17A/G19A) gene from phage T6 under arabinose-inducible promoter	carbenicillin	pBR322	This Study
pKCN-773	SegB (Y17F/G19A) gene from phage T6 under arabinose-inducible promoter	carbenicillin	pBR322	This Study
pKCN-774	HR plasmid for Y17A/G19A mutation in segB gene in phage T6	kanamycin	pBBR1	This Study
pKCN-776	LbuCas13a with phage T6 SegB-targeting crRNA	chloramphenicol	p15A	This Study
pKCN-778	C-terminal Twin-Strep-Tag to T6 SegB (Y17A/G19A) under T7 promoter	kanamycin	pColE1	This Study
pKCN-779	C-terminal Twin-Strep-Tag to T6 SegB (Y17F/G19A) under T7 promoter	kanamycin	pColE1	This Study
pKCN-780	gp49.2 (W32A) from T6 phage under arabinose promoter	carbenicillin	pBR322	This Study
pKCN-782	gp49.2 (M13A) from T6 phage under arabinose promoter	carbenicillin	pBR322	This Study
pKCN-783	gp49.2 (T15A) from T6 phage under arabinose promoter	carbenicillin	pBR322	This Study
pKCN-784	gp49.2 (M13A/T15A/W32A) from T6 phage under arabinose promoter	carbenicillin	pBR322	This Study
pKLC083-ara-RFP	RFP gene under arabinose-inducible promoter	carbenicillin	pBR322	Azam et al. Nat. Commun. 2024
pLG001	Addgene plasmid #157879: Empty vector	chloramphenicol	p15A	Gao et al. Science. 2020
pLG008	Addgene plasmid #157886: Retron Ec78	chloramphenicol	p15A	Gao et al. Science. 2020
pPrrC170-ds	PrrC170 defense system in pLG001 backbond	chloramphenicol	p15A	Azam et al. Nat. Commun. 2024

## Sheet: Supplementary Data 7
Supplementary Data 7 | Oligonucleotides used in this study
oligo number	sequence	source DNA	description of oligonucleotide	corresponding plasmid
KCO-0021	CGCAATAACTAGCATAACCCCTTGG	pLG001	Fw primer for inverse-amplification of pLG001 vector
KCO-0022	TGCGCAACGCAATTAATGTAAGTTA	pLG001	Rv primer for inverse-amplification of pLG001 vector
KCO-0023	TTGAAGGCTCTCAAGGGCATCGGTC	pLG001	Fw primer for insert verification in pLG001 vector
KCO-0024	AGTGTGACCGTGTGCTTCTCAAATGC	pLG001	Rv primer for insert verification in pLG001 vector
KCO-0303	TACATTAATTGCGTTGCGCAATTGATTGCCGCCTGTCGCCG	E. coli JBBDAGI-19-0041 genome	Fw primer for ptuAB amplification + 20 bp overlap with pLG001 vector	pKCN-069
KCO-0304	GGGTTATGCTAGTTATTGCGACCTTCCTGATGGAAAACGGCAG	E. coli JBBDAGI-19-0041 genome	Rv primer for ptuAB amplification + 20 bp overlap with pLG001 vector
KCO-0141	GAATTCGATCCTCTAGAGTCGACCTG	pKLC83ara-RFP	Fw primer for inverse-amplification of pKLC83ara-RFP vector
KCO-0142	GGATCCTTTCTCCTGGTACCGAGC	pKLC83ara-RFP	Rv primer for inverse-amplification of pKLC83ara-RFP vector
KCO-0143	CCATAAGATTAGCGGATCCTACCTGAC	pKLC83ara-RFP	Fw primer for insert verification in pKLC83ara-RFP vector
KCO-0144	GCCGCCAGGCAAATTCTGTTTTATC	pKLC83ara-RFP	Rv primer for insert verification in pKLC83ara-RFP vector
KCO-1291	CAGGAGAAAGGATCCGAGACGCTCAGTTCTTTATTAAGGACTGATATG	T6 phage genome	Fw primer for amplification of SegB gene from phage T6 + 15 bp overlap with pKLC83ara vector	pKCN-470
KCO-1292	TAGAGGATCGAATTCTTAAAATTTCATTTTTCGACCTTTAAACCATCC	T6 phage genome	Rv primer for amplification of SegB gene from phage T6 + 15 bp overlap with pKLC83ara vector
KCO-1343	GTCCTTACTCAGGGAACATCAGTCCGA	T6 phage genome	Fw primer for detection of segB segmental amplification
KCO-1344	TACTCCGTGTAGCTCAGTAGGTAGAG	T6 phage genome	Rv primer for detection of segB segmental amplification
KCO-1345	GATCCCATCCACCTTCACCGCCAAG	T6 phage genome	Fw divergent primer for detection of segB segmental amplification
KCO-1346	CCTGAGATGCTAAATCAGAAGAAAGACG	T6 phage genome	Rv divergent primer for detection of segB segmental amplification
KCO-1355	CTCTACTGTTTCTCCGGGGAGTTATCCCGTAGAGGTAGCG	T6 phage genome	Fw primer for amplification of tRNATyr gene from phage T6 + 15 bp overlap with pKLC83ara vector	pKCN-510
KCO-1356	TAGAGGATCGAATTCCGAGTCATAAATTGGTGGGGAGTGGTG	T6 phage genome	Rv primer for amplification of tRNATyr gene from phage T6 + 15 bp overlap with pKLC83ara vector
KCO-1357	CTCTACTGTTTCTCCGGCCCTGTAGCTCAATGGTTAGCAG	T6 phage genome	Fw primer for amplification of tRNAMet gene from phage T6 + 15 bp overlap with pKLC83ara vector	pKCN-511
KCO-1358	TAGAGGATCGAATTCCTACCTCTACGGGATAACTCCCCTAATT	T6 phage genome	Rv primer for amplification of tRNAMet gene from phage T6 + 15 bp overlap with pKLC83ara vector
KCO-1379	CTACGGCGTTTCACTTCTGAGTTC	E.coli DH10B genome	NB probe for E. coli 5S rRNA
KCO-1384	CTCTACTGTTTCTCCTAGCTCAGTAGGTAGAGCACCTCACTT	T6 phage genome	Fw primer for amplification of tRNAThr gene from phage T6 + 15 bp overlap with pKLC83ara vector	pKCN-526
KCO-1385	TAGAGGATCGAATTCTGCTAACCATTGAGCTACAGGGCCT	T6 phage genome	Rv primer for amplification of tRNAThr gene from phage T6 + 15 bp overlap with pKLC83ara vector
KCO-1386	CTCTACTGTTTCTCCGTCCCGCTGGTGTAATGGATAGCATAC	T6 phage genome	Fw primer for amplification of tRNAArg gene from phage T6 + 15 bp overlap with pKLC83ara vector	pKCN-527
KCO-1387	TAGAGGATCGAATTCGACTTACCGGTAGCGACCCGGTTTC	T6 phage genome	Rv primer for amplification of tRNAArg gene from phage T6 + 15 bp overlap with pKLC83ara vector
KCO-1395	GAGGACTTTGGCAGGTGGTGTTACAAC	pBA707	Fw primer for inverse-amplification of pBA707 backbone
KCO-1396	TGATAAGTCTCTGGTTCGGGCAGGT	pBA707	Rv primer for inverse-amplification of pBA707 backbone
KCO-1397	TAAGTGCGCTGTTCCAGACTATCCA	pBA707	Fw primer for insert verification in pBA707
KCO-1398	GGTTAATTGGTTGTAACACCACCTGC	pBA707	Rv primer for insert verification in pBA707
KCO-1399	ACCAGAGACTTATCAACGCTACTCGGCTTATGGCAAAGAT	T6 phage genome	Fw primer for amplification of 250 bp upstream of SegB gene from T6 phage	pKCN-532
KCO-1400	GACTGATATGTAAATTATGTCCCGCTGGTGTAATGGA	T6 phage genome	Rv primer for amplification of 250 bp upstream of SegB gene from T6 phage
KCO-1401	ACATAATTTACATATCAGTCCTTAATAAAGAACTGAGCGT	T6 phage genome	Fw primer for amplification of 250 bp downstream of SegB gene from T6 phage
KCO-1402	CCTGCCAAAGTCCTCGCGGTTCGATTCCGTCAATCAGCA	T6 phage genome	Rv primer for amplification of 250 bp downstream of SegB gene from T6 phage
KCO-1403	ACCAGAGACTTATCACTCGGCTTCAAGCATAGATTCTTTATCATC	T6 phage genome	Fw primer for amplification of 250 bp upstream of tRNA array from T6 phage	pKCN-533
KCO-1404	TGTTAATAATCCAATTTATGACTCGTCGTGAGACGCTC	T6 phage genome	Rv primer for amplification of 250 bp upstream of tRNA array from T6 phage
KCO-1405	CATAAATTGGATTATTAACAAAGGCTCTCTAACAAGAACC	T6 phage genome	Fw primer for amplification of 250 bp downstream of tRNA array from T6 phage
KCO-1406	CCTGCCAAAGTCCTCTCTCAGGTTAAATTAGTGAAGGAAGACCG	T6 phage genome	Rv primer for amplification of 250 bp downstream of tRNA array from T6 phage
KCO-1407	GGAATTCTTGACAGCTAGCTCAGTCC	pBA559	Fw primer for insert verification in pBA559
KCO-1408	CCCAAGCTGGAGAGCGTTTAAACTC	pBA559	Rv primer for insert verification in pBA559
KCO-1409	GAAGGGGACTAAAACTATTTGTTATTTTATAAAGATAAAAATGCATTGCTTGGGCCCGAAC	synthetic	spacer targeting first 31 nt of SegB gene in T6 phage	pKCN-534
KCO-1410	GAAGGGGACTAAAACTCGAACCACCCGAGTCGCAATGACAATGAATTGCTTGGGCCCGAAC	synthetic	spacer targeting internal 31 nt of tRNATyr gene in T6 phage	pKCN-535
KCO-1423	TTTGGCCGCTCGGGAACCCCA	E.coli DH10B genome	NB probe for 5'UTR of E. coli tRNATyr(GTA)
KCO-1425	CCGCTACCTCTACGGGATAACTCC	T6 phage genome	NB probe for 5'UTR of T6 phage tRNATyr(GTA)
KCO-1433	CAGGAGAAAGGATCCATGACTTTATTATCTCCGGGCATTGAGC	T6 phage genome	Fw primer for amplification of tail sheath gene from T6 phage + 15 bp overlap with pKLC83ara vector	pKCN-540, 541
KCO-1434	TAGAGGATCGAATTCTTAACCTGCAAGACCAGTTAACTCATCAAA	T6 phage genome	Rv primer for amplification of tail sheath gene from T6 phage + 15 bp overlap with pKLC83ara vector
KCO-1435	ACCAGAGACTTATCACAAAAACGCTACTCGGCTTACGGC	T4 phage genome	Fw primer for amplification of 250 bp upstream of SegB gene from T4 phage	pKCN-542
KCO-1436	CTGGGTCAATTACGTCCCGCTGGTGTAATGGATAG	T4 phage genome	Rv primer for amplification of 250 bp upstream of SegB gene from T4 phage
KCO-1437	GACGTAATTGACCCAGACCAGATTTGAACTGGTAACC	T4 phage genome	Fw primer for amplification of 250 bp downstream of SegB gene from T4 phage
KCO-1438	CCTGCCAAAGTCCTCGTCCAAGGTTCAAATCCTTGTATGGAGAC	T4 phage genome	Rv primer for amplification of 250 bp downstream of SegB gene from T4 phage
KCO-1439	GAAGGGGACTAAAACTATTTGTTATTTTATAAGTGTAATAGAACATTGCTTGGGCCCGAAC	synthetic	spacer targeting first 31 nt of SegB gene in T4 phage	pKCN-543
KCO-1442	CCGGGACTTGAACCCGGTTATTAAGTAG	T6 phage genome	Fw primer for detection of segB segmental amplification (extended region)
KCO-1443	TTATGGTTCCAATCGCTTTGACTGGTGG	T6 phage genome	Rv primer for detection of segB segmental amplification (extended region)
KCO-1444	ACCAGAGACTTATCAGAACAGCAAAGTCCATTACAACCTTTCCATC	T6 phage genome	Fw primer for amplification of 250 bp upstream of uvsX from T6 phage	pKCN-546
KCO-1445	GAAAAAATGAATATGGAAGAATTTAATGAATAAAGATGATTTAGATTTAG	T6 phage genome	Rv primer for amplification of 250 bp upstream of uvsX from T6 phage
KCO-1446	TCTTCCATATTCATTTTTTCCATAGGCATCATTATATTTTCCTCAC	T6 phage genome	Fw primer for amplification of 250 bp downstream of uvsX from T6 phage
KCO-1447	CCTGCCAAAGTCCTCTCAATAGAGAGTTTCCAGAGCAAGCTC	T6 phage genome	Rv primer for amplification of 250 bp downstream of uvsX from T6 phage
KCO-1448	ACCAGAGACTTATCAATATATCTATTTATACAACTCTCATATGCATATCAATGC	T6 phage genome	Fw primer for amplification of 250 bp upstream of uvsY from T6 phage	pKCN-547
KCO-1449	AGAGAACAATTGAGGCTGGAAAATAATGAAATATAGTATTGATGATG	T6 phage genome	Rv primer for amplification of 250 bp upstream of uvsY from T6 phage
KCO-1450	TCCAGCCTCAATTGTTCTCTATTCAATTGTTATTGGATGGACTTAG	T6 phage genome	Fw primer for amplification of 250 bp downstream of uvsY from T6 phage
KCO-1451	CCTGCCAAAGTCCTCTGTTGAGCGTAACATTGAAAGCGCAG	T6 phage genome	Rv primer for amplification of 250 bp downstream of uvsY from T6 phage
KCO-1460	GAAGGGGACTAAAACTCAAACGGGATTTTAAATCTGCAATAGACATTGCTTGGGCCCGAAC	synthetic	spacer targeting first 31 nt of uvsX gene in T6 phage	pKCN-550
KCO-1461	GAAGGGGACTAAAACTCAATTCTTCTTGAAGATCTTCTAATCTCATTGCTTGGGCCCGAAC	synthetic	spacer targeting first 31 nt of uvsY gene in T6 phage	pKCN-551
KCO-1488	AGGTGCAACATCAATATTAAAATCGTTGGC	pKCN-069	Fw primer for site-directed mutation into the walker A motif of PtuA (K43A)	pKCN-572
KCO-1489	ATTGATGTTGCACCTGCACCATTATTACC	pKCN-069	Rv primer for site-directed mutation into the walker A motif of PtuA (K43A)
KCO-1490	TTAATTGCTGAAGTGGACATGCACCTG	pKCN-069	Fw primer for site-directed mutation into the walker B motif of PtuA (D316A)	pKCN-573
KCO-1491	CACTTCAGCAATTAATACAATTCCCTCGC	pKCN-069	Rv primer for site-directed mutation into the walker B motif of PtuA (D316A)
KCO-1492	TAATGAAGCTGTCGAAGCCAGGGATTTA	pKCN-069	Fw primer for site-directed mutation into the HNH domain of PtuB (H75A)	pKCN-574
KCO-1493	TCGACAGCTTCATTAACGGTATCGC	pKCN-069	Rv primer for site-directed mutation into the HNH domain of PtuB (H75A)
KCO-1494	ATTCACGGCTATCGTTGCAAGCTG	pKCN-069	Fw primer for site-directed mutation into the HNH domain of PtuB (N91A)	pKCN-575
KCO-1495	ACGATAGCCGTGAATTCCAGACTGC	pKCN-069	Rv primer for site-directed mutation into the HNH domain of PtuB (N91A)
KCO-1655	TAATTGCGTTGCGCAGGTGATATTGAGAAAGTGGCAAAGGTC	P2 phage genome	Fw primer for amplification of old gene from P2 phage + 20 bp overlap with pLG001 vector	pKCN-651
KCO-1658	ATGCTAGTTATTGCGAAATCACCATCCTTGGGTAAAGCACAG	P2 phage genome	Rv primer for amplification of old gene from P2 phage + 20 bp overlap with pLG001 vector
KCO-1695	CAGGAGAAAGGATCCGAGACGCTCAGTTCTTTATTAAGGACT	T6 phage genome	Fw primer for amplification of C-term truncated SegB gene from T6 phage + 15 bp overlap with pKLC83ara vector	pKCN-671
KCO-1696	TAGAGGATCGAATTCTTAATGAATCCACATCATACCAAATTGGG	T6 phage genome	Rv primer for amplification of C-term truncated SegB gene from T6 phage + 15 bp overlap with pKLC83ara vector
KCO-1703	CATTTGATGCAATCGCTTATATTGCCG	T6 phage Old	Fw primer for detection of gp49.2 segmental amplification
KCO-1704	GAAGCTTCAGATTTTCCTGAATGGACTCC	T6 phage Old	Rv primer for detection of gp49.2 segmental amplification
KCO-1705	TGCAACTTCATCACCTACATATACCGC	T6 phage Old	Fw divergent primer for detection of gp49.2 segmental amplification
KCO-1706	ATGGGTATGGAACTTTGATGACAGCCAAG	T6 phage Old	Rv divergent primer for detection of gp49.2 segmental amplification
KCO-1707	CAGGAGAAAGGATCCATGAAGAACTTAATAAGCTTCGGGGTTAA	T6 phage genome	Fw primer for amplification of gp49.1 gene from T6 phage + 15 bp overlap with pKLC83ara vector	pKCN-673
KCO-1708	TAGAGGATCGAATTCTTATCTACTGTAATCATGTCCCATCTCCA	T6 phage genome	Rv primer for amplification of gp49.1 gene from T6 phage + 15 bp overlap with pKLC83ara vector
KCO-1709	CAGGAGAAAGGATCCATGATTTACGATATTAGTGTATCAAGAACTCC	T6 phage genome	Fw primer for amplification of gp49.2 gene from T6 phage + 15 bp overlap with pKLC83ara vector	pKCN-674
KCO-1710	TAGAGGATCGAATTCTTAACCCCGAAGCTTATTAAGTTCTTCATAAT	T6 phage genome	Rv primer for amplification of gp49.2 gene from T6 phage + 15 bp overlap with pKLC83ara vector
KCO-1711	CAGGAGAAAGGATCCATGATGCTCGAAGGAACTGATTATATCCA	T6 phage genome	Fw primer for amplification of gp49.3 gene from T6 phage + 15 bp overlap with pKLC83ara vector	pKCN-675
KCO-1712	TAGAGGATCGAATTCTTACCCCAGTTTGACCATGCAATCACC	T6 phage genome	Rv primer for amplification of gp49.3 gene from T6 phage + 15 bp overlap with pKLC83ara vector
KCO-1713	CAGGAGAAAGGATCCATGTTTAAAGTATATGGTTATGATAGCAACATTCATAAATG	T6 phage genome	Fw primer for amplification of nrdC gene from T6 phage + 15 bp overlap with pKLC83ara vector	pKCN-676
KCO-1714	TAGAGGATCGAATTCTCATTTAAAGTATTCCCGCAATTGGTCAAATCCAC	T6 phage genome	Rv primer for amplification of nrdC gene from T6 phage + 15 bp overlap with pKLC83ara vector
KCO-1715	CAGGAGAAAGGATCCATGACCAAGCGTAAAGAATATATGGAGAC	T6 phage genome	Fw primer for amplification of nrdC.1 gene from T6 phage + 15 bp overlap with pKLC83ara vector	pKCN-677
KCO-1716	TAGAGGATCGAATTCTTATTCCTTAATTCCTAGTACTTGTTTAAAAGTCT	T6 phage genome	Rv primer for amplification of nrdC.1 gene from T6 phage + 15 bp overlap with pKLC83ara vector
KCO-1750	TAATTGCGTTGCGCAGTCCAACCCGGAACAGACACGAAAAATC	E. coli JBBDAEE-19-0007 genome	Fw primer for toxIN amplification + 15 bp overlap with pLG001 vector	pKCN-688
KCO-1751	ATGCTAGTTATTGCGCAGAGGAGGACTTGCCTTTTTGATTGC	E. coli JBBDAEE-19-0007 genome	Rv primer for toxIN amplification + 15 bp overlap with pLG001 vector
KCO-1788	ATAAAGCATTATTCACCTACCACTTCAGCG	T4 phage genome	Fw primer for detection of tifA segmental amplification
KCO-1789	GAGTTAGCAGCTGCTGAACAACAACT	T4 phage genome	Rv primer for detection of tifA segmental amplification
KCO-1790	GCGTATTTTTCCTGACGTTATACGGAG	T4 phage genome	Fw divergent primer for detection of tifA segmental amplification
KCO-1791	CAAAGCACTTATTGCAGATACGTGGG	T4 phage genome	Rv divergent primer for detection of tifA segmental amplification
KCO-2061	/5FAM/ATGCATGCATGCGAATCGAACATGCATGCATGC	synthetic	Fw strand for FAM-labelled dsDNA with SegB consensus motif
KCO-2062	GCATGCATGCATGTTCGATTCGCATGCATGCAT	synthetic	Rv strand for FAM-labelled dsDNA with SegB consensus motif
KCO-2063	/5FAM/ATGCATGCATGCGAAACGAACATGCATGCATGC	synthetic	Fw strand for FAM-labelled dsDNA with mutated SegB consensus motif 1
KCO-2064	GCATGCATGCATGTTCGTTTCGCATGCATGCAT	synthetic	Rv strand for FAM-labelled dsDNA with mutated SegB consensus motif 1
KCO-2065	/5FAM/ATGCATGCATGCGAATCGTTCATGCATGCATGC	synthetic	Fw strand for FAM-labelled dsDNA with mutated SegB consensus motif 2
KCO-2066	GCATGCATGCATGAACGATTCGCATGCATGCAT	synthetic	Rv strand for FAM-labelled dsDNA with mutated SegB consensus motif 2
KCO-2127	TTGCTGTGCATTCTACCGAAAATTTAGATG	pKCN-470	Fw primer for site-directed mutation into the potential YIG domain of SegB (Y17A/G19A or Y17F/G19)	pKCN-772
KCO-2128	TAGAATGCACAGCAATAGCAATTTTATTATTAA	pKCN-470	Rv primer for site-directed mutation into the potential YIG domain of SegB (Y17A/G19A)	pKCN-772
KCO-2129	CGGTAGAATGCACAGCAATAAAAATTTTATTA	pKCN-470	Rv primer for site-directed mutation into the potential YIG domain of SegB (Y17F/G19)	pKCN-773
KCO-2130	ACCAGAGACTTATCACCCTCATAAGGGAAAGGTTACCAGTTC	T6 phage genome	Fw primer for amplification of 300 bp upstream of the potential YIG domain of SegB	pKCN-774, 775
KCO-2131	CCTGCCAAAGTCCTCCTCAGGAATATTTATATGATCCCATCCAC	T6 phage genome	Rv primer for amplification of 300 bp downstream of the potential YIG domain of SegB
KCO-2132	GAAGGGGACTAAAACAGAATGCACACCAATATAAATTTTATTATTATGCTTGGGCCCGAAC	synthetic	spacer targeting 31 nt around the potential YIG domain of segB gene in T6 phage	pKCN-776
KCO-2145	CTTCTTGCGGAAATTGAATCTGATTTGCC	pKCN-674	Fw primer for site-directed mutation into Gp49.2 (W32A)	pKCN-780
KCO-2146	AATTTCCGCAAGAAGCTCTTCAATTTTCTG	pKCN-674	Rv primer for site-directed mutation into Gp49.2 (W32A)
KCO-2151	CAGCGGTTACTATTCCAGCTGAAG	pKCN-674	Fw primer for site-directed mutation into Gp49.2 (M13A)	pKCN-782
KCO-2152	GAATAGTAACCGCTGATGGAGTTCTTG	pKCN-674	Rv primer for site-directed mutation into Gp49.2 (M13A)
KCO-2153	CAATGGTTGCTATTCCAGCTGAAG	pKCN-674	Fw primer for site-directed mutation into Gp49.2 (T15A)	pKCN-783
KCO-2154	GAATAGCAACCATTGATGGAGTTCTTG	pKCN-674	Rv primer for site-directed mutation into Gp49.2 (T15A)
Adapter 1 Forward	/5Biosg/GTTGACATGCTGGATTGAGACTTCCTACACTCTTTCCCTACACGACGCTCTTCCGATC*T	Cameron et al., 2017	HPLC purified oligonucleotide for forward strand of Adapter 1	SITE-seq library preparation
Adapter 1 Reverse	GATCGGAAGAGCGTCGTGTAGGGAAAGAGTGTAGGAAGTCTCAATCCAGCATGTCAAC	Cameron et al., 2017	HPLC purified oligonucleotide for reverse strand of Adapter 1
Adapter 2 Forward	/5Phos/GTCGTATTAGTAGTAAGATCGGAAGAGCACACGTCTGAACTCC	Cameron et al., 2017	HPLC purified oligonucleotide for forward strand of Adapter 2
Adapter 2 Reverse	ACTACTAATACGAC*T	Cameron et al., 2017	HPLC purified oligonucleotide for reverse strand of Adapter 2
Recovery PCR Forward	GGAGTTCAGACGTGTGCTC	Cameron et al., 2017	Fw primer for recovery PCR
Recovery PCR Reverse	GTTGACATGCTGGATTGAGACTTC	Cameron et al., 2017	Rv primer for recovery PCR

## Sheet: Supplementary Data 8
Supplementary Data 8 | Sequence of the cloned defense systems (Septu EcB88, ToxIN, OLD, PARIS)
name	description	source organism	strain	cloned or synthesized sequence	bp	gene	accession	sequence	residues
Septu EcB88	ATPase + HNH	Escherichia coli	JBBDAGI-19-0041	attgattgccgcctgtcgccgcgaacatgtgttttgtgcctgcgtgatgcatggtcatggtaagcatattttgaagcagcaaacgccactgtggctggcgcaacatccccatgtaatggcatttcatcaggcaccgaaagagtacggtggtgatgcggcattgctggtgttgatagaagtggatgaatggctgccgccggaattgccctgacatcatgacgggcatacgctttcactgacagacgtcgacggttaagtgtaagattacccaaacagaactcaacgcagggcactcaatgatgaatatccgcacgcttaagctcactaatctggggcggtttgaagaacttgaagttcatctggctccagtggaggagttcaagagcaatgtgaccgttt…	2598 (PCR -amplified)	ptuA	WP_000981116.1	MMNIRTLKLTNLGRFEELEVHLAPVEEFKSNVTVFIGNNGAGKTSILKSLATSLSWFVARVRTEKGNGSPIPEDAILNGRSSATIELQVLNTHPATEAATPYRWLLARTASGKKSTTASSLQEASQLAAFYRDQYTQNSGASFPLIAFYPVERVVLDVPLKIKERHNFLQLDGYDNALNQGIDFRRFFEWFRNREDAENESGLPQDVLDKLSTRIDLDNAVLNALTALMASSRDRQLTAVRTAISRFMPGFSNLRVRRKPRLHMSIDKNGQTLNVLQLSQGEKSLMALVGDIARRLAMMNPMLENPLNGEGIVLIDEVDMHLHPTWQRTIIQRLTTTFPHCQFVLTTHSPLVISDCKDVLVYSLDDGELTQLPSLYGQDANTVLLNVMDTDIRNATVAE…	452
						ptuB	WP_016243072.1	MREITKGQPPASLQQWVRAKPRDKNANQWFQELYAQKKWDIVGDLSQQCAQEQFYLCAYCCDRVTGTNRDTVNEHVEARDLAPARSLEFTNIVASCKTKGQCDDSHKNQPLLLTPLMPECETEFIFKISGRIEGTTPRAIDAIKVLNLGDSERNNRALIEKRKQLSDSLLWANGIDPSEGLEDDDLLQAVIDELLTPIDGYLAPFAPVVANILKNWMTA*	219
ToxIN	Type III Toxin-Antitoxin system	Escherichia coli	JBBDAEE-19-0007	gtccaacccggaacagacacgaaaaatcgccagtggcggtagccattggtaacttggttcgcagatgatttgttagctaaacacgaggttgctcttgaagtgtgcgcctcagtacggctacactggaaggacagatttggttgctgtgctctgcgaaagccagttaccacggttcagaaacttgccggtttactgaaccttcgaaaaaaccaccttgccgggtggtttttccgttttcagaccaagagattacgcgcagaaaaagatgatctcaagaagatccttttgattagtgccgtcatttgactgaacatcccatgctaagcacctagttgtaagcccaagcgaagatcatgtatacttagttcaaggtgatttgctacctttaagtgcagctag…	1273 (PCR -amplified)	ToxN	WP_071830594.1	MKFYTISSSYIKYLKDFDDKVPNSEDPTYNNPKAFIGIVLEIEGHKYLAPLTSPKAWHANIKESSPAFFKLHENGVPDNQLGLINLKFMIPIIEAEVSLLDLDSMPDTPYKRMLYKQLQFIRVNEDKISEKSKLLRNLALQGRMQGTCDFAVLEEKYQHFGKKPEDMEIDD*	171
PARIS	ATPase + TOPRIM	Escherichia coli	B185	cgaccatcggattcaggcctgacgcggcttcggtggatgacagccgtgaaaaattcacccctgcgcagaacatgattttttcgcgtaaaagtgcgcaactggcatcacatcagtctgtgtaaaactccccgaaaatccgcccgttttactgaaaaaagccatgcatcgataaggtgcatggctttgcatgcgttttcctgcctcattttctgcaaaccgtgccattcccggcgcggtctgagcgtgtcagtacaactgcattaaaaccgccccgcaaagcgggcgggcgaggcggggaaagcactgcgcgtactagggagcggcgtgaaattacaaatatgatgattttaattgaacaaatgtaaaatcaaggtacatttagcaatgtattgataactt…	2958 （synthesized）	ariA	WP_001007866.1	VAIRTISKIELSKIHNRYNLTVDFFNDLNVIHGKNGAGKSTLIHVIANIVNGDFIRFAFLIFEEIKATYSDGLKIVIRRDKIDEQSFISVTLSNGKYIKFAVGEAMATVREIESERHLRERDVKSMLAMDIDKFVKENELQKVRASYFPAFRTMLEAWSSSSDVGYERRVIRSSFYNRKASAFARELFGQFLPSINYPSPMEIEDRLREEIRRAQLGIAAYESRTFSESFVKVFSALFDNSSVEGEITGELLKEIEGLAIAQDSSIKNGYYAEYSKVYEEIRSLINRNLKGKVENSVSGALVVYRDALRDRQDYQEKAFSEIDNYMSSVNSFLEDKEMAYDFDLRRKYPKVGLKFPDGSWSPIRVLSSGERQLLTMLYAASKMGDDAIVLIDEPEISLH…	464
						ariB	WP_000093097.1	MSSCAYTIDSYITLLTMSSKKRLLVEGRHDRSHLYQLIYKFNPASKVKIDTAQDIKASDKAMSKNNRLKIETIHSKVKGKDNISFLCDREFREFAFNDQIEDLLNSHYCDDSLYWTLGHSLENYFFNPSIIIDAFQFLSPSEYKYKAIELFSELISSSFAVLAAVSLAAKDIDKAGLPAALIDWKDIVINDGTIKLIRRDSYDIDSACVDSFFNAFDAVLPRVIASDVGICSRVVRGHTGILLLQKLFSACLYYVGREDDALQADSSANYFCNLSELSLTTALAESWVRKIGVLEDVYFPDSLLKNIE*	308
OLD	ATPase + TOPRIM	Peduovirus P2		ggtgatattgagaaagtggcaaaggtctttgtccgcaatgagcttatcccgttacaggacaggatccgcgagataaacggctggctcggtcaggaggtcatccgctttaaaaactactcactggacactgacaacgactgaacatcgccgcctgcgggcggcttttttacaccccgtcatcccccctcacacgctcaccaccgcacaaaacaccccgcagacacacaacgcctcaacgggcagactaagtgccgtcacgacgcgctgagacgctgaaaaaatacaatcagcaccaccgtcagcgcgcagtgctttccccgcctcgccgtgctttccccgcctcgcccgcccgcttcacggggcggttttaatgcaccttaataaaactaatgagccatc…	2375 (PCR -amplified)	old	WP_015979595.1	MTVRLASVSISNFRSCKSTSAILRPFTALVGYNNAGKSNIILAIKWLLDGSLISESDVYDPTHPVSVEGVIQGITDDTLSLLTEENQQKIAPFIIDGTLTFARRQEFNKETGKAKKSLDVYDGTTWKKNPGGIDGAISNIFPEPIHIPAMSDAVEDSTKCKNTTTIGKILSAIVSEIKQEHEEKFSKNISEIGKYLSHNGENRLESLNKIDSGVNKKVNQFFPDVSVKLHFPTPTLDEIFKSGTLKVFESREDEPVMRDISRFGHGTQRSIQMALIQYLAEIKKENSESKKSNTLIFIDEPELYLHPSAINSVRESLVTLSESGYQVIISTHSASMLSAKHAANAIQVCKDSNGTIARKTISEKIEELYKSSSPQLHSAFTLSNSSYLLFSEEVLLVEG…	586
