# Supplementary material for: Phage homing endonuclease amplifies anti-defense genes to evade bacterial immunity
Source: Nat Commun. 2026 Apr 20;17:3468. doi: 10.1038/s41467-026-71036-4 (PMC13096335; doi:10.1038/s41467-026-71036-4)
Supplement: Supplementary file 6 — Source Data [file 41467_2026_71036_MOESM6_ESM.xlsx]

## Sheet: Fig. 1 & Supplementary Fig. 1
Source Data for Fig. 1b
		Bas1	Bas2	Bas3	Bas4	Bas5	Bas6	Bas7	Bas8	Bas9	Bas10	Bas11	Bas12	Bas13	Bas14	Bas15	Bas16	Bas17	Bas18	Bas19	Bas20	Bas21	Bas22	Bas23	Bas24	Bas25	Bas26	Bas27	Bas28	Bas29	Bas30	Bas31	Bas32	Bas33	Bas34	Bas35	Bas36	Bas37	Bas38	Bas39	Bas40	Bas41	Bas42	Bas43	Bas44	Bas45	Bas46	Bas47	Bas48
Ctr	dilution	1	3	6	8	4	8	3	8	7	7	7	7	7	4	6	8	8	1	2	2	8	8	8	8	2	4	5	7	7	7	5	8	8	8	8	8	8	7	8	8	8	8	8	8	6	8	8	8
PtuAB	dilution	1	3	6	8	4	8	3	8	7	7	7	7	7	4	6	8	8	1	2	2	8	8	8	8	2	3	4	6	5	6	3	7	7	6	8	8	8	7	8	8	8	8	8	8	6	8	8	8
	Fold defense	1	1	1	1	1	1	1	1	1	1	1	1	1	1	1	1	1	1	1	1	1	1	1	1	1	10	10	10	100	10	100	10	10	100	1	1	1	1	1	1	1	1	1	1	1	1	1	1
Source Data for Fig. 1c and S1c
	T2 phage
	Ctr			PtuAB			PtuAK43AB			PtuAD316AB			PtuABH75A			PtuABN91A
	Rep 1	Rep 2	Rep 3	Rep 1	Rep 2	Rep 3	Rep 1	Rep 2	Rep 3	Rep 1	Rep 2	Rep 3	Rep 1	Rep 2	Rep 3	Rep 1	Rep 2	Rep 3			T2 phage
Plaque count	4	24	3	2	6	23	4	2	23	2	13	2	2	4	6	4	3	2		EOP	0.5	2.5	7.66667
dilution	50000000000	5000000000	5000000000	50000000000	50000000000	5000000000	50000000000	50000000000	5000000000	50000000000	5000000000	50000000000	50000000000	50000000000	50000000000	50000000000	50000000000	50000000000		log10(EOP)	-0.30103	0.39794	0.884607
PFU/ml	200000000000	120000000000	15000000000	100000000000	300000000000	115000000000	200000000000	100000000000	115000000000	100000000000	65000000000	100000000000	100000000000	200000000000	300000000000	200000000000	150000000000	100000000000
average (PFU/ml)	1.11667e+11			1.71667e+11			1.38333e+11			8.83333e+10			200000000000			150000000000
S.D.	7.57555e+10			9.09518e+10			4.40328e+10			1.64992e+10			8.16497e+10			4.08248e+10
	T4 phage
	Ctr			PtuAB			PtuAK43AB			PtuAD316AB			PtuABH75A			PtuABN91A
	Rep 1	Rep 2	Rep 3	Rep 1	Rep 2	Rep 3	Rep 1	Rep 2	Rep 3	Rep 1	Rep 2	Rep 3	Rep 1	Rep 2	Rep 3	Rep 1	Rep 2	Rep 3			T2 phage
Plaque count	2	2	6	1	1	1	6	5	5	6	6	5	5	3	8	6	4	6		EOP	1e-05	1e-06	3.33333e-06
dilution	5000000000	50000000000	5000000000	100000	100000	100000	5000000000	5000000000	5000000000	5000000000	5000000000	5000000000	5000000000	50000000000	5000000000	5000000000	5000000000	5000000000		log10(EOP)	-5	-6	-5.47712
PFU/ml	10000000000	100000000000	30000000000	100000	100000	100000	30000000000	25000000000	25000000000	30000000000	30000000000	25000000000	25000000000	150000000000	40000000000	30000000000	20000000000	30000000000
average (PFU/ml)	4.66667e+10			100000			2.66667e+10			2.83333e+10			7.16667e+10			2.66667e+10
S.D.	3.85861e+10			0			2.35702e+09			2.35702e+09			5.57275e+10			4.71405e+09
	T6 phage
	Ctr			PtuAB			PtuAK43AB			PtuAD316AB			PtuABH75A			PtuABN91A
	Rep 1	Rep 2	Rep 3	Rep 1	Rep 2	Rep 3	Rep 1	Rep 2	Rep 3	Rep 1	Rep 2	Rep 3	Rep 1	Rep 2	Rep 3	Rep 1	Rep 2	Rep 3			T2 phage
Plaque count	14	18	2	1	1	1	15	17	2	2	15	5	3	12	19	3	15	2		EOP	0.000142857	0.00111111	0.001
dilution	50000000000	5000000000	50000000000	100000000	100000000	100000000	5000000000	5000000000	50000000000	50000000000	5000000000	50000000000	50000000000	5000000000	5000000000	50000000000	5000000000	50000000000		log10(EOP)	-3.8451	-2.95424	-3
PFU/ml	700000000000	90000000000	100000000000	100000000	100000000	100000000	75000000000	85000000000	100000000000	100000000000	75000000000	250000000000	150000000000	60000000000	95000000000	150000000000	75000000000	100000000000
average (PFU/ml)	2.96667e+11			100000000			8.66667e+10			1.41667e+11			1.01667e+11			1.08333e+11
S.D.	2.85229e+11			0			1.0274e+10			7.72802e+10			3.70435e+10			3.11805e+10
[truncated: 32 more columns]

## Sheet: Fig. 3
Source Data for Fig. 3h
Replicate 1
	I_substrates	I_products	Total	Ratio
Cons. –SegB	17027.6	0	17027.6	0
Cons. +SegB	3630.76	22921.2	26552	0.863258
Mut1 –SegB	19220.2	0	19220.2	0
Mut1 +SegB	13179.7	24703.3	37883	0.652096
Mut2 –SegB	24275.8	0	24275.8	0
Mut2 +SegB	15531.5	16850.1	32381.6	0.520361
Replicate 2
	I_substrates	I_products	Total	Ratio
Cons. –SegB	134672	605.607	135277	0.00447679
Cons. +SegB	8520.36	30233.5	38753.9	0.780142
Mut1 –SegB	21305.7	1862.65	23168.3	0.0803964
Mut1 +SegB	11311.2	10372.2	21683.3	0.478347
Mut2 –SegB	14126.8	1025.68	15152.4	0.0676906
Mut2 +SegB	13995.4	5787.35	19782.7	0.292546
	Average	Average x100	S.D.	S.D. x100
Cons. –SegB	0.00223839	0.223839	0.00316557	0.316557
Cons. +SegB	0.8217	82.17	0.0587723	5.87723
Mut1 –SegB	0.0401982	4.01982	0.0568488	5.68488
Mut1 +SegB	0.565221	56.5221	0.122858	12.2858
Mut2 –SegB	0.0338453	3.38453	0.0478645	4.78645
Mut2 +SegB	0.406454	40.6454	0.16109	16.109

## Sheet: Fig. 5
Source Data for Fig. 5f
	No defense			RFP			Gp49.1			Gp49.2			Gp49.3			NrdC			NrdC.1
	Rep1	Rep2	Rep3	Rep1	Rep2	Rep3	Rep1	Rep2	Rep3	Rep1	Rep2	Rep3	Rep1	Rep2	Rep3	Rep1	Rep2	Rep3	Rep1	Rep2	Rep3
T1	20000000000	25000000000	30000000000	50000000	50000000	50000000	50000000	50000000	50000000	15000000000	10000000000	25000000000	50000000	50000000	50000000	500000000	500000000	1500000000	50000000	50000000	50000000
T2	110000000000	250000000000	110000000000	50000000	50000000	50000000	5000000	5000000	5000000	25000000000	15000000000	40000000000	50000000	50000000	50000000	500000000	500000000	500000000	50000000	50000000	50000000
T4	25000000000	35000000000	50000000000	5000000	5000000	5000000	500000	500000	500000	6000000000	10000000000	7000000000	5000000	5000000	5000000	5000000	5000000	5000000	5000000	5000000	5000000
T6	75000000000	40000000000	65000000000	500000000	500000000	500000000	50000000	50000000	50000000	60000000000	30000000000	40000000000	500000000	500000000	500000000	15000000000	10000000000	25000000000	500000000	500000000	500000000

## Sheet: Supplementary Fig. 2
Source Data for Fig. S2a and c
	T4 phage infection
	Ctr. MOI = 0			Ctr. MOI = 10			Ctr. MOI = 1			Ctr. MOI = 0.1			Ctr. MOI = 0.01			EcB88 MOI = 0			EcB88 MOI = 10			EcB88 MOI = 1			EcB88 MOI = 0.1			EcB88 MOI = 0.01
Time (min)	Rep1	Rep2	Rep3	Rep1	Rep2	Rep3	Rep1	Rep2	Rep3	Rep1	Rep2	Rep3	Rep1	Rep2	Rep3	Rep1	Rep2	Rep3	Rep1	Rep2	Rep3	Rep1	Rep2	Rep3	Rep1	Rep2	Rep3	Rep1	Rep2	Rep3
0	0.02	0.013	0.012	0.015	0.013	0.019	0.018	0.017	0.019	0.017	0.022	0.014	0.015	0.014	0.016	0.01	0.018	0.011	0.02	0.015	0.013	0.02	0.011	0.017	0.02	0.018	0.018	0.023	0.025	0.015
10	0.02	0.013	0.013	0.014	0.013	0.018	0.017	0.015	0.018	0.017	0.021	0.015	0.014	0.014	0.015	0.009	0.019	0.011	0.019	0.014	0.012	0.019	0.011	0.016	0.019	0.017	0.018	0.028	0.026	0.016
20	0.02	0.014	0.014	0.015	0.014	0.019	0.018	0.017	0.02	0.017	0.022	0.016	0.015	0.015	0.016	0.01	0.018	0.012	0.02	0.016	0.014	0.02	0.012	0.018	0.02	0.019	0.019	0.036	0.03	0.021
30	0.023	0.017	0.017	0.018	0.017	0.021	0.021	0.02	0.022	0.02	0.024	0.019	0.017	0.018	0.019	0.013	0.023	0.015	0.02	0.018	0.017	0.023	0.015	0.02	0.023	0.021	0.021	0.042	0.033	0.025
40	0.025	0.02	0.027	0.027	0.027	0.016	0.029	0.026	0.023	0.028	0.019	0.021	0.026	0.022	0.019	0.024	0.018	0.022	0.023	0.023	0.022	0.029	0.027	0.025	0.027	0.022	0.024	0.061	0.046	0.038
50	0.03	0.025	0.031	0.029	0.027	0.017	0.032	0.029	0.026	0.032	0.022	0.024	0.031	0.026	0.023	0.028	0.023	0.027	0.023	0.023	0.022	0.031	0.03	0.028	0.031	0.026	0.028	0.09	0.073	0.064
60	0.036	0.031	0.036	0.031	0.03	0.019	0.035	0.03	0.028	0.038	0.026	0.029	0.039	0.033	0.028	0.032	0.028	0.034	0.023	0.024	0.024	0.033	0.032	0.03	0.034	0.03	0.033	0.123	0.104	0.092
70	0.049	0.045	0.049	0.015	0.015	0.005	0.035	0.032	0.029	0.041	0.03	0.033	0.049	0.04	0.035	0.043	0.04	0.047	0.024	0.025	0.026	0.039	0.037	0.035	0.044	0.039	0.044	0.158	0.141	0.128
80	0.069	0.064	0.067	0.013	0.013	0.004	0.034	0.032	0.029	0.045	0.033	0.036	0.059	0.048	0.042	0.06	0.059	0.068	0.025	0.026	0.027	0.043	0.041	0.038	0.055	0.051	0.057	0.195	0.181	0.17
90	0.098	0.092	0.095	0.013	0.013	0.003	0.026	0.026	0.023	0.038	0.031	0.034	0.057	0.047	0.043	0.088	0.088	0.099	0.026	0.028	0.029	0.047	0.045	0.043	0.07	0.067	0.076	0.233	0.219	0.212
100	0.136	0.133	0.133	0.012	0.012	0.003	0.016	0.014	0.012	0.021	0.015	0.018	0.048	0.042	0.04	0.129	0.13	0.145	0.028	0.03	0.031	0.053	0.051	0.048	0.091	0.088	0.1	0.279	0.265	0.261
110	0.185	0.185	0.183	0.013	0.013	0.004	0.016	0.013	0.011	0.016	0.009	0.011	0.039	0.035	0.033	0.182	0.183	0.199	0.03	0.032	0.035	0.062	0.058	0.056	0.119	0.117	0.133	0.316	0.302	0.296
120	0.238	0.239	0.235	0.013	0.013	0.004	0.016	0.012	0.01	0.015	0.007	0.009	0.017	0.015	0.012	0.24	0.238	0.254	0.032	0.033	0.037	0.07	0.066	0.063	0.153	0.153	0.173	0.355	0.343	0.336
130	0.291	0.292	0.29	0.012	0.012	0.004	0.015	0.012	0.01	0.013	0.006	0.008	0.014	0.013	0.009	0.297	0.294	0.308	0.033	0.035	0.039	0.081	0.077	0.073	0.195	0.195	0.219	0.401	0.391	0.386
140	0.334	0.34	0.34	0.013	0.012	0.004	0.015	0.012	0.009	0.013	0.006	0.008	0.014	0.011	0.008	0.348	0.343	0.354	0.034	0.035	0.04	0.095	0.089	0.086	0.238	0.242	0.266	0.426	0.417	0.411
150	0.374	0.379	0.382	0.012	0.012	0.003	0.014	0.012	0.009	0.013	0.006	0.008	0.013	0.011	0.008	0.39	0.384	0.392	0.036	0.037	0.043	0.111	0.106	0.101	0.28	0.285	0.311	0.453	0.448	0.442
160	0.407	0.41	0.414	0.012	0.012	0.004	0.014	0.011	0.009	0.013	0.006	0.008	0.012	0.01	0.008	0.42	0.415	0.423	0.038	0.038	0.046	0.13	0.124	0.12	0.323	0.329	0.352	0.478	0.475	0.471
170	0.432	0.434	0.437	0.012	0.011	0.004	0.014	0.011	0.009	0.013	0.006	0.008	0.012	0.01	0.007	0.442	0.44	0.448	0.041	0.039	0.049	0.147	0.142	0.14	0.359	0.366	0.385	0.5	0.496	0.493
180	0.453	0.452	0.457	0.012	0.011	0.004	0.014	0.011	0.009	0.013	0.006	0.008	0.012	0.01	0.007	0.463	0.459	0.468	0.046	0.04	0.054	0.164	0.158	0.157	0.387	0.394	0.41	0.516	0.513	0.51
190	0.469	0.468	0.472	0.012	0.011	0.004	0.014	0.011	0.009	0.013	0.006	0.008	0.012	0.01	0.007	0.478	0.475	0.482	0.052	0.042	0.061	0.182	0.178	0.179	0.402	0.415	0.43	0.529	0.527	0.524
200	0.478	0.481	0.486	0.012	0.011	0.004	0.013	0.011	0.008	0.013	0.006	0.007	0.012	0.01	0.007	0.491	0.485	0.494	0.061	0.044	0.068	0.203	0.207	0.209	0.425	0.437	0.447	0.544	0.543	0.539
210	0.492	0.491	0.498	0.011	0.011	0.003	0.014	0.011	0.008	0.012	0.006	0.007	0.012	0.01	0.008	0.502	0.497	0.502	0.073	0.047	0.078	0.227	0.233	0.244	0.443	0.448	0.454	0.55	0.55	0.543
220	0.502	0.502	0.505	0.011	0.011	0.003	0.013	0.011	0.008	0.012	0.006	0.007	0.011	0.01	0.007	0.508	0.511	0.508	0.087	0.051	0.09	0.225	0.236	0.235	0.455	0.459	0.461	0.558	0.557	0.551
230	0.513	0.511	0.518	0.011	0.01	0.003	0.013	0.011	0.009	0.012	0.005	0.007	0.011	0.01	0.007	0.518	0.507	0.521	0.105	0.057	0.105	0.242	0.248	0.26	0.459	0.475	0.476	0.564	0.565	0.561
240	0.519	0.519	0.519	0.011	0.01	0.002	0.013	0.011	0.008	0.012	0.005	0.007	0.011	0.01	0.007	0.524	0.516	0.529	0.124	0.065	0.12	0.254	0.274	0.277	0.461	0.482	0.489	0.57	0.573	0.563
250	0.521	0.527	0.526	0.011	0.01	0.003	0.013	0.011	0.008	0.012	0.005	0.007	0.011	0.01	0.007	0.529	0.517	0.535	0.145	0.076	0.136	0.272	0.296	0.288	0.474	0.482	0.494	0.578	0.576	0.564
260	0.531	0.532	0.533	0.012	0.011	0.004	0.013	0.012	0.009	0.012	0.006	0.009	0.012	0.011	0.008	0.538	0.528	0.54	0.163	0.083	0.15	0.304	0.322	0.319	0.495	0.494	0.5	0.582	0.578	0.575
270	0.536	0.538	0.538	0.011	0.01	0.003	0.012	0.011	0.008	0.012	0.005	0.007	0.011	0.01	0.006	0.545	0.543	0.547	0.186	0.102	0.172	0.329	0.339	0.344	0.492	0.503	0.51	0.584	0.584	0.578
280	0.541	0.545	0.544	0.011	0.01	0.003	0.012	0.01	0.008	0.011	0.005	0.007	0.011	0.01	0.006	0.548	0.543	0.551	0.206	0.121	0.194	0.361	0.365	0.368	0.508	0.515	0.507	0.591	0.597	0.586
290	0.548	0.551	0.549	0.01	0.01	0.003	0.012	0.011	0.008	0.011	0.005	0.007	0.011	0.01	0.006	0.553	0.547	0.558	0.227	0.142	0.22	0.388	0.374	0.401	0.534	0.516	0.539	0.599	0.6	0.589
300	0.557	0.555	0.55	0.01	0.01	0.003	0.012	0.01	0.008	0.011	0.005	0.007	0.011	0.009	0.006	0.561	0.556	0.565	0.248	0.169	0.25	0.384	0.393	0.391	0.522	0.526	0.518	0.606	0.602	0.595
310	0.576	0.561	0.56	0.011	0.011	0.004	0.013	0.011	0.009	0.013	0.006	0.008	0.012	0.01	0.007	0.564	0.56	0.569	0.27	0.198	0.285	0.39	0.4	0.405	0.532	0.535	0.524	0.611	0.604	0.606
320	0.567	0.564	0.558	0.01	0.01	0.003	0.012	0.01	0.008	0.011	0.005	0.007	0.011	0.009	0.006	0.566	0.564	0.566	0.29	0.227	0.314	0.402	0.401	0.418	0.542	0.548	0.528	0.609	0.615	0.608
330	0.571	0.573	0.567	0.011	0.01	0.004	0.013	0.011	0.009	0.012	0.006	0.008	0.012	0.01	0.007	0.577	0.572	0.58	0.313	0.256	0.345	0.413	0.408	0.424	0.542	0.594	0.541	0.618	0.62	0.616
340	0.578	0.577	0.574	0.011	0.01	0.004	0.013	0.011	0.009	0.012	0.006	0.008	0.012	0.01	0.007	0.579	0.574	0.59	0.336	0.287	0.37	0.431	0.42	0.431	0.558	0.569	0.554	0.628	0.622	0.621
350	0.585	0.576	0.582	0.012	0.01	0.004	0.013	0.011	0.009	0.012	0.006	0.008	0.011	0.01	0.007	0.582	0.581	0.593	0.36	0.315	0.392	0.456	0.442	0.449	0.59	0.564	0.557	0.632	0.635	0.631
360	0.591	0.594	0.586	0.011	0.01	0.004	0.013	0.011	0.009	0.012	0.006	0.008	0.011	0.01	0.007	0.588	0.582	0.606	0.381	0.344	0.41	0.492	0.47	0.469	0.573	0.576	0.56	0.643	0.644	0.635
	T6 phage infection
	Ctr. MOI = 0			Ctr. MOI = 10			Ctr. MOI = 1			Ctr. MOI = 0.1			Ctr. MOI = 0.01			EcB88 MOI = 0			EcB88 MOI = 10			EcB88 MOI = 1			EcB88 MOI = 0.1			EcB88 MOI = 0.01
Time (min)	Rep1	Rep2	Rep3	Rep1	Rep2	Rep3	Rep1	Rep2	Rep3	Rep1	Rep2	Rep3	Rep1	Rep2	Rep3	Rep1	Rep2	Rep3	Rep1	Rep2	Rep3	Rep1	Rep2	Rep3	Rep1	Rep2	Rep3	Rep1	Rep2	Rep3
0	0.021	0.019	0.023	0.019	0.016	0.024	0.019	0.017	0.019	0.023	0.021	0.013	0.029	0.036	0.016	0.023	0.031	0.022	0.019	0.021	0.043	0.016	0.028	0.029	0.015	0.02	0.026	0.018	0.028	0.035
10	0.02	0.019	0.022	0.019	0.016	0.023	0.019	0.017	0.018	0.022	0.02	0.012	0.029	0.032	0.016	0.022	0.03	0.022	0.019	0.02	0.037	0.016	0.028	0.028	0.015	0.02	0.026	0.018	0.027	0.033
20	0.021	0.02	0.023	0.019	0.017	0.024	0.019	0.017	0.019	0.023	0.021	0.014	0.029	0.031	0.017	0.023	0.03	0.023	0.019	0.021	0.036	0.016	0.029	0.028	0.016	0.02	0.027	0.018	0.027	0.032
30	0.024	0.023	0.026	0.022	0.02	0.026	0.022	0.02	0.021	0.026	0.024	0.016	0.032	0.032	0.021	0.024	0.031	0.024	0.021	0.023	0.036	0.017	0.03	0.029	0.017	0.022	0.029	0.02	0.028	0.033
40	0.022	0.022	0.022	0.014	0.016	0.018	0.015	0.011	0.017	0.022	0.016	0.025	0.02	0.02	0.01	0.015	0.018	0.015	0.009	0.023	0.021	0.018	0.012	0.014	0.012	0.018	0.014	0.012	0.016	0.02
50	0.032	0.03	0.03	0.027	0.027	0.03	0.028	0.023	0.029	0.036	0.028	0.038	0.033	0.032	0.028	0.027	0.03	0.027	0.021	0.033	0.033	0.029	0.024	0.026	0.024	0.029	0.026	0.023	0.027	0.031
60	0.04	0.039	0.038	0.03	0.031	0.034	0.035	0.03	0.036	0.044	0.037	0.045	0.041	0.041	0.033	0.035	0.036	0.035	0.024	0.035	0.036	0.034	0.029	0.032	0.031	0.035	0.033	0.029	0.032	0.037
70	0.052	0.054	0.052	0.036	0.037	0.042	0.044	0.041	0.047	0.057	0.05	0.058	0.054	0.054	0.048	0.047	0.047	0.046	0.028	0.039	0.039	0.039	0.034	0.039	0.042	0.045	0.043	0.039	0.039	0.048
80	0.071	0.076	0.073	0.043	0.044	0.051	0.054	0.051	0.059	0.069	0.065	0.072	0.073	0.074	0.067	0.065	0.064	0.064	0.031	0.042	0.044	0.046	0.043	0.049	0.057	0.061	0.056	0.055	0.049	0.063
90	0.102	0.107	0.102	0.05	0.052	0.059	0.063	0.061	0.068	0.08	0.076	0.084	0.094	0.094	0.089	0.09	0.085	0.088	0.035	0.045	0.049	0.055	0.053	0.062	0.078	0.083	0.074	0.077	0.064	0.084
100	0.138	0.146	0.14	0.056	0.059	0.066	0.075	0.073	0.08	0.096	0.092	0.099	0.116	0.116	0.109	0.119	0.113	0.117	0.039	0.05	0.053	0.065	0.065	0.077	0.105	0.11	0.097	0.106	0.083	0.111
110	0.176	0.186	0.181	0.061	0.065	0.072	0.085	0.084	0.092	0.109	0.106	0.112	0.131	0.13	0.123	0.152	0.146	0.151	0.042	0.055	0.057	0.074	0.077	0.091	0.136	0.141	0.123	0.139	0.106	0.143
120	0.219	0.228	0.225	0.065	0.068	0.077	0.096	0.094	0.102	0.123	0.12	0.125	0.15	0.147	0.141	0.19	0.186	0.188	0.045	0.059	0.061	0.086	0.091	0.106	0.171	0.177	0.156	0.176	0.138	0.181
130	0.259	0.267	0.263	0.065	0.07	0.08	0.105	0.103	0.112	0.136	0.133	0.138	0.171	0.166	0.16	0.233	0.228	0.232	0.047	0.061	0.064	0.095	0.104	0.121	0.209	0.213	0.184	0.217	0.175	0.224
140	0.301	0.301	0.299	0.063	0.068	0.079	0.109	0.108	0.119	0.147	0.145	0.15	0.189	0.184	0.178	0.276	0.267	0.273	0.051	0.065	0.067	0.104	0.116	0.137	0.245	0.248	0.222	0.261	0.217	0.264
150	0.337	0.332	0.332	0.056	0.058	0.067	0.101	0.102	0.116	0.154	0.153	0.156	0.204	0.199	0.195	0.312	0.306	0.312	0.053	0.067	0.071	0.111	0.122	0.148	0.274	0.275	0.249	0.296	0.254	0.296
160	0.367	0.36	0.358	0.046	0.048	0.055	0.086	0.085	0.1	0.149	0.151	0.15	0.213	0.21	0.207	0.344	0.343	0.347	0.056	0.07	0.075	0.119	0.13	0.159	0.286	0.289	0.264	0.326	0.289	0.323
170	0.393	0.382	0.383	0.039	0.041	0.046	0.072	0.071	0.083	0.131	0.134	0.134	0.207	0.204	0.202	0.373	0.376	0.375	0.059	0.075	0.079	0.129	0.142	0.169	0.298	0.298	0.275	0.353	0.322	0.345
180	0.415	0.399	0.399	0.033	0.034	0.039	0.058	0.057	0.067	0.112	0.114	0.113	0.182	0.179	0.179	0.394	0.403	0.395	0.063	0.077	0.083	0.139	0.153	0.18	0.31	0.309	0.288	0.369	0.344	0.361
190	0.429	0.417	0.414	0.028	0.029	0.033	0.045	0.045	0.052	0.094	0.096	0.094	0.175	0.171	0.17	0.412	0.425	0.413	0.065	0.082	0.089	0.147	0.164	0.193	0.314	0.312	0.288	0.375	0.354	0.369
200	0.447	0.428	0.422	0.025	0.025	0.028	0.036	0.036	0.042	0.073	0.075	0.074	0.172	0.166	0.165	0.425	0.443	0.431	0.062	0.082	0.091	0.153	0.17	0.204	0.321	0.316	0.293	0.376	0.356	0.372
210	0.454	0.437	0.432	0.021	0.022	0.025	0.031	0.03	0.035	0.056	0.055	0.056	0.168	0.162	0.158	0.439	0.458	0.446	0.058	0.081	0.095	0.156	0.174	0.213	0.326	0.322	0.298	0.378	0.359	0.378
220	0.461	0.446	0.441	0.019	0.019	0.022	0.025	0.025	0.029	0.044	0.042	0.045	0.158	0.152	0.146	0.451	0.465	0.456	0.054	0.076	0.095	0.154	0.172	0.219	0.332	0.329	0.306	0.376	0.349	0.366
230	0.467	0.46	0.45	0.017	0.017	0.019	0.022	0.021	0.025	0.038	0.035	0.038	0.147	0.137	0.129	0.461	0.475	0.475	0.05	0.069	0.09	0.148	0.167	0.218	0.332	0.33	0.306	0.38	0.355	0.367
240	0.485	0.474	0.456	0.016	0.016	0.018	0.02	0.019	0.022	0.034	0.03	0.034	0.131	0.118	0.115	0.469	0.487	0.478	0.048	0.064	0.084	0.142	0.16	0.212	0.338	0.336	0.311	0.387	0.364	0.374
250	0.498	0.469	0.466	0.014	0.015	0.016	0.018	0.017	0.02	0.031	0.027	0.032	0.112	0.097	0.097	0.473	0.488	0.492	0.046	0.06	0.076	0.132	0.152	0.201	0.341	0.339	0.314	0.392	0.369	0.38
260	0.484	0.481	0.457	0.014	0.014	0.015	0.017	0.016	0.019	0.029	0.025	0.03	0.093	0.075	0.077	0.492	0.495	0.504	0.045	0.058	0.071	0.125	0.144	0.193	0.343	0.342	0.315	0.395	0.374	0.384
270	0.498	0.543	0.464	0.013	0.013	0.015	0.017	0.015	0.018	0.028	0.025	0.029	0.072	0.057	0.057	0.51	0.503	0.498	0.044	0.056	0.067	0.118	0.137	0.185	0.344	0.343	0.316	0.4	0.38	0.392
280	0.473	0.487	0.485	0.013	0.013	0.014	0.016	0.015	0.017	0.028	0.024	0.028	0.058	0.046	0.042	0.495	0.502	0.509	0.043	0.054	0.064	0.114	0.131	0.178	0.344	0.343	0.319	0.405	0.385	0.395
290	0.485	0.495	0.488	0.013	0.013	0.014	0.016	0.014	0.017	0.027	0.024	0.027	0.048	0.04	0.035	0.506	0.51	0.52	0.042	0.052	0.061	0.108	0.125	0.17	0.344	0.343	0.316	0.406	0.387	0.397
300	0.497	0.506	0.493	0.013	0.012	0.014	0.016	0.014	0.017	0.027	0.023	0.027	0.042	0.037	0.031	0.521	0.525	0.535	0.042	0.051	0.059	0.105	0.122	0.165	0.344	0.343	0.317	0.409	0.394	0.401
310	0.514	0.513	0.486	0.012	0.012	0.013	0.016	0.014	0.016	0.027	0.023	0.027	0.039	0.035	0.027	0.524	0.533	0.542	0.041	0.05	0.057	0.101	0.117	0.159	0.341	0.34	0.314	0.409	0.393	0.401
320	0.522	0.475	0.493	0.012	0.012	0.013	0.016	0.016	0.017	0.028	0.024	0.027	0.037	0.034	0.027	0.532	0.539	0.543	0.044	0.052	0.058	0.098	0.113	0.155	0.34	0.34	0.318	0.408	0.392	0.4
330	0.566	0.489	0.499	0.012	0.013	0.013	0.015	0.014	0.016	0.027	0.023	0.027	0.035	0.033	0.025	0.538	0.547	0.574	0.04	0.048	0.055	0.095	0.109	0.149	0.338	0.335	0.311	0.408	0.395	0.399
340	0.477	0.495	0.505	0.013	0.013	0.013	0.016	0.014	0.016	0.027	0.023	0.027	0.035	0.033	0.024	0.544	0.553	0.562	0.041	0.048	0.054	0.093	0.105	0.144	0.334	0.333	0.31	0.407	0.394	0.401
350	0.452	0.47	0.507	0.012	0.013	0.013	0.015	0.014	0.016	0.027	0.023	0.027	0.034	0.032	0.024	0.545	0.559	0.562	0.041	0.047	0.054	0.09	0.102	0.14	0.331	0.331	0.306	0.405	0.392	0.401
360	0.535	0.447	0.514	0.012	0.013	0.013	0.016	0.014	0.017	0.027	0.023	0.027	0.034	0.032	0.023	0.559	0.571	0.573	0.041	0.047	0.052	0.088	0.099	0.136	0.327	0.328	0.302	0.405	0.392	0.399
Source Data for Fig. S2b and d
	T4 phage
	Ctr, initial, MOI = 10			Ctr, initial, MOI = 1			Ctr, initial, MOI = 0.1			Ctr, final (6 hpi), MOI = 10			Ctr, final (6 hpi), MOI = 1			Ctr, final (6 hpi), MOI = 0.1			PtuAB, final (6 hpi), MOI = 10			PtuAB, final (6 hpi), MOI = 1			PtuAB, final (6 hpi), MOI = 0.1
	Rep 1	Rep 2	Rep 3	Rep 1	Rep 2	Rep 3	Rep 1	Rep 2	Rep 3	Rep 1	Rep 2	Rep 3	Rep 1	Rep 2	Rep 3	Rep 1	Rep 2	Rep 3	Rep 1	Rep 2	Rep 3	Rep 1	Rep 2	Rep 3	Rep 1	Rep 2	Rep 3
Plaque count	10	4	3	8	5	5	2	8	6	6	16	3	6	17	4	7	8	4	5	3	5	4	11	15	3	6	5
dilution	500000000	500000000	500000000	50000000	50000000	50000000	5000000	5000000	5000000	50000000	5000000	50000000	50000000	5000000	50000000	5000000	5000000	5000000	50000	50000	50000	50000	50000	50000	500000	500000	500000
PFU/ml	5000000000	2000000000	1500000000	400000000	250000000	250000000	10000000	40000000	30000000	300000000	80000000	150000000	300000000	85000000	200000000	35000000	40000000	20000000	250000	150000	250000	200000	550000	750000	1500000	3000000	2500000
									final/initial	0.06	0.04	0.1	0.75	0.34	0.8	3.5	1	0.666667	5e-05	7.5e-05	0.000166667	0.0005	0.0022	0.003	0.15	0.075	0.0833333
									average	0.0666667			0.63			1.72222			9.72222e-05			0.0019			0.102778
									S.D	0.0249444			0.206074			1.26442			5.01541e-05			0.00104243			0.033564
	T6 phage
	Ctr, initial, MOI = 10			Ctr, initial, MOI = 1			Ctr, initial, MOI = 0.1			Ctr, final (6 hpi), MOI = 10			Ctr, final (6 hpi), MOI = 1			Ctr, final (6 hpi), MOI = 0.1			PtuAB, final (6 hpi), MOI = 10			PtuAB, final (6 hpi), MOI = 1			PtuAB, final (6 hpi), MOI = 0.1
	Rep 1	Rep 2	Rep 3	Rep 1	Rep 2	Rep 3	Rep 1	Rep 2	Rep 3	Rep 1	Rep 2	Rep 3	Rep 1	Rep 2	Rep 3	Rep 1	Rep 2	Rep 3	Rep 1	Rep 2	Rep 3	Rep 1	Rep 2	Rep 3	Rep 1	Rep 2	Rep 3
Plaque count	21	22	7	18	17	4	20	18	13	30	17	5	12	10	11	9	9	7	10	7	5	9	8	6	13	7	14
dilution	500000000	500000000	5000000000	50000000	50000000	500000000	5000000	5000000	5000000	500000000	500000000	5000000000	500000000	500000000	500000000	500000000	500000000	500000000	50000000	50000000	50000000	5000000	5000000	5000000	5000000	5000000	5000000
PFU/ml	10500000000	11000000000	35000000000	900000000	850000000	2000000000	100000000	90000000	65000000	15000000000	8500000000	25000000000	6000000000	5000000000	5500000000	4500000000	4500000000	3500000000	500000000	350000000	250000000	45000000	40000000	30000000	65000000	35000000	70000000
									final/initial	1.42857	0.772727	0.714286	6.66667	5.88235	2.75	45	50	53.8462	0.047619	0.0318182	0.00714286	0.05	0.0470588	0.015	0.65	0.388889	1.07692
									average	0.971861			5.09967			49.6154			0.02886			0.0373529			0.705271
									S.D	0.323823			1.69204			3.62165			0.0166562			0.0158515			0.283595

## Sheet: Supplementary Fig. 5
Source Data for Fig. S5e
	0.2% arabinose																				0.2% glucose
	RFP			Tyr			SegB			SegBshort			SegBY17A/G19A			SegBY17F/G19A					RFP			Tyr			SegB			SegBshort			SegBY17A/G19A			SegBY17F/G19A
time (min)	Rep1	Rep2	Rep3	Rep1	Rep2	Rep3	Rep1	Rep2	Rep3	Rep1	Rep2	Rep3	Rep1	Rep2	Rep3	Rep1	Rep2	Rep3		time (min)	Rep1	Rep2	Rep3	Rep1	Rep2	Rep3	Rep1	Rep2	Rep3	Rep1	Rep2	Rep3	Rep1	Rep2	Rep3	Rep1	Rep2	Rep3
0	0.0421667	0.0151667	0.0271667	0.0541667	0.0231667	0.0531667	0.0501667	0.0431667	0.0531667	0.0381667	0.0541667	0.0551667	0.0301667	0.0321667	0.0471667	0.0431667	0.0431667	0.0651667		0	0.0331667	0.0191667	0.0311667	0.0191667	0.0151667	0.0371667	0.0421667	0.0421667	0.0481667	0.0391667	0.0361667	0.0411667	0.0221667	0.0281667	0.0481667	0.0551667	0.0491667	0.0511667
10	0.0481667	0.0481667	0.0571667	0.0551667	0.0551667	0.0591667	0.0731667	0.0641667	0.0731667	0.0831667	0.0671667	0.0561667	0.0501667	0.0581667	0.0531667	0.0651667	0.0601667	0.0671667		10	0.0621667	0.0521667	0.0471667	0.0521667	0.0471667	0.0501667	0.0611667	0.0701667	0.0801667	0.0511667	0.0511667	0.0481667	0.0481667	0.0551667	0.0571667	0.0631667	0.0581667	0.0631667
20	0.0496667	0.0526667	0.0636667	0.0536667	0.0566667	0.0656667	0.0746667	0.0666667	0.0756667	0.0876667	0.0716667	0.0626667	0.0506667	0.0606667	0.0556667	0.0666667	0.0616667	0.0706667		20	0.0606667	0.0546667	0.0506667	0.0516667	0.0476667	0.0506667	0.0596667	0.0686667	0.0776667	0.0496667	0.0506667	0.0486667	0.0496667	0.0586667	0.0596667	0.0596667	0.0566667	0.0596667
30	0.0385833	0.0485833	0.0665833	0.0445833	0.0505833	0.0695833	0.0915833	0.0905833	0.0905833	0.0995833	0.0815833	0.0685833	0.0405833	0.0535833	0.0565833	0.0755833	0.0715833	0.0765833		30	0.0485833	0.0475833	0.0475833	0.0355833	0.0385833	0.0455833	0.0495833	0.0715833	0.0815833	0.0535833	0.0345833	0.0355833	0.0355833	0.0575833	0.0565833	0.0625833	0.0625833	0.0555833
40	0.0424167	0.0634167	0.0814167	0.0544167	0.0624167	0.0824167	0.112417	0.112417	0.112417	0.117417	0.103417	0.0884167	0.0504167	0.0674167	0.0704167	0.0994167	0.0974167	0.100417		40	0.0584167	0.0564167	0.0574167	0.0374167	0.0524167	0.0574167	0.0764167	0.0924167	0.0854167	0.0694167	0.0484167	0.0584167	0.0434167	0.0704167	0.0774167	0.0834167	0.0814167	0.0834167
50	0.0585833	0.0865833	0.103583	0.0775833	0.0885833	0.106583	0.138583	0.140583	0.136583	0.146583	0.131583	0.117583	0.0695833	0.0925833	0.0935833	0.123583	0.126583	0.130583		50	0.0795833	0.0785833	0.0815833	0.0565833	0.0775833	0.0825833	0.108583	0.123583	0.103583	0.102583	0.0755833	0.0925833	0.0665833	0.0995833	0.108583	0.112583	0.117583	0.117583
60	0.0819167	0.115917	0.126917	0.108917	0.120917	0.134917	0.162917	0.167917	0.162917	0.175917	0.160917	0.147917	0.0979167	0.120917	0.120917	0.153917	0.156917	0.162917		60	0.113917	0.112917	0.115917	0.0909167	0.114917	0.120917	0.141917	0.165917	0.138917	0.146917	0.117917	0.135917	0.107917	0.139917	0.149917	0.156917	0.164917	0.162917
70	0.108583	0.147583	0.156583	0.146583	0.158583	0.167583	0.185583	0.193583	0.190583	0.207583	0.193583	0.183583	0.132583	0.157583	0.154583	0.182583	0.190583	0.200583		70	0.153583	0.158583	0.160583	0.134583	0.160583	0.169583	0.182583	0.222583	0.186583	0.197583	0.168583	0.191583	0.157583	0.190583	0.199583	0.211583	0.217583	0.217583
80	0.140167	0.184167	0.193167	0.185167	0.200167	0.206167	0.211167	0.220167	0.215167	0.254167	0.236167	0.224167	0.173167	0.199167	0.197167	0.220167	0.235167	0.245167		80	0.179167	0.210167	0.211167	0.186167	0.219167	0.228167	0.229167	0.287167	0.237167	0.249167	0.232167	0.255167	0.218167	0.250167	0.259167	0.276167	0.283167	0.279167
90	0.169083	0.220083	0.227083	0.220083	0.240083	0.245083	0.220083	0.233083	0.232083	0.297083	0.273083	0.227083	0.211083	0.244083	0.236083	0.260083	0.271083	0.288083		90	0.219083	0.258083	0.265083	0.240083	0.277083	0.290083	0.261083	0.282083	0.289083	0.307083	0.288083	0.317083	0.277083	0.313083	0.323083	0.334083	0.349083	0.342083
100	0.193583	0.253583	0.263583	0.250583	0.274583	0.280583	0.226583	0.242583	0.242583	0.324583	0.311583	0.261583	0.244583	0.279583	0.273583	0.311583	0.303583	0.325583		100	0.265583	0.314583	0.318583	0.298583	0.348583	0.358583	0.346583	0.349583	0.338583	0.377583	0.349583	0.385583	0.355583	0.380583	0.396583	0.400583	0.422583	0.410583
110	0.219583	0.285583	0.303583	0.284583	0.312583	0.314583	0.235583	0.250583	0.247583	0.375583	0.329583	0.297583	0.277583	0.321583	0.311583	0.356583	0.359583	0.353583		110	0.325583	0.374583	0.384583	0.369583	0.424583	0.438583	0.448583	0.432583	0.377583	0.433583	0.429583	0.464583	0.440583	0.455583	0.478583	0.476583	0.497583	0.479583
120	0.251	0.321	0.338	0.322	0.347	0.346	0.25	0.266	0.256	0.438	0.376	0.339	0.319	0.364	0.354	0.426	0.41	0.39		120	0.38	0.44	0.451	0.454	0.515	0.522	0.515	0.509	0.478	0.555	0.511	0.558	0.529	0.542	0.57	0.569	0.579	0.56
130	0.286833	0.359833	0.379833	0.342833	0.390833	0.385833	0.271833	0.269833	0.259833	0.474833	0.459833	0.379833	0.357833	0.405833	0.396833	0.461833	0.447833	0.432833		130	0.448833	0.522833	0.511833	0.529833	0.604833	0.589833	0.585833	0.579833	0.628833	0.671833	0.567833	0.634833	0.613833	0.628833	0.653833	0.689833	0.638833	0.648833
140	0.3265	0.3885	0.4075	0.3625	0.4175	0.4095	0.2805	0.2805	0.2615	0.5015	0.5045	0.4125	0.3795	0.4345	0.4295	0.4765	0.4665	0.4785		140	0.5415	0.5715	0.5885	0.6095	0.6715	0.6365	0.6655	0.6555	0.7245	0.7255	0.7165	0.6785	0.6925	0.6985	0.7265	0.7715	0.7455	0.7185
150	0.348833	0.409833	0.428833	0.388833	0.437833	0.429833	0.280833	0.292833	0.268833	0.506833	0.505833	0.441833	0.399833	0.452833	0.449833	0.481833	0.479833	0.529833		150	0.597833	0.637833	0.641833	0.668833	0.728833	0.722833	0.714833	0.700833	0.748833	0.771833	0.798833	0.727833	0.756833	0.751833	0.788833	0.822833	0.817833	0.792833
160	0.3645	0.4155	0.4415	0.4005	0.4445	0.4535	0.2935	0.2975	0.2825	0.5165	0.5265	0.4625	0.3975	0.4555	0.4535	0.4985	0.4905	0.5435		160	0.6485	0.6775	0.7135	0.7015	0.7605	0.8055	0.7725	0.7755	0.8085	0.8395	0.8595	0.7935	0.7795	0.7725	0.8075	0.8785	0.8765	0.8425
170	0.383	0.43	0.464	0.402	0.465	0.487	0.282	0.296	0.287	0.545	0.554	0.478	0.396	0.463	0.458	0.503	0.49	0.563		170	0.702	0.742	0.802	0.778	0.821	0.901	0.854	0.869	0.851	0.896	0.895	0.872	0.846	0.836	0.865	0.919	0.917	0.93
180	0.375	0.427	0.456	0.408	0.468	0.498	0.257	0.281	0.289	0.558	0.561	0.528	0.403	0.467	0.456	0.52	0.508	0.592		180	0.788	0.788	0.861	0.848	0.849	0.944	0.923	0.941	0.903	0.924	0.933	0.904	0.909	0.893	0.948	0.956	0.947	0.931
190	0.419667	0.446667	0.482667	0.435667	0.508667	0.519667	0.217667	0.240667	0.256667	0.566667	0.575667	0.557667	0.417667	0.480667	0.480667	0.511667	0.520667	0.636667		190	0.868667	0.871667	0.928667	0.917667	0.892667	0.962667	0.961667	0.982667	0.954667	0.967667	0.972667	0.956667	0.936667	1.01567	1.00667	1.01567	1.00967	1.00167
200	0.41125	0.46625	0.48725	0.46825	0.52825	0.54325	0.21625	0.23425	0.22625	0.57825	0.58925	0.58325	0.42325	0.47825	0.49125	0.52625	0.51425	0.64325		200	0.91225	0.95425	0.98025	0.96825	0.96825	1.01125	0.99125	1.00125	1.00025	1.00025	1.01825	1.01225	0.99425	1.02525	1.05125	1.03825	1.04525	1.04125
210	0.417583	0.492583	0.519583	0.497583	0.520583	0.577583	0.211583	0.236583	0.226583	0.601583	0.606583	0.592583	0.425583	0.484583	0.504583	0.572583	0.553583	0.639583		210	0.944583	0.993583	1.02658	0.999583	1.02158	1.04058	0.994583	1.01458	1.00858	1.00558	1.03458	1.02558	1.05158	1.05758	1.09958	1.03458	1.05758	1.02258
220	0.436833	0.509833	0.546833	0.511833	0.569833	0.605833	0.211833	0.229833	0.216833	0.613833	0.603833	0.617833	0.440833	0.510833	0.550833	0.604833	0.581833	0.662833		220	1.03483	1.03983	1.07683	1.04883	1.07183	1.04683	1.00483	1.01983	1.02083	1.00983	1.04683	1.04383	1.08883	1.08583	1.13083	1.04683	1.07583	1.03983
230	0.443083	0.527083	0.541083	0.569083	0.587083	0.641083	0.224083	0.241083	0.220083	0.651083	0.633083	0.654083	0.461083	0.523083	0.555083	0.652083	0.603083	0.658083		230	1.07508	1.06808	1.08508	1.05508	1.09308	1.04508	0.998083	1.01408	1.01808	1.00308	1.01308	1.03808	1.08808	1.09108	1.12508	1.04308	1.07508	1.04208
240	0.45875	0.55575	0.57475	0.60975	0.60375	0.65275	0.22475	0.23675	0.22275	0.66775	0.64375	0.63875	0.49375	0.56575	0.56175	0.65875	0.61975	0.69475		240	1.06675	1.08475	1.09275	1.04175	1.08175	1.03875	0.99275	1.00875	1.01275	0.99775	0.99775	1.02575	1.08375	1.08675	1.10675	1.03075	1.05175	1.02075
250	0.4805	0.5695	0.6105	0.6305	0.6455	0.6665	0.2265	0.2345	0.2205	0.6705	0.6805	0.6815	0.5085	0.5805	0.5695	0.6695	0.6415	0.6865		250	1.0515	1.0835	1.0825	1.0125	1.0565	1.0225	0.9855	1.0025	1.0035	0.9875	0.9945	0.9955	1.0545	1.0635	1.0815	1.0275	1.0365	1.0085
260	0.534583	0.575583	0.648583	0.672583	0.653583	0.691583	0.232583	0.238583	0.224583	0.695583	0.694583	0.694583	0.523583	0.603583	0.643583	0.677583	0.661583	0.710583		260	1.04858	1.08158	1.08158	1.00458	1.04058	1.01858	0.978583	0.998583	0.999583	0.982583	0.985583	0.992583	1.04158	1.06158	1.07058	1.02458	1.02658	1.00258
270	0.55225	0.61625	0.67725	0.70325	0.70725	0.69625	0.23725	0.24325	0.22925	0.71225	0.69725	0.69125	0.52825	0.60925	0.65525	0.67725	0.66825	0.71025		270	1.03925	1.06925	1.07625	1.00125	1.02725	1.01825	0.97625	1.00025	0.99725	0.98125	0.98425	0.98825	1.04025	1.05425	1.07125	1.01925	1.01925	0.99725
280	0.59575	0.62975	0.71575	0.73375	0.74075	0.73775	0.23975	0.24475	0.22875	0.72375	0.69975	0.70775	0.55075	0.63175	0.66675	0.68975	0.69575	0.70875		280	1.03975	1.06675	1.07775	1.00675	1.02875	1.01975	0.97675	1.00075	0.99675	0.98075	0.98375	0.98775	1.04075	1.06375	1.06975	1.00975	1.01475	1.00175
290	0.6345	0.6815	0.7265	0.7465	0.7375	0.7415	0.2435	0.2495	0.2335	0.7165	0.7125	0.7355	0.5555	0.6245	0.6275	0.6955	0.6985	0.7195		290	1.0455	1.0745	1.0775	1.0125	1.0325	1.0195	0.9795	0.9995	1.0015	0.9825	0.9865	0.9875	1.0445	1.0585	1.0695	1.0035	1.0155	1.0025
300	0.671083	0.709083	0.733083	0.758083	0.750083	0.772083	0.248083	0.252083	0.236083	0.713083	0.714083	0.732083	0.572083	0.626083	0.647083	0.707083	0.705083	0.718083		300	1.05208	1.07208	1.07708	1.01708	1.03508	1.02508	0.979083	1.00408	1.00308	0.984083	0.989083	0.990083	1.04608	1.06308	1.05908	1.00508	1.01708	1.01008
310	0.691333	0.734333	0.751333	0.781333	0.754333	0.790333	0.256333	0.256333	0.240333	0.724333	0.726333	0.745333	0.590333	0.676333	0.665333	0.719333	0.708333	0.713333		310	1.05533	1.07933	1.07833	1.02133	1.03833	1.02933	0.982333	1.00733	1.01033	0.989333	0.995333	0.997333	1.05033	1.06933	1.05633	1.00833	1.01833	1.01633
320	0.725667	0.751667	0.758667	0.752667	0.776667	0.801667	0.260667	0.260667	0.248667	0.739667	0.707667	0.744667	0.611667	0.684667	0.681667	0.704667	0.715667	0.730667		320	1.05867	1.07667	1.07967	1.02567	1.04267	1.03367	0.984667	1.00867	1.01167	0.991667	0.998667	1.00267	1.05367	1.06967	1.06067	1.01267	1.02267	1.01867
330	0.74425	0.77725	0.77625	0.76625	0.79425	0.81325	0.26725	0.26725	0.25425	0.72625	0.70225	0.74825	0.62725	0.69625	0.70525	0.72125	0.72125	0.73925		330	1.06325	1.08225	1.08225	1.03025	1.04625	1.03725	0.98625	1.01425	1.01725	0.99725	1.00525	1.00825	1.05625	1.07325	1.06225	1.01625	1.02725	1.02325
340	0.764833	0.779833	0.791833	0.785833	0.815833	0.822833	0.272833	0.273833	0.261833	0.695833	0.717833	0.776833	0.650833	0.687833	0.693833	0.733833	0.714833	0.664833		340	1.06383	1.08483	1.08383	1.03683	1.05183	1.03883	0.988833	1.01683	1.01883	1.00283	1.00883	1.01383	1.05883	1.07883	1.06383	1.01983	1.03083	1.02883
350	0.777083	0.794083	0.803083	0.797083	0.767083	0.761083	0.277083	0.279083	0.267083	0.704083	0.725083	0.788083	0.625083	0.732083	0.688083	0.726083	0.712083	0.701083		350	1.06708	1.08808	1.08708	1.04008	1.05308	1.04308	0.992083	1.02008	1.02408	1.00708	1.01208	1.01908	1.06208	1.08008	1.06508	1.02308	1.03508	1.03308
360	0.78375	0.81275	0.81775	0.72075	0.78575	0.79175	0.28175	0.28075	0.27175	0.71875	0.72375	0.78875	0.65175	0.76475	0.73075	0.71275	0.71175	0.70775		360	1.06975	1.09275	1.09175	1.04475	1.05675	1.04275	0.99575	1.02775	1.02775	1.00875	1.01575	1.02375	1.06575	1.07975	1.06975	1.02575	1.04075	1.03675
370	0.793917	0.803917	0.837917	0.734917	0.808917	0.806917	0.284917	0.283917	0.276917	0.727917	0.730917	0.790917	0.676917	0.760917	0.735917	0.718917	0.721917	0.717917		370	1.07292	1.09392	1.09592	1.04592	1.05992	1.04592	0.995917	1.03192	1.03192	1.01392	1.02092	1.02692	1.06792	1.08392	1.07292	1.02892	1.04392	1.04392
380	0.795583	0.806583	0.833583	0.732583	0.753583	0.810583	0.285583	0.284583	0.278583	0.732583	0.726583	0.773583	0.644583	0.742583	0.733583	0.714583	0.755583	0.715583		380	1.07558	1.09658	1.09658	1.05158	1.06458	1.04958	0.999583	1.03258	1.03458	1.01658	1.02158	1.03258	1.07358	1.08758	1.07658	1.03158	1.04758	1.04458
390	0.804333	0.825333	0.813333	0.737333	0.768333	0.825333	0.290333	0.290333	0.285333	0.743333	0.737333	0.778333	0.670333	0.727333	0.745333	0.727333	0.721333	0.730333		390	1.07933	1.09933	1.09833	1.05133	1.06433	1.05133	1.00033	1.03733	1.03633	1.01933	1.02433	1.03433	1.07433	1.08633	1.07833	1.03533	1.05233	1.04633
400	0.767417	0.846417	0.839417	0.749417	0.793417	0.834417	0.291417	0.291417	0.288417	0.746417	0.758417	0.781417	0.687417	0.765417	0.771417	0.702417	0.715417	0.749417		400	1.08242	1.10442	1.10242	1.05642	1.06742	1.05442	1.00542	1.04142	1.03942	1.02242	1.02742	1.03742	1.07942	1.08642	1.08042	1.03842	1.05542	1.05042
410	0.782083	0.859083	0.860083	0.769083	0.806083	0.761083	0.293083	0.294083	0.291083	0.771083	0.760083	0.764083	0.708083	0.766083	0.699083	0.717083	0.742083	0.755083		410	1.08608	1.10508	1.10408	1.05808	1.06808	1.05808	1.00608	1.04708	1.04508	1.02508	1.03308	1.04308	1.08008	1.08908	1.08408	1.04108	1.05908	1.05508
420	0.80975	0.87175	0.87675	0.78275	0.83575	0.78675	0.29375	0.29575	0.29275	0.77875	0.76675	0.76575	0.71575	0.78275	0.72075	0.75075	0.74575	0.76075		420	1.08775	1.10775	1.10475	1.06175	1.07175	1.05975	1.00975	1.05175	1.04875	1.02875	1.03775	1.04675	1.08375	1.09375	1.08975	1.04775	1.06375	1.05975
430	0.82525	0.80425	0.84825	0.73525	0.84225	0.80425	0.29525	0.29625	0.29425	0.72825	0.75825	0.76425	0.72325	0.77825	0.72525	0.74225	0.71525	0.76825		430	1.08625	1.10825	1.10725	1.06125	1.07325	1.06225	1.01525	1.05125	1.05025	1.03125	1.04125	1.05225	1.08625	1.09625	1.08925	1.04925	1.06225	1.06525
440	0.837667	0.839667	0.864667	0.742667	0.843667	0.812667	0.295667	0.295667	0.293667	0.774667	0.783667	0.764667	0.729667	0.764667	0.728667	0.731667	0.717667	0.748667		440	1.09067	1.10967	1.10867	1.06667	1.07367	1.06367	1.01767	1.05467	1.05167	1.03467	1.04667	1.05567	1.08967	1.09867	1.09467	1.05167	1.06767	1.06667
450	0.79175	0.85275	0.88875	0.76475	0.76575	0.82775	0.29675	0.29675	0.29575	0.72975	0.78975	0.77175	0.73575	0.77275	0.72575	0.73875	0.73775	0.77275		450	1.09175	1.11375	1.11275	1.07175	1.07875	1.06575	1.02075	1.05975	1.05675	1.03875	1.05075	1.05875	1.09475	1.10375	1.09875	1.05475	1.07275	1.07275
460	0.818083	0.869083	0.895083	0.779083	0.816083	0.822083	0.298083	0.298083	0.297083	0.731083	0.752083	0.774083	0.734083	0.784083	0.708083	0.744083	0.733083	0.765083		460	1.09608	1.11608	1.11308	1.07808	1.08108	1.07008	1.02208	1.06408	1.05908	1.04308	1.05508	1.06308	1.09808	1.10708	1.10408	1.05608	1.07608	1.07408
470	0.84325	0.88025	0.91825	0.79325	0.83525	0.78625	0.30025	0.29925	0.29925	0.74825	0.77625	0.80925	0.74025	0.78425	0.73225	0.74325	0.74525	0.78425		470	1.09425	1.12125	1.11825	1.07925	1.08525	1.07325	1.02825	1.06525	1.06525	1.04725	1.05925	1.06725	1.10325	1.10925	1.11125	1.06325	1.08025	1.07925
480	0.815833	0.859833	0.914833	0.814833	0.836833	0.758833	0.300833	0.299833	0.299833	0.763833	0.757833	0.778833	0.744833	0.769833	0.722833	0.760833	0.787833	0.778833		480	1.09783	1.12583	1.11583	1.08383	1.08983	1.07683	1.03083	1.06683	1.06783	1.05183	1.06383	1.07183	1.10483	1.11483	1.11383	1.06583	1.08783	1.08383
490	0.83875	0.88275	0.92475	0.80875	0.83875	0.80575	0.30175	0.29975	0.29975	0.76675	0.76875	0.78975	0.74775	0.77475	0.76775	0.75875	0.75275	0.77475		490	1.10175	1.11675	1.11875	1.08875	1.09575	1.07775	1.03375	1.07475	1.07375	1.05575	1.06775	1.07575	1.10375	1.11975	1.11875	1.07275	1.08875	1.08975
500	0.857583	0.854583	0.859583	0.820583	0.839583	0.808583	0.302583	0.302583	0.301583	0.768583	0.808583	0.796583	0.750583	0.780583	0.767583	0.765583	0.757583	0.779583		500	1.10358	1.12358	1.12358	1.09258	1.09858	1.08258	1.03658	1.07358	1.07558	1.05858	1.07258	1.08058	1.10858	1.11658	1.12558	1.07458	1.09458	1.09358
510	0.825167	0.881167	0.902167	0.770167	0.852167	0.819167	0.303167	0.302167	0.302167	0.764167	0.794167	0.763167	0.788167	0.777167	0.760167	0.764167	0.771167	0.774167		510	1.10717	1.12817	1.12317	1.09917	1.09917	1.08417	1.04017	1.07917	1.07917	1.06117	1.07617	1.08417	1.10817	1.12417	1.12817	1.07817	1.09717	1.09617
520	0.819833	0.900833	0.908833	0.808833	0.870833	0.820833	0.304833	0.302833	0.302833	0.764833	0.771833	0.749833	0.695833	0.773833	0.753833	0.763833	0.768833	0.803833		520	1.10983	1.12983	1.12483	1.10283	1.10183	1.08783	1.04283	1.08183	1.08283	1.06783	1.08183	1.08883	1.11483	1.12383	1.13183	1.08083	1.09983	1.10083
530	0.859917	0.915917	0.917917	0.837917	0.813917	0.813917	0.305917	0.304917	0.304917	0.772917	0.780917	0.777917	0.692917	0.780917	0.764917	0.771917	0.765917	0.766917		530	1.11392	1.13492	1.12692	1.10992	1.10592	1.08892	1.04792	1.08692	1.08492	1.07092	1.08592	1.09492	1.12092	1.13092	1.13692	1.08592	1.10392	1.10592
540	0.86025	0.90925	0.93025	0.82825	0.83925	0.82225	0.30625	0.30625	0.30425	0.77525	0.79825	0.77225	0.71425	0.75725	0.74825	0.77925	0.77325	0.80425		540	1.11625	1.13625	1.12925	1.11125	1.10825	1.09125	1.05025	1.08925	1.08825	1.07325	1.08825	1.09825	1.12725	1.13425	1.14025	1.08925	1.10825	1.11225
550	0.831333	0.860333	0.894333	0.827333	0.849333	0.831333	0.306333	0.305333	0.305333	0.769333	0.796333	0.776333	0.706333	0.758333	0.746333	0.758333	0.775333	0.790333		550	1.12033	1.14433	1.13133	1.10933	1.10733	1.09233	1.05733	1.09833	1.09733	1.08033	1.09933	1.10033	1.13233	1.13833	1.14533	1.09133	1.11233	1.11433
560	0.823917	0.890917	0.909917	0.825917	0.839917	0.818917	0.307917	0.307917	0.306917	0.783917	0.819917	0.788917	0.709917	0.771917	0.743917	0.743917	0.768917	0.793917		560	1.12492	1.14692	1.13392	1.11492	1.11092	1.09592	1.05892	1.10292	1.09892	1.08292	1.09692	1.10592	1.13692	1.14192	1.14992	1.09592	1.11692	1.11792
570	0.861667	0.902667	0.902667	0.820667	0.855667	0.837667	0.308667	0.309667	0.308667	0.783667	0.798667	0.793667	0.740667	0.782667	0.752667	0.753667	0.786667	0.808667		570	1.12667	1.14767	1.13667	1.12267	1.11567	1.10067	1.06367	1.10867	1.10367	1.08967	1.10167	1.11067	1.14867	1.14667	1.15267	1.09767	1.12067	1.12567
580	0.835083	0.901083	0.887083	0.802083	0.841083	0.846083	0.309083	0.309083	0.309083	0.787083	0.821083	0.798083	0.719083	0.775083	0.759083	0.748083	0.784083	0.814083		580	1.12908	1.15308	1.14008	1.12508	1.12008	1.10608	1.06808	1.11108	1.10908	1.09208	1.10808	1.11608	1.14808	1.14808	1.15508	1.10208	1.12308	1.13008
590	0.835	0.898	0.896	0.825	0.824	0.846	0.31	0.31	0.309	0.78	0.804	0.801	0.771	0.78	0.73	0.76	0.796	0.799		590	1.13	1.154	1.142	1.129	1.128	1.106	1.072	1.113	1.108	1.096	1.11	1.118	1.148	1.152	1.163	1.109	1.126	1.131
600	0.86175	0.89275	0.89475	0.82475	0.81675	0.84675	0.31075	0.31075	0.30875	0.79175	0.81875	0.79575	0.73875	0.75175	0.72175	0.76175	0.76875	0.80075		600	1.13175	1.16075	1.14475	1.13375	1.12875	1.10975	1.07675	1.11875	1.11475	1.10075	1.11575	1.12375	1.15175	1.15675	1.16475	1.10975	1.12675	1.13375
610	0.85525	0.86125	0.90125	0.82725	0.83225	0.85725	0.31225	0.31225	0.31025	0.81025	0.81125	0.81525	0.72825	0.76625	0.73125	0.76825	0.78625	0.81625		610	1.13525	1.16125	1.14925	1.13725	1.13525	1.11125	1.08125	1.12225	1.12125	1.10825	1.11725	1.12525	1.15625	1.16125	1.16625	1.11225	1.13025	1.13725
620	0.817833	0.870833	0.899833	0.817833	0.828833	0.849833	0.312833	0.311833	0.310833	0.789833	0.819833	0.812833	0.726833	0.776833	0.723833	0.771833	0.780833	0.820833		620	1.13783	1.16383	1.15283	1.14083	1.13883	1.11583	1.08583	1.12883	1.12283	1.10483	1.12083	1.12983	1.16183	1.16183	1.17383	1.11583	1.13983	1.14183
630	0.868167	0.883167	0.885167	0.831167	0.832167	0.853167	0.313167	0.312167	0.311167	0.799167	0.830167	0.812167	0.746167	0.779167	0.724167	0.784167	0.789167	0.822167		630	1.14017	1.16917	1.15217	1.14817	1.14517	1.11617	1.08517	1.13117	1.12817	1.11317	1.12617	1.12817	1.16617	1.16717	1.17417	1.11917	1.14617	1.14017
640	0.836833	0.888833	0.887833	0.849833	0.831833	0.872833	0.314833	0.313833	0.312833	0.791833	0.826833	0.824833	0.746833	0.785833	0.734833	0.779833	0.791833	0.839833		640	1.14383	1.16983	1.15483	1.15083	1.15083	1.12183	1.08883	1.13583	1.12383	1.11383	1.12683	1.14183	1.17183	1.17083	1.17883	1.12083	1.14583	1.14583
650	0.865	0.893	0.891	0.842	0.845	0.86	0.317	0.314	0.314	0.798	0.836	0.825	0.761	0.798	0.764	0.791	0.791	0.85		650	1.15	1.172	1.159	1.155	1.152	1.125	1.095	1.144	1.133	1.116	1.131	1.15	1.176	1.173	1.183	1.125	1.152	1.151
660	0.876833	0.892833	0.894833	0.839833	0.864833	0.874833	0.317833	0.314833	0.314833	0.801833	0.841833	0.833833	0.766833	0.806833	0.775833	0.793833	0.780833	0.846833		660	1.15383	1.17583	1.16183	1.15883	1.15583	1.12983	1.10083	1.14683	1.14183	1.12283	1.13983	1.14583	1.17983	1.17783	1.18583	1.13083	1.16083	1.15283
670	0.883917	0.887917	0.861917	0.829917	0.852917	0.872917	0.317917	0.314917	0.313917	0.811917	0.848917	0.837917	0.776917	0.809917	0.775917	0.799917	0.797917	0.835917		670	1.15492	1.18092	1.16392	1.16292	1.15892	1.13192	1.10292	1.15092	1.14492	1.12792	1.14392	1.15192	1.17792	1.18092	1.18792	1.13792	1.16292	1.15992
680	0.887417	0.872417	0.876417	0.850417	0.836417	0.878417	0.318417	0.315417	0.315417	0.814417	0.841417	0.841417	0.768417	0.802417	0.789417	0.812417	0.808417	0.813417		680	1.16042	1.18042	1.17042	1.16742	1.16042	1.13542	1.10842	1.15242	1.15042	1.12842	1.15042	1.15742	1.18142	1.18442	1.18842	1.13842	1.16842	1.16542
690	0.878333	0.882333	0.877333	0.832333	0.855333	0.875333	0.318333	0.315333	0.314333	0.824333	0.854333	0.846333	0.782333	0.809333	0.794333	0.796333	0.811333	0.818333		690	1.16233	1.18533	1.17033	1.17033	1.16333	1.13533	1.10933	1.15533	1.15133	1.13533	1.15033	1.16233	1.18833	1.18833	1.19333	1.14133	1.16933	1.16833
700	0.868667	0.876667	0.872667	0.860667	0.844667	0.873667	0.319667	0.315667	0.314667	0.817667	0.849667	0.844667	0.781667	0.811667	0.790667	0.808667	0.804667	0.825667		700	1.16667	1.18867	1.16867	1.17267	1.16867	1.14367	1.11567	1.15667	1.15567	1.13967	1.15567	1.16567	1.19167	1.18767	1.18967	1.14367	1.16767	1.17367
710	0.861	0.877	0.872	0.817	0.856	0.872	0.321	0.316	0.316	0.837	0.843	0.844	0.782	0.81	0.797	0.801	0.806	0.839		710	1.175	1.192	1.173	1.178	1.171	1.144	1.121	1.162	1.159	1.147	1.157	1.166	1.193	1.19	1.195	1.143	1.175	1.178
720	0.881	0.863	0.871	0.826	0.856	0.876	0.322	0.316	0.316	0.843	0.85	0.843	0.789	0.814	0.801	0.811	0.83	0.843		720	1.176	1.193	1.175	1.182	1.173	1.146	1.123	1.165	1.162	1.148	1.164	1.171	1.198	1.192	1.199	1.154	1.179	1.177

## Sheet: Supplementary Fig. 9
Source Data for Fig. S9d
	No defense			RFP			Gp49.2 WT			Gp49.2 M13A			Gp49.2 T15A			Gp49.2 W32A			Gp49.2 M13A/T15A/W32A
	Rep1	Rep2	Rep3	Rep1	Rep2	Rep3	Rep1	Rep2	Rep3	Rep1	Rep2	Rep3	Rep1	Rep2	Rep3	Rep1	Rep2	Rep3	Rep1	Rep2	Rep3
T2	120000000000	100000000000	140000000000	5000000	5000000	5000000	8500000000	6000000000	5000000000	5000000	5000000	5000000	4000000000	5500000000	3000000000	60000000000	15000000000	2500000000	5000000	5000000	5000000
T4	35000000000	14000000000	25000000000	500000	500000	500000	550000000	300000000	500000000	35000000	65000000	300000000	900000000	700000000	400000000	7000000000	1000000000	500000000	500000	500000	500000
T6	40000000000	25000000000	50000000000	5000000	5000000	5000000	3500000000	6500000000	5000000000	5000000	5000000	5000000	6000000000	10000000000	8000000000	25000000000	3000000000	4000000000	5000000	5000000	5000000
